# Supplementary material for: A transcriptional roadmap of the yearly growth cycle in Populus trees
Source: Plant Cell. 2025 Aug 20;37(9):koaf208. doi: 10.1093/plcell/koaf208 (PMC12419529; doi:10.1093/plcell/koaf208)
Supplement: koaf208_Supplementary_Data [file koaf208_supplementary_data.zip › Supplementary Data Set 1.xlsx]

## Sheet: Sheet1
Supplementary Data. Marcon et al. (2025).
Supplementary Data Set 1. List of all 207 samples specifying age (Y, young; A, adult), tissue, treatment/month and location. P1 and P2 together correspond to the sample ID in the raw data. LD long day; SD short day; CT cold treatment; BB bud break; W week of treatment.
P1	P2	Tissue	Month	Age	Treatment	Location
P17253	102	Bud	Unknown	Y (<1-yo)	SDW15	Indoor
P17253	103	Bud	Unknown	Y (<1-yo)	SDW15	Indoor
P17253	105	Bud	Unknown	Y (<1-yo)	SDW15	Indoor
P17253	106	Bud	Unknown	Y (<1-yo)	SDW15	Indoor
P17253	107	Bud	Unknown	Y (<1-yo)	CTW10	Indoor
P17253	108	Bud	Unknown	Y (<1-yo)	CTW10	Indoor
P17253	109	Bud	Unknown	Y (<1-yo)	CTW10	Indoor
P17253	110	Bud	Unknown	Y (<1-yo)	CTW10	Indoor
P17253	111	Bud	Unknown	Y (<1-yo)	CTW10	Indoor
P17253	112	Bud	Unknown	Y (<1-yo)	CTW10	Indoor
P17253	113	Bud	Unknown	Y (<1-yo)	BBW1	Indoor
P17253	114	Bud	Unknown	Y (<1-yo)	BBW1	Indoor
P17253	115	Bud	Unknown	Y (<1-yo)	BBW1	Indoor
P17253	116	Bud	Unknown	Y (<1-yo)	BBW1	Indoor
P17253	117	Bud	Unknown	Y (<1-yo)	BBW1	Indoor
P17253	118	Bud	Unknown	Y (<1-yo)	BBW1	Indoor
P17253	119	Bud	Unknown	Y (<1-yo)	BBW2	Indoor
P17253	120	Bud	Unknown	Y (<1-yo)	BBW2	Indoor
P17253	121	Bud	Unknown	Y (<1-yo)	BBW2	Indoor
P17253	122	Bud	Unknown	Y (<1-yo)	BBW2	Indoor
P17253	123	Bud	Unknown	Y (<1-yo)	BBW2	Indoor
P17253	124	Bud	Unknown	Y (<1-yo)	BBW2	Indoor
P17253	125	Bud	Unknown	Y (<1-yo)	BBW2	Indoor
P17253	126	Bud	Unknown	Y (<1-yo)	BBW2	Indoor
P17253	127	Bud	Unknown	Y (<1-yo)	BBW2	Indoor
P17253	128	Bud	Unknown	Y (<1-yo)	BBW2	Indoor
P17253	129	Bud	Unknown	Y (<1-yo)	BBW2	Indoor
P17253	130	Bud	Unknown	Y (<1-yo)	BBW2	Indoor
P17253	131	Bud	Unknown	Y (<1-yo)	BBW2	Indoor
P17253	132	Bud	Unknown	Y (<1-yo)	BBW2	Indoor
P17253	133	Bud	Unknown	Y (<1-yo)	BBW2	Indoor
P17253	134	Bud	Unknown	Y (<1-yo)	BBW2	Indoor
P17253	135	Bud	Unknown	Y (<1-yo)	BBW2	Indoor
P17253	136	Bud	Unknown	Y (<1-yo)	BBW2	Indoor
P17253	137	Bud	Unknown	Y (<1-yo)	BBW3	Indoor
P17253	138	Bud	Unknown	Y (<1-yo)	BBW3	Indoor
P17253	139	Bud	Unknown	Y (<1-yo)	BBW3	Indoor
P17253	140	Bud	Unknown	Y (<1-yo)	BBW3	Indoor
P17253	141	Bud	Unknown	Y (<1-yo)	BBW3	Indoor
P17253	142	Bud	Unknown	Y (<1-yo)	BBW3	Indoor
P17253	143	Bud	Unknown	Y (<1-yo)	BBW3	Indoor
P17253	144	Bud	Unknown	Y (<1-yo)	BBW3	Indoor
P17253	145	Bud	Unknown	Y (<1-yo)	BBW3	Indoor
P17253	146	Bud	Unknown	Y (<1-yo)	BBW3	Indoor
P17253	147	Bud	Unknown	Y (<1-yo)	BBW3	Indoor
P17253	148	Bud	Unknown	Y (<1-yo)	BBW3	Indoor
P12869	125	Leaf	Unknown	Y (<1-yo)	LD	Indoor
P12869	126	Leaf	Unknown	Y (<1-yo)	LD	Indoor
P12869	127	Leaf	Unknown	Y (<1-yo)	LD	Indoor
P12869	131	Leaf	Unknown	Y (<1-yo)	LD	Indoor
P12869	132	Leaf	Unknown	Y (<1-yo)	LD	Indoor
P12869	133	Leaf	Unknown	Y (<1-yo)	LD	Indoor
P12869	137	Leaf	Unknown	Y (<1-yo)	LD	Indoor
P12869	138	Leaf	Unknown	Y (<1-yo)	LD	Indoor
P12869	139	Leaf	Unknown	Y (<1-yo)	LD	Indoor
P12869	225	Leaf	Unknown	Y (<1-yo)	LD	Indoor
P12869	226	Leaf	Unknown	Y (<1-yo)	LD	Indoor
P12869	227	Leaf	Unknown	Y (<1-yo)	LD	Indoor
P12869	231	Leaf	Unknown	Y (<1-yo)	LD	Indoor
P12869	232	Leaf	Unknown	Y (<1-yo)	LD	Indoor
P12869	233	Leaf	Unknown	Y (<1-yo)	LD	Indoor
P12869	237	Leaf	Unknown	Y (<1-yo)	LD	Indoor
P12869	238	Leaf	Unknown	Y (<1-yo)	LD	Indoor
P12869	239	Leaf	Unknown	Y (<1-yo)	LD	Indoor
P12108	110	Bud	Unknown	Y (<1-yo)	SDW15	Indoor
P12108	111	Bud	Unknown	Y (<1-yo)	SDW15	Indoor
P12108	112	Bud	Unknown	Y (<1-yo)	SDW15	Indoor
P12108	119	Bud	Unknown	Y (<1-yo)	CTW2	Indoor
P12108	120	Bud	Unknown	Y (<1-yo)	CTW2	Indoor
P12108	121	Bud	Unknown	Y (<1-yo)	CTW2	Indoor
P12108	149	Bud	Unknown	Y (<1-yo)	LDW1	Indoor
P12108	150	Bud	Unknown	Y (<1-yo)	LDW1	Indoor
P12108	151	Bud	Unknown	Y (<1-yo)	LDW1	Indoor
P12108	210	Bud	Unknown	Y (<1-yo)	SDW15	Indoor
P12108	211	Bud	Unknown	Y (<1-yo)	SDW15	Indoor
P12108	212	Bud	Unknown	Y (<1-yo)	SDW15	Indoor
P12108	219	Bud	Unknown	Y (<1-yo)	CTW2	Indoor
P12108	220	Bud	Unknown	Y (<1-yo)	CTW2	Indoor
P12108	237	Bud	Unknown	Y (<1-yo)	CTW8	Indoor
P12108	238	Bud	Unknown	Y (<1-yo)	CTW8	Indoor
P12108	239	Bud	Unknown	Y (<1-yo)	CTW8	Indoor
P12108	240	Bud	Unknown	Y (<1-yo)	CTW8	Indoor
P12108	241	Bud	Unknown	Y (<1-yo)	CTW8	Indoor
P12108	242	Bud	Unknown	Y (<1-yo)	CTW8	Indoor
P12108	246	Bud	Unknown	Y (<1-yo)	BBW1	Indoor
P12108	247	Bud	Unknown	Y (<1-yo)	BBW1	Indoor
P12108	248	Bud	Unknown	Y (<1-yo)	BBW1	Indoor
P10011	156	Bud	Unknown	Y (<1-yo)	CTW10	Indoor
P10011	157	Bud	Unknown	Y (<1-yo)	CTW10	Indoor
P10011	117	Leaf	Unknown	Y (<1-yo)	LD	Indoor
P10011	126	Leaf	Unknown	Y (<1-yo)	SDW1	Indoor
P10011	127	Leaf	Unknown	Y (<1-yo)	SDW1	Indoor
P10011	132	Leaf	Unknown	Y (<1-yo)	SDW2	Indoor
P10011	133	Leaf	Unknown	Y (<1-yo)	SDW2	Indoor
P10011	134	Leaf	Unknown	Y (<1-yo)	SDW2	Indoor
P10011	141	Leaf	Unknown	Y (<1-yo)	SDW3	Indoor
P10011	142	Leaf	Unknown	Y (<1-yo)	SDW3	Indoor
P10011	147	Leaf	Unknown	Y (<1-yo)	SDW10	Indoor
P10011	148	Leaf	Unknown	Y (<1-yo)	SDW10	Indoor
P10011	149	Leaf	Unknown	Y (<1-yo)	SDW10	Indoor
P10011	225	Leaf	Unknown	Y (<1-yo)	LD	Indoor
P10011	226	Leaf	Unknown	Y (<1-yo)	LD	Indoor
P10011	231	Leaf	Unknown	Y (<1-yo)	SDW1	Indoor
P10011	232	Leaf	Unknown	Y (<1-yo)	SDW1	Indoor
P10011	233	Leaf	Unknown	Y (<1-yo)	SDW1	Indoor
P10011	240	Leaf	Unknown	Y (<1-yo)	SDW2	Indoor
P10011	241	Leaf	Unknown	Y (<1-yo)	SDW2	Indoor
P10011	246	Leaf	Unknown	Y (<1-yo)	SDW3	Indoor
P10011	247	Leaf	Unknown	Y (<1-yo)	SDW3	Indoor
P10011	248	Leaf	Unknown	Y (<1-yo)	SDW3	Indoor
P10011	255	Leaf	Unknown	Y (<1-yo)	SDW10	Indoor
P10011	256	Leaf	Unknown	Y (<1-yo)	SDW10	Indoor
P10011	304	Bud	APR 21st	Y (1-yo)	Unknown	Outdoor
P10011	312	Bud	APR 21st	Y (1-yo)	Unknown	Outdoor
P10011	328	Bud	APR 21st	A1 (35-yo)	Unknown	Outdoor
P10011	336	Bud	APR 21st	A1 (35-yo)	Unknown	Outdoor
P10011	344	Bud	APR 21st	A1 (35-yo)	Unknown	Outdoor
P10011	352	Bud	APR 21st	A2 (35-yo)	Unknown	Outdoor
P10011	360	Bud	APR 21st	A2 (35-yo)	Unknown	Outdoor
P10011	368	Bud	APR 21st	A2 (35-yo)	Unknown	Outdoor
P10011	426	Leaf	AUG 25th	A1 (35-yo)	Unknown	Outdoor
P10011	434	Leaf	AUG 25th	A1 (35-yo)	Unknown	Outdoor
P10011	442	Leaf	AUG 25th	A1 (35-yo)	Unknown	Outdoor
P10011	450	Leaf	AUG 25th	A2 (35-yo)	Unknown	Outdoor
P10011	458	Leaf	AUG 25th	A2 (35-yo)	Unknown	Outdoor
P10011	466	Leaf	AUG 25th	A2 (35-yo)	Unknown	Outdoor
P10011	429	Bud	DEC 19th	A1 (35-yo)	Unknown	Outdoor
P10011	437	Bud	DEC 19th	A1 (35-yo)	Unknown	Outdoor
P10011	445	Bud	DEC 19th	A1 (35-yo)	Unknown	Outdoor
P10011	453	Bud	DEC 19th	A2 (35-yo)	Unknown	Outdoor
P10011	461	Bud	DEC 19th	A2 (35-yo)	Unknown	Outdoor
P10011	469	Bud	DEC 19th	A2 (35-yo)	Unknown	Outdoor
P10011	326	Bud	FEB 25th	A1 (35-yo)	Unknown	Outdoor
P10011	334	Bud	FEB 25th	A1 (35-yo)	Unknown	Outdoor
P10011	342	Bud	FEB 25th	A1 (35-yo)	Unknown	Outdoor
P10011	350	Bud	FEB 25th	A2 (35-yo)	Unknown	Outdoor
P10011	358	Bud	FEB 25th	A2 (35-yo)	Unknown	Outdoor
P10011	366	Bud	FEB 25th	A2 (35-yo)	Unknown	Outdoor
P10011	325	Bud	JAN 20th	A1 (35-yo)	Unknown	Outdoor
P10011	333	Bud	JAN 20th	A1 (35-yo)	Unknown	Outdoor
P10011	341	Bud	JAN 20th	A1 (35-yo)	Unknown	Outdoor
P10011	349	Bud	JAN 20th	A2 (35-yo)	Unknown	Outdoor
P10011	357	Bud	JAN 20th	A2 (35-yo)	Unknown	Outdoor
P10011	425	Leaf	JUL 21st	A1 (35-yo)	Unknown	Outdoor
P10011	433	Leaf	JUL 21st	A1 (35-yo)	Unknown	Outdoor
P10011	441	Leaf	JUL 21st	A1 (35-yo)	Unknown	Outdoor
P10011	449	Leaf	JUL 21st	A2 (35-yo)	Unknown	Outdoor
P10011	457	Leaf	JUL 21st	A2 (35-yo)	Unknown	Outdoor
P10011	465	Leaf	JUL 21st	A2 (35-yo)	Unknown	Outdoor
P10011	330	Leaf	JUN 24th	A1 (35-yo)	Unknown	Outdoor
P10011	346	Leaf	JUN 24th	A1 (35-yo)	Unknown	Outdoor
P10011	354	Leaf	JUN 24th	A1 (35-yo)	Unknown	Outdoor
P10011	362	Leaf	JUN 24th	A2 (35-yo)	Unknown	Outdoor
P10011	370	Leaf	JUN 24th	A2 (35-yo)	Unknown	Outdoor
P10011	327	Bud	MAR 24th	A1 (35-yo)	Unknown	Outdoor
P10011	335	Bud	MAR 24th	A1 (35-yo)	Unknown	Outdoor
P10011	343	Bud	MAR 24th	A1 (35-yo)	Unknown	Outdoor
P10011	351	Bud	MAR 24th	A2 (35-yo)	Unknown	Outdoor
P10011	359	Bud	MAR 24th	A2 (35-yo)	Unknown	Outdoor
P10011	367	Bud	MAR 24th	A2 (35-yo)	Unknown	Outdoor
P10011	329	Bud	MAY 26th	A1 (35-yo)	Unknown	Outdoor
P10011	337	Bud	MAY 26th	A1 (35-yo)	Unknown	Outdoor
P10011	345	Bud	MAY 26th	A1 (35-yo)	Unknown	Outdoor
P10011	353	Bud	MAY 26th	A2 (35-yo)	Unknown	Outdoor
P10011	361	Bud	MAY 26th	A2 (35-yo)	Unknown	Outdoor
P10011	369	Bud	MAY 26th	A2 (35-yo)	Unknown	Outdoor
P10011	428	Bud	OCT 15th	A1 (35-yo)	Unknown	Outdoor
P10011	436	Bud	OCT 15th	A1 (35-yo)	Unknown	Outdoor
P10011	444	Bud	OCT 15th	A1 (35-yo)	Unknown	Outdoor
P10011	452	Bud	OCT 15th	A2 (35-yo)	Unknown	Outdoor
P10011	460	Bud	OCT 15th	A2 (35-yo)	Unknown	Outdoor
P10011	468	Bud	OCT 15th	A2 (35-yo)	Unknown	Outdoor
P10011	427	Bud	SEP 24th	A1 (35-yo)	Unknown	Outdoor
P10011	435	Bud	SEP 24th	A1 (35-yo)	Unknown	Outdoor
P10011	443	Bud	SEP 24th	A1 (35-yo)	Unknown	Outdoor
P10011	451	Bud	SEP 24th	A2 (35-yo)	Unknown	Outdoor
P10011	459	Bud	SEP 24th	A2 (35-yo)	Unknown	Outdoor
P10011	467	Bud	SEP 24th	A2 (35-yo)	Unknown	Outdoor
P10011	320	Bud	APR 21st	Y (1-yo)	Unknown	Outdoor
P10011	402	Leaf	AUG 25th	Y (1-yo)	Unknown	Outdoor
P10011	418	Leaf	AUG 25th	Y (1-yo)	Unknown	Outdoor
P10011	405	Bud	DEC 19th	Y (1-yo)	Unknown	Outdoor
P10011	413	Bud	DEC 19th	Y (1-yo)	Unknown	Outdoor
P10011	421	Bud	DEC 19th	Y (1-yo)	Unknown	Outdoor
P10011	302	Bud	FEB 25th	Y (1-yo)	Unknown	Outdoor
P10011	310	Bud	FEB 25th	Y (1-yo)	Unknown	Outdoor
P10011	318	Bud	FEB 25th	Y (1-yo)	Unknown	Outdoor
P10011	301	Bud	JAN 20th	Y (1-yo)	Unknown	Outdoor
P10011	317	Bud	JAN 20th	Y (1-yo)	Unknown	Outdoor
P10011	401	Leaf	JUL 21st	Y (1-yo)	Unknown	Outdoor
P10011	409	Leaf	JUL 21st	Y (1-yo)	Unknown	Outdoor
P10011	417	Leaf	JUL 21st	Y (1-yo)	Unknown	Outdoor
P10011	306	Leaf	JUN 24th	Y (1-yo)	Unknown	Outdoor
P10011	314	Leaf	JUN 24th	Y (1-yo)	Unknown	Outdoor
P10011	322	Leaf	JUN 24th	Y (1-yo)	Unknown	Outdoor
P10011	303	Bud	MAR 24th	Y (1-yo)	Unknown	Outdoor
P10011	311	Bud	MAR 24th	Y (1-yo)	Unknown	Outdoor
P10011	319	Bud	MAR 24th	Y (1-yo)	Unknown	Outdoor
P10011	305	Bud	MAY 26th	Y (1-yo)	Unknown	Outdoor
P10011	313	Bud	MAY 26th	Y (1-yo)	Unknown	Outdoor
P10011	321	Bud	MAY 26th	Y (1-yo)	Unknown	Outdoor
P10011	404	Bud	OCT 15th	Y (1-yo)	Unknown	Outdoor
P10011	412	Bud	OCT 15th	Y (1-yo)	Unknown	Outdoor
P10011	420	Bud	OCT 15th	Y (1-yo)	Unknown	Outdoor
P10011	403	Bud	SEP 24th	Y (1-yo)	Unknown	Outdoor
P10011	411	Bud	SEP 24th	Y (1-yo)	Unknown	Outdoor
P10011	419	Bud	SEP 24th	Y (1-yo)	Unknown	Outdoor
