# Supplementary material for: A transcriptional roadmap of the yearly growth cycle in Populus trees
Source: Plant Cell. 2025 Aug 20;37(9):koaf208. doi: 10.1093/plcell/koaf208 (PMC12419529; doi:10.1093/plcell/koaf208)
Supplement: koaf208_Supplementary_Data [file koaf208_supplementary_data.zip › Supplementary Data Set 2.xlsx]

## Sheet: Sheet1
Supplementary Data. Marcon et al. (2025).
Supplementary Data Set 2. List of genes belonging to each module. ATG provides the Arabidopsis homologue gene according to the best DIAMOND result. Centrality is the value reflecting the centrality of the gene in the co-expression network.
Gene name	Description	ATG	ATG symbol	ATG full name	Family	Centrality	Module
Potra2n1015s36923	Protein NETWORKED 2D	AT3G17680				1065	M1
Potra2n1025s36935	None available	AT5G35810				1464	M1
Potra2n10c20099	Nuclear distribution protein PAC1	AT5G08390			WD40-like	1221	M1
Potra2n10c20104	None available	AT5G08540				1412	M1
Potra2n10c20120	Delta(24(24(1)))-sterol reductase	AT1G50430	7RED;DWF5;LE;PA;ST7R	DELTA5,7-STEROL DELTA7 REDUCTASE;DWARF 5;LEPIDA;PARVA;STEROL DELTA7 REDUCTASE		1033	M1
Potra2n10c20126	Uncharacterized membrane protein At1g16860	AT1G16860				947	M1
Potra2n10c20142	50S ribosomal protein L30	AT2G44120				1606	M1
Potra2n10c20148	O-fucosyltransferase 27	AT1G51630	AtMSR2;MSR2	;Mannan Synthesis Related 2	AS2-LOB	890	M1
Potra2n10c20175	Ribonuclease Z	AT3G16260	TRZ4			384	M1
Potra2n10c20179	Pectinesterase	AT3G10720				1139	M1
Potra2n10c20185	None available	AT5G50350			AP2-EREBP	961	M1
Potra2n10c20188	Na(+)-translocating NADH-quinone reductase subunit F (Fragment)	AT5G17770	ATCBR;CBR;CBR1			1344	M1
Potra2n10c20200	None available					1679	M1
Potra2n10c20201	Inactive protein RESTRICTED TEV MOVEMENT 2	AT5G04890	RTM2	RESTRICTED TEV MOVEMENT 2		1400	M1
Potra2n10c20208	Fasciclin-like arabinogalactan protein 16	AT5G06390	FLA17	FASCICLIN-like arabinogalactan protein 17 precursor		1757	M1
Potra2n10c20218	7-methylguanosine phosphate-specific 5'-nucleotidase	AT2G38680				1239	M1
Potra2n10c20220	Glutaredoxin domain-containing cysteine-rich protein 1	AT5G01420				1487	M1
Potra2n10c20235	Chaperone protein ClpB	AT3G52490	SMXL3	SMAX1-like 3		1421	M1
Potra2n10c20237	Transcription repressor OFP12	AT5G04820	ATOFP13;OFP13			1746	M1
Potra2n10c20260	Replication protein A 14 kDa subunit	AT4G18590				1522	M1
Potra2n10c20275	None available	AT2G36290				1442	M1
Potra2n10c20289	Probable cytochrome P450 6a21	AT2G27690	CYP94C1	cytochrome P450, family 94, subfamily C, polypeptide 1		1777	M1
Potra2n10c20293	Serine/threonine-protein kinase AtPK2/AtPK19	AT3G44610				1600	M1
Potra2n10c20301	None available	AT3G52900				1838	M1
Potra2n10c20318	Cellulose synthase catalytic subunit A [UDP-forming]	AT5G03760	ATCSLA09;ATCSLA9;CSLA09;CSLA9;RAT4	;CELLULOSE SYNTHASE LIKE A9;RESISTANT TO AGROBACTERIUM TRANSFORMATION 4		1265	M1
Potra2n10c20328	Uncharacterized protein HI_0077	AT5G04520				1163	M1
Potra2n10c20338	None available	AT3G52170				1191	M1
Potra2n10c20343	None available					1519	M1
Potra2n10c20346	Histone H2B.v1	AT5G04440			Hap3/NF-YB	1443	M1
Potra2n10c20363	None available	AT5G22930				1255	M1
Potra2n10c20365	Probable pectate lyase C	AT5G04310				1507	M1
Potra2n10c20387	L-amino acid dehydrogenase	AT3G10390	FLD	FLOWERING LOCUS D	Homeodomain-LIKE	368	M1
Potra2n10c20391	Vacuolar protein sorting-associated protein 45	AT3G54860	ATVPS33;VPS33	;VACUOLAR PROTEIN SORTING 33		544	M1
Potra2n10c20410	Ribokinase	AT5G03300	ADK2	adenosine kinase 2		993	M1
Potra2n10c20459	Elongation factor 4	AT1G07920				1740	M1
Potra2n10c20462	Peptide chain release factor 3	AT1G07920				1791	M1
Potra2n10c20466	Protein IQ-DOMAIN 20	AT5G03040	iqd2	IQ-domain 2		1600	M1
Potra2n10c20492	Adenylate kinase	AT2G39270				1497	M1
Potra2n10c20495	Tyrosine-protein kinase ZAP-70	AT5G02800	CDL1	CDG1-like 1		1175	M1
Potra2n10c20581	CASP-like protein 4C1	AT3G55390				1060	M1
Potra2n10c20589	None available	AT2G39560				1785	M1
Potra2n10c20595	Heat shock 70 kDa protein F, mitochondrial	AT3G09440				409	M1
Potra2n10c20605	3-oxo-5-alpha-steroid 4-dehydrogenase 2	AT3G55360	ATTSC13;CER10;ECR;TSC13	;ECERIFERUM 10;ENOYL-COA REDUCTASE		1533	M1
Potra2n10c20620	Factor of DNA methylation 5	AT3G48670	IDN2;RDM12			537	M1
Potra2n10c20628	WD repeat-containing protein SL1-17	AT5G13840	CCS52B;FZR3	cell cycle switch protein 52 B;FIZZY-related 3	WD40-like	1039	M1
Potra2n10c20642	None available	AT4G15020			BED-type(Zn)	803	M1
Potra2n10c20647	Phosphoribosylformylglycinamidine synthase subunit PurL	AT1G74260	PUR4	purine biosynthesis 4		357	M1
Potra2n10c20662	CASP-like protein 5C1	AT3G53850				1628	M1
Potra2n10c20689	None available	AT3G54000				953	M1
Potra2n10c20691	Ecdysteroid UDP-glucosyltransferase	AT3G55700				1636	M1
Potra2n10c20698	None available	AT5G05830				952	M1
Potra2n10c20703	L-type lectin-domain containing receptor kinase VIII.1	AT5G01090				1981	M1
Potra2n10c20722	Eukaryotic translation initiation factor 3 subunit F	AT3G11270	MEE34	maternal effect embryo arrest 34		1679	M1
Potra2n10c20742	None available	AT2G40070	BPP1	Basic Proline-rich Protein 1		1577	M1
Potra2n10c20751	Isoamyl acetate-hydrolyzing esterase	AT3G11210				863	M1
Potra2n10c20752	DNA replication complex GINS protein PSF3	AT1G19080	PSF3;TTN10	Partner of SLD5 3;TITAN 10		805	M1
Potra2n10c20765	Fatty acid desaturase	AT5G05580	AtFAD8;FAD8	;fatty acid desaturase 8		1184	M1
Potra2n10c20767	Putative truncated protein trichome birefringence-like 46	AT3G55990	ESK1;TBL29	ESKIMO 1;TRICHOME BIREFRINGENCE-LIKE 29		1162	M1
Potra2n10c20807	SLIT and NTRK-like protein 5	AT3G51740	IMK2	inflorescence meristem receptor-like kinase 2		1678	M1
Potra2n10c20808	PRA1 family protein G2	AT5G05380	PRA1.B3	prenylated RAB acceptor 1.B3		1032	M1
Potra2n10c20838	O-acetyltransferase ptmV	AT1G65450	GLC	GLAUCE		1475	M1
Potra2n10c20845	Putative acyl-[acyl-carrier-protein] desaturase DesA1	AT2G43710	AtSSI2;FAB2;LDW1;SSI2	;FATTY ACID BIOSYNTHESIS 2;lesion dwarf mimic 1;suppressor of SA insensitive 2		837	M1
Potra2n10c20846	None available	AT5G16250				1855	M1
Potra2n10c20847	RNA-binding protein cabeza	AT5G16260	ELF9	EARLY FLOWERING 9		925	M1
Potra2n10c20851	Acetolactate synthase small subunit, mitochondrial	AT5G16290	VAT1	VALINE-TOLERANT 1		734	M1
Potra2n10c20872	Isocitrate dehydrogenase [NADP]	AT1G65930	cICDH			1291	M1
Potra2n10c20880	DNA-3-methyladenine glycosylase	AT3G12710				2117	M1
Potra2n10c20886	None available	AT1G79390				405	M1
Potra2n10c20895	Ribosomal RNA large subunit methyltransferase K/L	AT1G54310				1170	M1
Potra2n10c20917	Proteasome-associated ATPase	AT1G79560	EMB1047;EMB156;EMB36;FTSH12	EMBRYO DEFECTIVE 1047;EMBRYO DEFECTIVE 156;EMBRYO DEFECTIVE 36;FTSH protease 12		861	M1
Potra2n10c20927	Glycolate oxidase subunit GlcD	AT3G19820	CBB1;DIM;DIM1;DWF1;EVE1	CABBAGE 1;DIMINUTIA;DIMINUTO 1;DWARF 1;ENHANCED VERY-LOW-FLUENCE RESPONSES 1		1045	M1
Potra2n10c20950	Myb-like DNA-binding protein BAS1	AT1G26780	AtMYB117;LOF1;MYB117	myb domain protein 117;LATERAL ORGAN FUSION 1	MYB-HB-like	1279	M1
Potra2n10c20953	Expansin-like A1	AT2G03090	ATEXP15;ATEXPA15;ATHEXP ALPHA 1.3;EXP15;EXPA15	;expansin A15;EXPANSIN 15		884	M1
Potra2n10c20988	Protein S-acyltransferase 18	AT1G69420				1570	M1
Potra2n10c20992	Translation initiation factor 5A	AT1G13950	ATELF5A-1;EIF-5A;EIF5A;ELF5A-1	EUKARYOTIC ELONGATION FACTOR 5A-1;;EUKARYOTIC ELONGATION FACTOR 5A;eukaryotic elongation factor 5A-1		1792	M1
Potra2n10c20996	Uncharacterized protein At5g01610	AT2G03350				1283	M1
Potra2n10c21010	None available	AT1G69325				1226	M1
Potra2n10c21014	Leucine-rich repeat transmembrane neuronal protein 2	AT5G61240				650	M1
Potra2n10c21031	Glucan endo-1,3-beta-glucosidase 13	AT1G18650	PDCB3	plasmodesmata callose-binding protein 3		1485	M1
Potra2n10c21036	None available	AT1G10380				804	M1
Potra2n10c21052	Probable UDP-arabinopyranose mutase 1 (Fragments)	AT3G08900	RGP;RGP3	;reversibly glycosylated polypeptide 3		1239	M1
Potra2n10c21068	Citrate synthase-lysine N-methyltransferase CSKMT, mitochondrial	AT3G17365				1335	M1
Potra2n10c21070	Kinesin-like protein KIN-10C	AT3G17360	POK1	phragmoplast orienting kinesin 1		1871	M1
Potra2n10c21071	None available	AT3G17350				1741	M1
Potra2n10c21072	Importin beta-like SAD2 homolog	AT3G17340				1060	M1
Potra2n10c21078	Polygalacturonase	AT1G48100				708	M1
Potra2n10c21079	None available	AT1G48090				389	M1
Potra2n10c21084	Stable protein 1 (Fragments)	AT3G17210	ATHS1;HS1			984	M1
Potra2n10c21094	Polyribonucleotide nucleotidyltransferase	AT5G30510	ARRPS1;PRPS1;RPS1	;plastid ribosomal protein S1;ribosomal protein S1		1532	M1
Potra2n10c21110	N-acetylneuraminate 9-O-acetyltransferase	AT3G06550	RWA2	REDUCED WALL ACETYLATION 2		802	M1
Potra2n10c21150	None available	AT3G17030				814	M1
Potra2n10c21151	Putative UPF0481 protein At3g02645	AT3G50170				972	M1
Potra2n10c21165	Soluble pyridine nucleotide transhydrogenase (Fragment)	AT4G16155				1660	M1
Potra2n10c21177	Cell division cycle 5-related protein	AT5G49330	ATMYB111;MYB111;PFG3	ARABIDOPSIS MYB DOMAIN PROTEIN 111;myb domain protein 111;PRODUCTION OF FLAVONOL GLYCOSIDES 3	MYB-HB-like	1443	M1
Potra2n10c21178	None available	AT5G26910	TRM8	TON1 Recruiting Motif 8		1737	M1
Potra2n10c21182	None available	AT5G49320				1405	M1
Potra2n10c21184	None available	AT2G03720	MRH6	morphogenesis of root hair 6		1882	M1
Potra2n10c21214	Uncharacterized protein F37A4.1	AT3G30380				1242	M1
Potra2n10c21256	tRNA-specific adenosine deaminase subunit TAD2	AT1G68720	ATTADA;TADA			414	M1
Potra2n10c21268	Protein MIZU-KUSSEI 1	AT3G25640				1049	M1
Potra2n10c21274	Putative arsenical pump-driving ATPase	AT1G26090				1348	M1
Potra2n10c21280	Transcription factor UNE10	AT1G68810			bHLH	1378	M1
Potra2n10c21286	General stress protein A	AT1G13250	GATL3	galacturonosyltransferase-like 3		1056	M1
Potra2n10c21300	Probable vacuolar protease A	AT1G25510				2050	M1
Potra2n10c21316	Multifunctional 2-oxoglutarate metabolism enzyme	AT3G25860	LTA2;PLE2	;PLASTID E2 SUBUNIT OF PYRUVATE DECARBOXYLASE		1440	M1
Potra2n10c21355	None available	AT1G68350				1424	M1
Potra2n10c21360	None available	AT1G25375				889	M1
Potra2n10c21362	Serine/threonine-protein kinase StkP	AT1G68400				1782	M1
Potra2n10c21365	Probable protein phosphatase 2C 43	AT1G68410				1037	M1
Potra2n10c21379	Tyrosine-protein kinase ZAP-70	AT2G01210				1598	M1
Potra2n10c21449	Protein WVD2-like 6	AT1G70950				754	M1
Potra2n10c21468	Thebaine synthase 1	AT1G70850	MLP34	MLP-like protein 34		1222	M1
Potra2n10c21486	HMG-Y-related protein B (Fragment)	AT1G14900	HMGA	high mobility group A	HMG	1872	M1
Potra2n10c21487	Phosphoglucomutase	AT1G23190	PGM3	phosphoglucomutase 3		1164	M1
Potra2n10c21490	Endoglucanase G	AT1G70710	ATGH9B1;CEL1;GH9B1	glycosyl hydrolase 9B1;CELLULASE 1		1343	M1
Potra2n10c21515	Microtubule-associated protein 70-5	AT1G68060	ATMAP70-1;MAP70-1	microtubule-associated proteins 70-1		1118	M1
Potra2n10c21516	Dynamin-like protein A	AT1G14830	ADL1C;ADL5;DL1C;DRP1C			1460	M1
Potra2n10c21521	Phosphatidylinositol transfer protein 3	AT1G14820				1059	M1
Potra2n10c21537	Swarming motility regulation sensor protein RssA				RR-A-type	742	M1
Potra2n10c21545	Putative cytochrome b561	AT1G14730				1894	M1
Potra2n10c21548	Carbamoyl-phosphate synthase small chain	AT5G57890				1251	M1
Potra2n10c21555	None available	AT2G01913				1607	M1
Potra2n10c21560	Leucine-rich repeat protein soc-2 homolog	AT2G01950	BRL2;VH1	BRI1-like 2;VASCULAR HIGHWAY 1		1604	M1
Potra2n10c21591	Remorin	AT2G02170				1066	M1
Potra2n10c21598	TIMELESS-interacting protein	AT3G02820			CCHC(Zn)	929	M1
Potra2n10c21599	Serine/threonine-protein kinase PknD	AT1G10850				1167	M1
Potra2n10c21608	Transcription factor LHW	AT1G60060				1269	M1
Potra2n10c21611	Stress-induced protein SAM22	AT1G24020	MLP423	MLP-like protein 423		1453	M1
Potra2n10c21616	Uric acid permease PucJ	AT1G60030		ARABIDOPSIS NUCLEOBASE-ASCORBATE TRANSPORTER 7;nucleobase-ascorbate transporter 7		891	M1
Potra2n10c21628	None available	AT1G70280				1195	M1
Potra2n10c21639	None available					1145	M1
Potra2n10c21644	Single-stranded DNA-binding protein WHY2, mitochondrial	AT1G14410	ATWHY1;PTAC1;WHY1		ssDNA-binding-TF	1432	M1
Potra2n10c21645	Epidermal retinol dehydrogenase 2	AT1G54870				1504	M1
Potra2n10c21649	Protein kinase domain-containing protein ppk32	AT3G06030	ANP3;AtANP3;MAPKKK12;NP3	NPK1-related protein kinase 3;		1278	M1
Potra2n10c21655	Kelch repeat and BTB domain-containing protein 8	AT5G19330	ARIA	ARM repeat protein interacting with ABF2	BTB-POZ	1086	M1
Potra2n10c21658	Probable membrane-associated kinase regulator 1	AT5G26230	MAKR1	membrane-associated kinase regulator 1		1150	M1
Potra2n10c21664	Early nodulin-like protein 3	AT5G26330				1915	M1
Potra2n10c21674	Retina-specific copper amine oxidase	AT1G31710				1579	M1
Potra2n10c21675	Membrane primary amine oxidase	AT4G14940	AO1;ATAO1	amine oxidase 1		1353	M1
Potra2n10c21677	None available	AT1G05370				1695	M1
Potra2n10c21682	Autoimmune regulator	AT4G14920			PHD	296	M1
Potra2n10c21695	Sigma non-opioid intracellular receptor 1	AT1G05440				1596	M1
Potra2n10c21715	Protein tesmin/TSO1-like CXC 7	AT3G22780	ATTSO1;TSO1	;CHINESE FOR 'UGLY'	Tesmin	1473	M1
Potra2n10c21716	Protein NETWORKED 3C	AT3G22790	NET1A	Networked 1A		783	M1
Potra2n10c21718	Malignant fibrous histiocytoma-amplified sequence 1 homolog	AT3G22800				1414	M1
Potra2n10c21722	Protein IQ-DOMAIN 32	AT4G14750	IQD19	IQ-domain 19		1549	M1
Potra2n10c21727	EPIDERMAL PATTERNING FACTOR-like protein 4	AT3G22820	CLL1;EPFL5	CHALLAH-LIKE 1;epidermal patterning factor like 5		698	M1
Potra2n10c21734	DNA repair and recombination protein RadB	AT3G22880	ARLIM15;ATDMC1;DMC1			1261	M1
Potra2n10c21778	Protein WVD2-like 1	AT3G23090	WDL3			840	M1
Potra2n10c21791	FHA domain-containing protein At4g14490	AT4G14490			FHA-SMAD	1435	M1
Potra2n10c21805	None available	AT1G04340				1756	M1
Potra2n10c21831	Kinesin-like protein 8	AT4G14330				1392	M1
Potra2n10c21833	KIN14B-interacting protein At4g14310	AT4G14310				1032	M1
Potra2n10c21855	None available	AT2G33400				1886	M1
Potra2n10c21870	Ras GTPase-activating protein-binding protein 1	AT5G43960				1254	M1
Potra2n10c21873	Auxin response factor 23	AT2G33310	IAA13	auxin-induced protein 13	AUX-IAA	968	M1
Potra2n10c21915	Nucleoporin p54	AT1G24310				1537	M1
Potra2n10c21936	None available	AT1G67590				1519	M1
Potra2n10c21939	ATP-dependent RNA helicase DBP3	AT1G27880				1669	M1
Potra2n10c21945	DNA polymerase alpha subunit B	AT1G67630	EMB2814;POLA2			988	M1
Potra2n10c21952	Mitotic spindle assembly checkpoint protein MAD2B	AT3G25980	AtMAD2;MAD2	;MITOTIC ARREST-DEFICIENT 2		1801	M1
Potra2n10c21967	None available	AT3G26050				936	M1
Potra2n10c21973	Uncharacterized oxidoreductase YgcW	AT1G24470	ATKCR2;KCR2	;beta-ketoacyl reductase 2		1810	M1
Potra2n10c21975	Uncharacterized oxidoreductase F53C11.3	AT1G67730	ATKCR1;KCR1;YBR159	;beta-ketoacyl reductase 1		1614	M1
Potra2n10c21984	Oxysterol-binding protein 1	AT1G13170	ORP1D	OSBP(oxysterol binding protein)-related protein 1D		1069	M1
Potra2n10c21986	Putative D-cysteine desulfhydrase 2, mitochondrial	AT3G26115				700	M1
Potra2n10c21994	Protein SIEVE ELEMENT OCCLUSION A	AT1G67790				1858	M1
Potra2n10c22010	GDSL esterase/lipase At2g36325	AT1G67830	ATFXG1;FXG1	Arabidopsis thaliana alpha-fucosidase 1;alpha-fucosidase 1		1164	M1
Potra2n10c22011	None available	AT2G04220				1822	M1
Potra2n10c22042	AP-3 complex subunit mu	AT1G60780	AP1M2;HAP13	adaptor protein-1 mu-adaptin 2;HAPLESS 13		1715	M1
Potra2n10c22057	Plant intracellular Ras-group-related LRR protein 8	AT1G60800	AtNIK3;NIK3	;NSP-interacting kinase 3		1260	M1
Potra2n10c22065	Polygalacturonase	AT1G10640				1227	M1
Potra2n10c22071	None available					1283	M1
Potra2n10c22076	BURP domain-containing protein 11	AT1G70370	PG2	polygalacturonase 2		1325	M1
Potra2n10c22084	Leucine-rich repeat transmembrane neuronal protein 3	AT1G35710				1355	M1
Potra2n10c22089	None available					1344	M1
Potra2n10c22094	TORTIFOLIA1-like protein 1	AT1G27210				786	M1
Potra2n10c22098	None available	AT1G23790				1921	M1
Potra2n10c22101	Spherulin-1A	AT1G10460	GLP7	germin-like protein 7		1364	M1
Potra2n10c22130	None available	AT2G02590				1539	M1
Potra2n10c22142	Sodium, potassium, lithium and rubidium/H(+) antiporter	AT3G05030	ATNHX2;NHX2	;sodium hydrogen exchanger 2		1905	M1
Potra2n10c22144	None available					1416	M1
Potra2n10c22154	None available					518	M1
Potra2n10c22165	S-adenosylmethionine decarboxylase proenzyme	AT5G18930	BUD2;SAMDC4	BUSHY AND DWARF 2;		1133	M1
Potra2n10c22189	Protein SODIUM POTASSIUM ROOT DEFECTIVE 2	AT5G27690				1314	M1
Potra2n10c22211	Serine/threonine-protein phosphatase 2A regulatory subunit rsa-1	AT5G18580	EMB40;FASS;FASS 2;FS1;GDO;TON2	EMBRYO DEFECTIVE 40;FASS 1;;GORDO;TONNEAU 2		1457	M1
Potra2n10c22224	Glutamyl-tRNA reductase	AT3G06350	EMB3004;MEE32			1379	M1
Potra2n10c22236	2-hydroxymuconate semialdehyde hydrolase	AT4G02340				1291	M1
Potra2n10c22243	Fanconi anemia group I protein homolog	AT5G49110				1137	M1
Potra2n10c22274	Phylloplanin	AT3G16660				1288	M1
Potra2n10c22276	Phylloplanin	AT3G16660				1324	M1
Potra2n10c22313	Inactive palmitoleoyl-protein carboxylesterase notum1b	AT5G26670				1870	M1
Potra2n10c22314	Pre-mRNA-splicing factor CEF1	AT1G09540	ATMYB61;MYB61		MYB-HB-like	1423	M1
Potra2n10c22328	Protein CHUP1, chloroplastic	AT1G48280				1144	M1
Potra2n10c22331	Protein TRIGALACTOSYLDIACYLGLYCEROL 4, chloroplastic	AT3G06960	PDE320;TGD4	PIGMENT DEFECTIVE 320;TRIGALACTOSYLDIACYLGLYCEROL 4		1135	M1
Potra2n10c22352	GATA transcription factor 4	AT3G06740	GATA15	GATA transcription factor 15	C2C2-GATA	1891	M1
Potra2n10c22361	Major pollen allergen Que a 1 (Fragment)					1676	M1
Potra2n114s34556	NAC domain-containing protein 69	AT1G62700			NAM	1106	M1
Potra2n114s34558	Laccase 1	AT4G25240	SKS1	SKU5 similar 1		1462	M1
Potra2n114s34566	None available					1023	M1
Potra2n114s34570	Coatomer subunit delta	AT5G05010				862	M1
Potra2n11c22396	Heme A synthase	AT5G56090	COX15	cytochrome c oxidase 15		1324	M1
Potra2n11c22410	NDR1/HIN1-like protein 3	AT4G26490				1520	M1
Potra2n11c22413	Kinesin-like protein costa	AT3G44730	AtKIN14h;ATKP1;KP1	;ARABIDOPSIS KINESIN-LIKE PROTEIN 1;kinesin-like protein 1		1659	M1
Potra2n11c22417	TMV resistance protein N	AT4G26540				1614	M1
Potra2n11c22425	Spherulin-1A	AT3G05950				1837	M1
Potra2n11c22426	Disease resistance protein RUN1	AT4G20940	GHR1	GUARD CELL HYDROGEN PEROXIDE-RESISTANT 1		1717	M1
Potra2n11c22428	Protein SULFUR DEFICIENCY-INDUCED 2	AT4G20900	MS5;TDM1	MALE-STERILE 5;		1319	M1
Potra2n11c22439	Ceramide very long chain fatty acid hydroxylase scs7	AT2G34770	ATFAH1;FAH1	ARABIDOPSIS FATTY ACID HYDROXYLASE 1;fatty acid hydroxylase 1		1959	M1
Potra2n11c22448	Polygalacturonase	AT1G23460				1792	M1
Potra2n11c22453	Reticuline oxidase	AT1G30700				1738	M1
Potra2n11c22461	Carbonyl reductase [NADPH] 3	AT4G20760				1717	M1
Potra2n11c22470	Protein CHUP1, chloroplastic	AT3G25690	AtCHUP1;CHUP1	Arabidopsis thaliana CHLOROPLAST UNUSUAL POSITIONING 1;CHLOROPLAST UNUSUAL POSITIONING 1		1510	M1
Potra2n11c22476	Coatomer subunit epsilon	AT1G30630				875	M1
Potra2n11c22477	Small nuclear ribonucleoprotein-associated protein B	AT4G20440	smB	small nuclear ribonucleoprotein associated protein B		928	M1
Potra2n11c22486	DOA4-independent degradation protein 4	AT5G44560	VPS2.2			1642	M1
Potra2n11c22494	Protein STU2	AT2G35630	GEM1;MOR1	;MICROTUBULE ORGANIZATION 1		1714	M1
Potra2n11c22514	Lactosylceramide 1,3-N-acetyl-beta-D-glucosaminyltransferase A	AT1G32930	AtGALT31A;GALT31A	;glycosyltransferase of CAZY family GT31 A		1054	M1
Potra2n11c22520	50S ribosomal protein L11 (Fragment)	AT1G32990	PRPL11	plastid ribosomal protein l11		2175	M1
Potra2n11c22536	None available	AT1G63310				1797	M1
Potra2n11c22554	Protein FATTY ACID EXPORT 4, chloroplastic	AT1G33265				925	M1
Potra2n11c22557	Myosin-I heavy chain	AT5G65930	KCBP;PKCBP;ZWI	KINESIN-LIKE CALMODULIN-BINDING PROTEIN;POTATO KINESIN-LIKE CALMODULIN-BINDING PROTEIN;ZWICHEL		1295	M1
Potra2n11c22607	None available					797	M1
Potra2n11c22630	DNA polymerase	AT1G50840	POLGAMMA2;PolIA	polymerase gamma 2;polymerase I A		629	M1
Potra2n11c22631	TORTIFOLIA1-like protein 4	AT4G27060	CN;SPR2;TOR1	CONVOLUTA;SPIRAL 2;TORTIFOLIA 1		715	M1
Potra2n11c22639	FHA domain-containing protein DDL	AT3G20550	DDL	DAWDLE		832	M1
Potra2n11c22648	DnaJ homolog subfamily C member 10	AT3G20560	ATPDI12;ATPDIL5-3;PDI12;PDIL5-3			1149	M1
Potra2n11c22649	Uclacyanin-2	AT3G20570	AtENODL9;ENODL9	;early nodulin-like protein 9		1821	M1
Potra2n11c22677	Kinesin-like protein costa	AT5G54670	ATK3;KATC			1631	M1
Potra2n11c22683	CWF19-like protein 2	AT4G38062				1281	M1
Potra2n11c22685	None available	AT5G54630			C2H2	1617	M1
Potra2n11c22731	Ubiquitin carboxyl-terminal hydrolase 3	AT3G20630	ATUBP14;PER1;TTN6;UBP14	;phosphate deficiency root hair defective1;TITAN6;ubiquitin-specific protease 14		557	M1
Potra2n11c22782	E3 ubiquitin-protein ligase rpm-1	AT3G15430				947	M1
Potra2n11c22784	Probable LRR receptor-like serine/threonine-protein kinase At2g02780	AT3G15410				438	M1
Potra2n11c22791	Protein PNS1	AT3G15380				713	M1
Potra2n11c22798	Pseudaminic acid cytidylyltransferase	AT1G53000	AtCKS;CKS;KDSB	;CMP-KDO synthetase		1688	M1
Potra2n11c22815	Dynamin-like 120 kDa protein, mitochondrial	AT1G53140	DRP5A	Dynamin related protein 5A		1341	M1
Potra2n11c22834	Transcription factor LHW	AT5G53900				770	M1
Potra2n11c22838	Ribosomal protein L11 methyltransferase	AT5G53920				1139	M1
Potra2n11c22890	Phosphoenolpyruvate carboxylase	AT1G53310	ATPEPC1;ATPPC1;PEPC1;PPC1	;phosphoenolpyruvate carboxylase 1;PEP(PHOSPHOENOLPYRUVATE) CARBOXYLASE 1		1118	M1
Potra2n11c22898	Peptide-N4-(N-acetyl-beta-glucosaminyl)asparagine amidase A	AT3G14920				1570	M1
Potra2n11c22899	None available	AT1G78810				1014	M1
Potra2n11c22910	Tyrosinase					1862	M1
Potra2n11c22916	Protein SUPPRESSOR OF QUENCHING 1, chloroplastic	AT3G14860				1417	M1
Potra2n11c22929	Putative truncated protein trichome birefringence-like 46	AT3G14850	TBL41	TRICHOME BIREFRINGENCE-LIKE 41		1317	M1
Potra2n11c22930	Putative truncated protein trichome birefringence-like 46	AT2G34070	TBL37	TRICHOME BIREFRINGENCE-LIKE 37		1523	M1
Potra2n11c22946	Solute carrier family 10 member 6	AT1G78560				1526	M1
Potra2n11c22947	Bromodomain adjacent to zinc finger domain protein 1A	AT3G14740			PHD	1100	M1
Potra2n11c22954	SH2 domain-containing protein A	AT1G78540	ATSHB;SHB;STATLB			601	M1
Potra2n11c22959	Glucan endo-1,3-beta-glucosidase 6	AT4G18340				1446	M1
Potra2n11c22967	None available	AT1G29980				841	M1
Potra2n11c22983	None available	AT5G42570				1446	M1
Potra2n11c22994	BTB/POZ domain-containing protein At3g49900	AT1G30440				1245	M1
Potra2n11c23004	65-kDa microtubule-associated protein 9	AT5G55230	ATMAP65-1;MAP65-1	microtubule-associated proteins 65-1;		1350	M1
Potra2n11c23012	None available					415	M1
Potra2n11c23014	Fasciclin-like arabinogalactan protein 13	AT5G55730	FLA1	FASCICLIN-like arabinogalactan 1		1280	M1
Potra2n11c23041	L-lactate dehydrogenase	AT1G53240	mMDH1	mitochondrial malate dehydrogenase 1		1844	M1
Potra2n11c23060	None available					1157	M1
Potra2n11c23061	None available	AT4G05400				1627	M1
Potra2n11c23062	Splicing factor U2af large subunit B	AT1G30480	DRT111			1480	M1
Potra2n11c23093	Cytochrome b561 and DOMON domain-containing protein At5g47530	AT4G18260				1444	M1
Potra2n11c23099	N-acetylneuraminate 9-O-acetyltransferase	AT2G34410	RWA3	REDUCED WALL ACETYLATION 3		966	M1
Potra2n11c23116	Membrane protein PM19L	AT1G29520				1155	M1
Potra2n11c23119	None available					1471	M1
Potra2n11c23124	Flap endonuclease 1	AT1G29630				1433	M1
Potra2n11c23132	GDSL esterase/lipase At3g27950	AT5G45670				1274	M1
Potra2n11c23179	RNA polymerase II C-terminal domain phosphatase-like 5	AT5G45700				1571	M1
Potra2n11c23185	Uncharacterized protein TM_0508	AT4G18820				1164	M1
Potra2n11c23193	Rab-like protein 3	AT4G18800	ATHSGBP;ATRAB11B;ATRABA1D;RABA1d	;RAB GTPase homolog A1D		1857	M1
Potra2n11c23202	50S ribosomal protein L5	AT2G42740	RPL16A	ribosomal protein large subunit 16A		1787	M1
Potra2n11c23210	Putative pyrimidine permease RutG	AT2G34190				1794	M1
Potra2n11c23216	Leucine-rich repeat protein soc-2 homolog	AT5G45840				1672	M1
Potra2n11c23219	Cysteine proteinase (Fragment)	AT1G09850	XBCP3	xylem bark cysteine peptidase 3		1875	M1
Potra2n11c23220	Cysteine proteinase (Fragment)	AT1G09850	XBCP3	xylem bark cysteine peptidase 3		1594	M1
Potra2n11c23246	Protein CHUP1, chloroplastic	AT4G18570				1643	M1
Potra2n11c23248	Mono- and diacylglycerol lipase	AT4G18550	AtDSEL;DSEL	Arabidopsis thaliana DAD1-like seeding establishment-related lipase;DAD1-like seeding establishment-related lipase		1044	M1
Potra2n11c23275	Beta-D-glucosyl crocetin beta-1,6-glucosyltransferase	AT5G54010				1571	M1
Potra2n11c23290	Protein DMP10	AT4G18425				1286	M1
Potra2n11c23297	None available					1798	M1
Potra2n11c23308	Mitochondrial thiamine pyrophosphate carrier 1	AT2G33820	ATMBAC1;BAC1;MBAC1			978	M1
Potra2n11c23312	Transcription factor TCP16	AT3G47620	AtTCP14;TCP14	TEOSINTE BRANCHED, cycloidea and PCF (TCP) 14	TCP	1839	M1
Potra2n11c23322	Pistil-specific extensin-like protein	AT1G28290	AGP31	arabinogalactan protein 31		1130	M1
Potra2n11c23323	Eukaryotic translation initiation factor 3 subunit D	AT4G20980				1199	M1
Potra2n11c23325	Transcription factor bHLH36	AT4G20970			bHLH	1184	M1
Potra2n11c23339	None available	AT2G33793				1124	M1
Potra2n11c23344	SMR domain-containing protein At5g58720	AT3G15390	SDE5	silencing defective 5		1726	M1
Potra2n11c23347	Sphingolipid delta(4)-desaturase	AT4G04930	DES-1-LIKE			2014	M1
Potra2n11c23362	Sulfotransferase 4A1	AT1G74090	ATSOT18;ATST5B;SOT18	DESULFO-GLUCOSINOLATE SULFOTRANSFERASE 18;ARABIDOPSIS SULFOTRANSFERASE 5B;desulfo-glucosinolate sulfotransferase 18		1366	M1
Potra2n11c23364	Sulfotransferase 4A1	AT1G18590	ATSOT17;ATST5C;SOT17	SULFOTRANSFERASE 17;ARABIDOPSIS SULFOTRANSFERASE 5C;sulfotransferase 17		1587	M1
Potra2n11c23368	Alpha-1,4-N-acetylglucosaminyltransferase	AT1G61050				1647	M1
Potra2n11c23380	Carboxypeptidase sxa2	AT1G11080	scpl31	serine carboxypeptidase-like 31		1397	M1
Potra2n11c23389	Zinc import ATP-binding protein ZnuC	AT1G30410	ABCC12;ATMRP13;MRP13	ATP-binding cassette C12;multidrug resistance-associated protein 13		1158	M1
Potra2n11c23393	None available	AT4G21500				1364	M1
Potra2n11c23395	F-box protein SKIP1	AT3G62980	AtTIR1;TIR1	;TRANSPORT INHIBITOR RESPONSE 1		1492	M1
Potra2n11c23397	Kinesin-like protein KIN-UB	AT1G61350				1524	M1
Potra2n11c23409	Cyclin-G1	AT4G03270	CYCD6;1	Cyclin D6;1		1578	M1
Potra2n11c23454	Copal-8-ol diphosphate hydratase TPSSA3, chloroplastic	AT1G61680	ATTPS14;TPS14	TERPENE SYNTHASE 14;terpene synthase 14		912	M1
Potra2n11c23456	BTB/POZ domain-containing protein At5g17580	AT3G22104				1258	M1
Potra2n11c23461	None available	AT4G21310				1806	M1
Potra2n11c23462	PsbQ-like protein 3, chloroplastic	AT4G05180	PSBQ;PSBQ-2;PSII-Q	PHOTOSYSTEM II SUBUNIT Q;photosystem II subunit Q-2;		1514	M1
Potra2n11c23463	Kinesin-like protein KIN-10B	AT4G21270	ATK1;KATA;KATAP			1162	M1
Potra2n11c23488	Cysteine-rich receptor-like protein kinase 42	AT4G38830	CRK26	cysteine-rich RLK (RECEPTOR-like protein kinase) 26		1261	M1
Potra2n11c23508	DOCK-like protein 1	AT4G16340	SPK1	SPIKE1		594	M1
Potra2n11c23525	Actin cytoskeleton-regulatory complex protein PAN1	AT3G20290	ATEHD1;EHD1	EPS15 homology domain 1		1396	M1
Potra2n11c23541	None available	AT3G18670				1395	M1
Potra2n11c23544	Ankyrin repeat-containing protein ITN1	AT3G18670				1560	M1
Potra2n11c23547	Ankyrin repeat-containing protein NPR4	AT3G18670				1327	M1
Potra2n11c23563	Pyrophosphate--fructose 6-phosphate 1-phosphotransferase	AT1G12000				1973	M1
Potra2n11c23575	None available	AT2G20060				879	M1
Potra2n11c23613	None available	AT1G11915				1926	M1
Potra2n11c23617	None available	AT1G11905				1612	M1
Potra2n11c23646	Putative prephenate dehydratase	AT1G11790	ADT1;AtADT1	arogenate dehydratase 1;Arabidopsis thaliana arogenate dehydratase 1		1699	M1
Potra2n11c23648	Ankyrin repeat domain-containing protein 13D	AT1G62050				1261	M1
Potra2n11c23652	UDP-GalNAc:beta-1,3-N-acetylgalactosaminyltransferase 2	AT2G32430				1011	M1
Potra2n11c23663	Uncharacterized protein At5g41620	AT1G50660				1160	M1
Potra2n11c23665	Uncharacterized GPI-anchored protein At1g61900	AT1G61900				539	M1
Potra2n11c23671	Probable multidrug resistance protein NorM	AT3G21690				839	M1
Potra2n11c23672	Probable multidrug resistance protein NorM	AT3G21690				1909	M1
Potra2n11c23673	Multidrug resistance protein PmpM	AT1G11670				1668	M1
Potra2n11c23676	Zinc finger MYND domain-containing protein 15	AT4G21890				1267	M1
Potra2n1249s36996	None available	AT3G08030				1324	M1
Potra2n125s34618	Probable ATP synthase 24 kDa subunit, mitochondrial	AT2G21870	MGP1	MALE GAMETOPHYTE DEFECTIVE 1		1518	M1
Potra2n127s34652	Enoyl-[acyl-carrier-protein] reductase [NADH]	AT2G05990	ENR1;MOD1	ENOYL-ACP REDUCTASE 1;MOSAIC DEATH 1		1196	M1
Potra2n12c23714	Protein IQ-DOMAIN 31	AT1G01110	IQD18	IQ-domain 18		1359	M1
Potra2n12c23720	None available	AT3G49400			WD40-like	719	M1
Potra2n12c23727	None available	AT5G24500				1209	M1
Potra2n12c23759	Heavy metal-associated isoprenylated plant protein 19	AT5G24580				1570	M1
Potra2n12c23772	Membrane protein of ER body 1	AT4G27870			C2H2	777	M1
Potra2n12c23773	Ubiquitin carboxyl-terminal hydrolase mug105	AT5G24680			C2H2	689	M1
Potra2n12c23816	PHD finger protein 10	AT5G24330	ATXR6;SDG34	ARABIDOPSIS TRITHORAX-RELATED PROTEIN 6;SET DOMAIN PROTEIN 34		1644	M1
Potra2n12c23828	Poly(rC)-binding protein 2	AT5G53060	RCF3;SHI1	regulator of CBF gene expression 3;SHINY 1		572	M1
Potra2n12c23839	Structural maintenance of chromosomes flexible hinge domain-containing protein GMI1	AT3G49250	DMS3;IDN1	DEFECTIVE IN MERISTEM SILENCING 3;INVOLVED IN DE NOVO 1		824	M1
Potra2n12c23853	Pectinesterase	AT3G49220				1326	M1
Potra2n12c23924	Potassium channel AKT2	AT5G53130	ATCNGC1;CNGC1	CYCLIC NUCLEOTIDE-GATED CHANNEL 1;cyclic nucleotide gated channel 1		1040	M1
Potra2n12c23966	Transcription factor MYB114	AT5G53200	TRY	TRIPTYCHON	MYB-HB-like	1246	M1
Potra2n12c23971	None available	AT5G41761				834	M1
Potra2n12c23974	Plastid division protein PDV1	AT5G53280	PDV1	PLASTID DIVISION1		1430	M1
Potra2n12c23981	Sulfotransferase 4A1	AT1G74090	ATSOT18;ATST5B;SOT18	DESULFO-GLUCOSINOLATE SULFOTRANSFERASE 18;ARABIDOPSIS SULFOTRANSFERASE 5B;desulfo-glucosinolate sulfotransferase 18		1310	M1
Potra2n12c24012	Protein ACCUMULATION AND REPLICATION OF CHLOROPLASTS 6, chloroplastic	AT3G19180	ARC6H;ATCDP1;CDP1;PARC6			1019	M1
Potra2n12c24015	Dolichyl-phosphooligosaccharide-protein glycotransferase 1	AT1G34130	STT3B	staurosporin and temperature sensitive 3-like b		551	M1
Potra2n12c24024	Alpha-1,3/1,6-mannosyltransferase ALG2	AT1G73370	ATSUS6;SUS6			1234	M1
Potra2n12c24031	Protein NETWORKED 2D	AT3G17680				1661	M1
Potra2n12c24032	NAC domain-containing protein 75	AT3G17730			NAM	1358	M1
Potra2n12c24036	Homeobox-leucine zipper protein HOX6	AT1G73360	AtEDT1;ATHDG11;EDT1;HDG11	;HOMEODOMAIN GLABROUS 11;ENHANCED DROUGHT TOLERANCE 1;homeodomain GLABROUS 11	Homobox-WOX	672	M1
Potra2n12c24045	DNA polymerase epsilon subunit B	AT5G22110	ATDPB2;CYL2;DPB2			1463	M1
Potra2n12c24058	Mini zinc finger protein 3	AT1G14440	AtHB31;FTM2;HB31;ZHD4	homeobox protein 31;FLORAL TRANSITION AT THE MERISTEM2;ZINC FINGER HOMEODOMAIN 4	HD-ZIP	1801	M1
Potra2n12c24084	Low affinity potassium transport system protein kup	AT1G70300	KUP6	K+ uptake permease 6		833	M1
Potra2n12c24090	None available	AT2G23530				863	M1
Potra2n12c24092	Receptor-like serine/threonine-protein kinase At1g78530	AT1G48480	RKL1	receptor-like kinase 1		1393	M1
Potra2n12c24110	Nuclear pore complex protein Nup153	AT1G48570				1199	M1
Potra2n12c24119	Probable auxin efflux carrier component 5b	AT1G73590	ATPIN1;PIN1			1711	M1
Potra2n12c24120	Uncharacterized methyltransferase C1B3.06c	AT1G48600	AtPMEAMT;PMEAMT	;phosphoethanolamine N-methyltransferase		903	M1
Potra2n12c24122	WUSCHEL-related homeobox 11	AT3G18010	WOX1	WUSCHEL related homeobox 1	Homobox-WOX	1302	M1
Potra2n12c24133	Uncharacterized GPI-anchored protein At4g28100	AT3G18050				1918	M1
Potra2n12c24134	Lissencephaly-1 homolog	AT3G18060			WD40-like	660	M1
Potra2n12c24135	Putative beta-glucosidase 15	AT3G18080	BGLU44	B-S glucosidase 44		1546	M1
Potra2n12c24147	60 kDa chaperonin (Fragment)	AT3G18190				1175	M1
Potra2n12c24162	o-succinylbenzoate synthase	AT3G18270	CYP77A5P	cytochrome P450, family 77, subfamily A, polypeptide 5 pseudogene		519	M1
Potra2n12c24163	Kinesin-like protein KIN-10B	AT1G18370		ARABIDOPSIS NPK1-ACTIVATING KINESIN 1;HINKEL;NPK1-ACTIVATING KINESIN 1		1753	M1
Potra2n12c24177	Transcription factor bHLH139	AT1G18400	BEE1	BR enhanced expression 1	bHLH	1769	M1
Potra2n12c24196	Enolase 4	AT1G74030	ENO1	enolase 1		1708	M1
Potra2n12c24202	Kinesin-like protein CG14535	AT1G18550				1850	M1
Potra2n12c24205	Single-stranded DNA-binding protein	AT3G18580				1694	M1
Potra2n12c24235	Actin-related protein 8	AT1G18450	ARP4;ATARP4	actin-related protein 4		1034	M1
Potra2n12c24255	WD repeat-containing protein 82	AT3G42660			WD40-like	1752	M1
Potra2n12c24262	Glucan endo-1,3-beta-glucosidase 13	AT1G18650	PDCB3	plasmodesmata callose-binding protein 3		1505	M1
Potra2n12c24273	RNA polymerase-associated protein RapA	AT5G07810			SNF2	840	M1
Potra2n12c24284	Serine/threonine-protein kinase TDA1	AT1G18670	IBS1	IMPAIRED IN BABA-INDUCED STERILITY 1		1337	M1
Potra2n12c24285	Cell fusion protein fus1	AT5G07740				1857	M1
Potra2n12c24288	Probable alpha-1,6-mannosyltransferase MNN10	AT1G74380	XXT5	xyloglucan xylosyltransferase 5		993	M1
Potra2n12c24299	Protein YOP1	AT1G74520	ATHVA22A;HVA22A	HVA22 homologue A		827	M1
Potra2n12c24354	Transcription factor E2F6	AT3G48160	DEL1;E2FE;E2L3	DP-E2F-like 1;;E2F-LIKE 3	E2F-DP	1334	M1
Potra2n12c24359	Alpha-N-acetylglucosaminidase	AT5G13690		CYCLOPS 1;N-ACETYL-GLUCOSAMINIDASE		491	M1
Potra2n12c24361	Ribosomal RNA small subunit methyltransferase G	AT5G50110				1386	M1
Potra2n12c24374	Solute carrier family 23 member 1	AT5G62890				674	M1
Potra2n12c24376	GTP-binding nuclear protein Ran	AT5G62880	ARAC10;ATRAC10;ATROP11;RAC10;ROP11			908	M1
Potra2n12c24384	Aldehyde dehydrogenase (Fragment)	AT3G48000	ALDH2;ALDH2A;ALDH2B4	aldehyde dehydrogenase 2;aldehyde dehydrogenase 2A;aldehyde dehydrogenase 2B4		729	M1
Potra2n12c24388	BURP domain-containing protein 11	AT1G70370	PG2	polygalacturonase 2		1875	M1
Potra2n12c24389	Probable flavin-containing monoamine oxidase C	AT5G13700	APAO;ATPAO1;PAO1	;polyamine oxidase 1		1749	M1
Potra2n12c24397	Myb-related protein Pp1 (Fragment)	AT5G14750	ATMYB66;MYB66;WER;WER1	myb domain protein 66;WEREWOLF;WEREWOLF 1	MYB-HB-like	1196	M1
Potra2n12c24405	None available					874	M1
Potra2n12c24434	26S proteasome regulatory subunit 7	AT4G24710				1320	M1
Potra2n12c24445	None available	AT3G48200				1377	M1
Potra2n12c24449	Sperm motility kinase 2A	AT5G56040	SKM2			1738	M1
Potra2n12c24451	None available	AT5G50150				1812	M1
Potra2n12c24457	Protein morc-1	AT1G19100	AtMORC6;DMS11;MORC6	;DEFECTIVE IN MERISTEM SILENCING 11;Microrchidia 6		548	M1
Potra2n12c24479	Protein SIEVE ELEMENT OCCLUSION C	AT3G01680	AtSEOR1;SEOb;SEOR1	Arabidopsis thaliana sieve element occlusion-related 1;sieve element occlusion b;Sieve-Element-Occlusion-Related 1		1176	M1
Potra2n12c24481	Centromere protein X	AT1G78790				1978	M1
Potra2n12c24493	Replication factor C small subunit	AT4G24790				883	M1
Potra2n12c24507	Tyrosine-protein kinase receptor Tie-2	AT5G14210				719	M1
Potra2n12c24531	Protein indeterminate-domain 14	AT3G48550				1323	M1
Potra2n12c24537	2-succinyl-5-enolpyruvyl-6-hydroxy-3-cyclohexene-1-carboxylate synthase	AT3G48560	AHAS;ALS;CSR1;IMR1;TZP5	ACETOHYDROXY ACID SYNTHASE;ACETOLACTATE SYNTHASE;chlorsulfuron/imidazolinone resistant 1;IMIDAZOLE RESISTANT 1;TRIAZOLOPYRIMIDINE RESISTANT 5		799	M1
Potra2n12c24543	None available					1107	M1
Potra2n12c24560	Squamosa promoter-binding-like protein 9	AT5G50570	SPL13;SPL13A	SQUAMOSA PROMOTER-BINDING PROTEIN LIKE 13;SQUAMOSA PROMOTER-BINDING PROTEIN LIKE 13A	SBP	976	M1
Potra2n12c24566	None available	AT1G24270				616	M1
Potra2n12c24570	None available					1735	M1
Potra2n12c24589	NAC domain-containing protein 75	AT5G13180			NAM	1310	M1
Potra2n12c24607	Putative serine carboxypeptidase-like 52	AT1G28110	SCPL45	serine carboxypeptidase-like 45		1455	M1
Potra2n12c24632	60S ribosomal protein L34	AT1G26880				1572	M1
Potra2n12c24636	None available	AT5G61865				1577	M1
Potra2n12c24640	Exostosin-2	AT5G61840	GUT1			1481	M1
Potra2n12c24659	Metacaspase-8	AT1G02170	ATMC1;AtMCP1b;ATMCPB1;LOL3;MC1;MCP1b		Znf-LSD	985	M1
Potra2n12c24670	ATP-dependent helicase/nuclease subunit A	AT4G25120	ATSRS2;SRS2			995	M1
Potra2n12c24675	PHO85 cyclin-6	AT2G44740	CYCP4;1	cyclin p4;1		1539	M1
Potra2n12c24677	Arginine biosynthesis bifunctional protein ArgJ 2	AT2G37500				503	M1
Potra2n12c24691	Protein SEY1	AT5G45160	RL2	RHD-like2		1101	M1
Potra2n12c24693	Trihelix transcription factor ASR3	AT2G35640			MYB	757	M1
Potra2n12c24694	30S ribosomal protein S2	AT1G72370	AP40;P40;RP40;RPSAA	;40s ribosomal protein SA		1408	M1
Potra2n12c24728	cGAMP-activated phospholipase	AT3G54950	PLA IIIA;PLP7;pPLAIIIbeta	patatin-like protein 6;PATATIN-LIKE PROTEIN 7;patatin-related phospholipase IIIbeta		1535	M1
Potra2n12c24741	Coatomer subunit delta	AT5G05010				1393	M1
Potra2n12c24743	None available	AT5G44860				1036	M1
Potra2n12c24745	BAG family molecular chaperone regulator 7	AT5G62390	ATBAG7;BAG7	BCL-2-associated athanogene 7		1140	M1
Potra2n12c24750	NAC domain-containing protein 1	AT1G12260			NAM	1519	M1
Potra2n12c24762	Fasciclin-like arabinogalactan protein 1	AT5G60490	AtFLA12;FLA12	;FASCICLIN-like arabinogalactan-protein 12		1799	M1
Potra2n12c24764	Protein EXORDIUM-like 6	AT5G51550	EXL3	EXORDIUM like 3		1068	M1
Potra2n12c24766	ADP-L-glycero-D-manno-heptose-6-epimerase	AT1G02000	GAE2	UDP-D-glucuronate 4-epimerase 2		1659	M1
Potra2n12c24769	NT-3 growth factor receptor	AT5G51560				1850	M1
Potra2n12c24771	None available	AT5G62280				1443	M1
Potra2n12c24784	Protein TPX2	AT4G22860				1544	M1
Potra2n12c24785	Decorin	AT5G62230	ERL1	ERECTA-like 1		1398	M1
Potra2n12c24794	Putative alpha-L-fucosidase	AT2G28100	ATFUC1;FUC1	alpha-L-fucosidase 1		1329	M1
Potra2n12c24796	Subtilisin-like serine protease Pen ch 13.0101	AT5G51750	ATSBT1.3;SBT1.3	subtilase 1.3		1287	M1
Potra2n12c24804	Cephalosporin biosynthesis expandase/hydroxylase	AT5G51810	AT2353;ATGA20OX2;GA20OX2	;gibberellin 20 oxidase 2		1213	M1
Potra2n12c24859	GDSL esterase/lipase At1g18120	AT1G29660				680	M1
Potra2n12c24877	Probable ribosome biogenesis protein RLP24	AT3G53020	RPL24;RPL24B;STV1	RIBOSOMAL PROTEIN L24;;SHORT VALVE1		1675	M1
Potra2n12c24879	None available	AT5G07240	IQD24	IQ-domain 24		1461	M1
Potra2n12c24904	Probable intramembrane protease C25B8.17	AT4G33410	ATSPPL1;SPPL1			694	M1
Potra2n12c24905	None available	AT5G23890				1252	M1
Potra2n12c24914	Ketoacyl reductase HetN	AT4G23430	AtTic32-IVa;Tic32-IVa	translocon at the inner envelope membrane of chloroplasts 32-IVa		1450	M1
Potra2n12c24917	Uncharacterized transporter MJ0456	AT1G02260				2016	M1
Potra2n12c24924	Probable multidrug resistance protein NorM	AT4G25640	ATDTX35;DTX35;FFT	detoxifying efflux carrier 35;FLOWER FLAVONOID TRANSPORTER		1432	M1
Potra2n12c24927	Uncharacterized protein At1g65710	AT5G37010				1929	M1
Potra2n134s34696	Pollen-specific protein-like At4g18596	AT5G41050				1146	M1
Potra2n13c24951	Serine/threonine-protein kinase PknA	AT5G58300				1884	M1
Potra2n13c24962	None available	AT5G05240				697	M1
Potra2n13c24985	Protein GRAVITROPIC IN THE LIGHT 1	AT2G30380				1037	M1
Potra2n13c24987	Transcription repressor OFP17	AT2G30395	ATOFP17;OFP17	;ovate family protein 17		1414	M1
Potra2n13c24988	Transcription repressor OFP10	AT1G06920	ATOFP4;OFP4			1473	M1
Potra2n13c24992	Expansin-like A1	AT2G40610	ATEXP8;ATEXPA8;ATHEXP ALPHA 1.11;EXP8;EXPA8	;expansin A8		1267	M1
Potra2n13c24999	None available	AT2G40435			bHLH	743	M1
Potra2n13c25001	28S ribosomal protein S29, mitochondrial	AT1G16870				1723	M1
Potra2n13c25008	GDSL esterase/lipase At3g48460	AT2G31540				911	M1
Potra2n13c25014	Beta-glucanase	AT4G03210	XTH9	xyloglucan endotransglucosylase/hydrolase 9		810	M1
Potra2n13c25026	Serine/threonine kinase-like domain-containing protein STKLD1	AT4G03230				696	M1
Potra2n13c25042	Myb-related protein Pp1 (Fragment)	AT1G06180	ATMYB13;ATMYBLFGN;MYB13	myb domain protein 13;	MYB-HB-like	1483	M1
Potra2n13c25047	Uncharacterized GPI-anchored protein At4g28100	AT4G28100				2023	M1
Potra2n13c25058	None available	AT4G28230				1417	M1
Potra2n13c25069	None available					1569	M1
Potra2n13c25085	None available					1270	M1
Potra2n13c25094	ELMO domain-containing protein C56G7.3	AT1G03620				1460	M1
Potra2n13c25095	EPIDERMAL PATTERNING FACTOR-like protein 7	AT2G20875	EPF1	EPIDERMAL PATTERNING FACTOR 1		1124	M1
Potra2n13c25121	Expansin-like protein 1	AT4G28250	ATEXPB3;ATHEXP BETA 1.6;EXPB3	expansin B3;		1604	M1
Potra2n13c25150	None available					1330	M1
Potra2n13c25185	None available	AT5G16250				1633	M1
Potra2n13c25192	Putative acyl-[acyl-carrier-protein] desaturase DesA1	AT2G43710	AtSSI2;FAB2;LDW1;SSI2	;FATTY ACID BIOSYNTHESIS 2;lesion dwarf mimic 1;suppressor of SA insensitive 2		806	M1
Potra2n13c25200	E3 ubiquitin-protein ligase MARCHF2	AT1G14260				935	M1
Potra2n13c25210	None available	AT2G30695				1543	M1
Potra2n13c25219	bZIP transcription factor 18	AT3G58120	ATBZIP61;BZIP61		bZIP	1590	M1
Potra2n13c25223	Protein HGH1 homolog	AT1G14300				873	M1
Potra2n13c25238	None available					441	M1
Potra2n13c25248	Fasciclin-like arabinogalactan protein 2	AT5G44130	FLA13	FASCICLIN-like arabinogalactan protein 13 precursor		1155	M1
Potra2n13c25253	Carboxypeptidase S1 homolog B	AT1G33540	scpl18	serine carboxypeptidase-like 18		746	M1
Potra2n13c25254	Dynamin-related protein 5A	AT1G60500	DRP4C	Dynamin related protein 4C		1399	M1
Potra2n13c25262	Carbohydrate-binding X8 domain-containing protein	AT3G58100	PDCB5	plasmodesmata callose-binding protein 5		1963	M1
Potra2n13c25278	Putative truncated protein trichome birefringence-like 46	AT2G42570	TBL39	TRICHOME BIREFRINGENCE-LIKE 39		2032	M1
Potra2n13c25315	Tyrosine-protein phosphatase 17 (Fragment)	AT1G71860	ATPTP1;PTP1	;protein tyrosine phosphatase 1		1665	M1
Potra2n13c25318	Protein ABHD15	AT1G34340				1426	M1
Potra2n13c25325	Dihydrolipoyllysine-residue acetyltransferase component of acetoin cleaving system	AT1G34430	EMB3003	embryo defective 3003		2002	M1
Potra2n13c25336	None available	AT1G65280				354	M1
Potra2n13c25337	NAC domain-containing protein 1	AT1G71930			NAM	1079	M1
Potra2n13c25349	None available	AT1G71970				1768	M1
Potra2n13c25371	Mini zinc finger protein 2	AT1G14440	AtHB31;FTM2;HB31;ZHD4	homeobox protein 31;FLORAL TRANSITION AT THE MERISTEM2;ZINC FINGER HOMEODOMAIN 4	HD-ZIP	1585	M1
Potra2n13c25377	Glucose-induced degradation protein 8-A homolog	AT1G35470	RanBPM	Ran-binding protein in the microtubule-organizing centre		857	M1
Potra2n13c25413	Probable pinoresinol-lariciresinol reductase 3	AT1G75280				1300	M1
Potra2n13c25414	Phenylcoumaran benzylic ether reductase POP1					1471	M1
Potra2n13c25424	GDSL esterase/lipase At1g18120	AT1G71691				995	M1
Potra2n13c25425	GDSL esterase/lipase At1g28670	AT1G33811				1484	M1
Potra2n13c25449	Epoxide hydrolase 4	AT4G10050				1183	M1
Potra2n13c25455	Homoserine dehydrogenase	AT4G19710	AK-HSDH;AK-HSDH II			1762	M1
Potra2n13c25498	tRNA (guanine(26)-N(2))-dimethyltransferase	AT3G56330				1264	M1
Potra2n13c25509	COP1-interacting protein 7	AT3G14172				1249	M1
Potra2n13c25544	CRIB domain-containing protein RIC9	AT5G16490	RIC4	ROP-interactive CRIB motif-containing protein 4		1482	M1
Potra2n13c25571	Low affinity potassium transport system protein kup	AT2G40540	ATKT2;ATKUP2;KT2;KUP2;SHY3;TRK2	;potassium transporter 2		1752	M1
Potra2n13c25574	None available	AT2G40475	ASG8			1393	M1
Potra2n13c25579	None available	AT3G03130				1651	M1
Potra2n13c25584	Putative cellulose synthase-like protein H3	AT3G03050	ATCSLD3;CSLD3;KJK;RHD7	CELLULOSE SYNTHASE LIKE D3;cellulose synthase-like D3;KOJAK;ROOT HAIR DEFECTIVE 7	C2H2	991	M1
Potra2n13c25589	5'-methylthioadenosine/S-adenosylhomocysteine nucleosidase	AT4G24340				1324	M1
Potra2n13c25595	Protein BRI1-5 ENHANCED 1	AT2G23910				910	M1
Potra2n13c25601	5-dehydro-2-deoxygluconokinase	AT4G27600		GENES NECESSARY FOR THE ACHIEVEMENT OF RUBISCO ACCUMULATION 5		1609	M1
Potra2n13c25609	Golgi pH regulator homolog	AT1G64990	GTG1	GPCR-type G protein 1		1082	M1
Potra2n13c25648	AUGMIN subunit 7	AT5G17620	AUG7	augmin subunit 7		1219	M1
Potra2n13c25681	Esterase EstP	AT3G16370				1561	M1
Potra2n13c25690	Xyloglucan-specific galacturonosyltransferase 1	AT3G45400				1403	M1
Potra2n13c25691	Flavohemoprotein	AT5G17770	ATCBR;CBR;CBR1			1520	M1
Potra2n13c25699	Protein C2-DOMAIN ABA-RELATED 11	AT3G03680				1641	M1
Potra2n13c25703	Rho GTPase-activating protein gacEE	AT3G03680				1684	M1
Potra2n13c25704	Beta-1,3-galactosyl-O-glycosyl-glycoprotein beta-1,6-N-acetylglucosaminyltransferase 3	AT3G03690	UNE7	unfertilized embryo sac 7		1305	M1
Potra2n13c25752	Expansin-like A3	AT2G03090	ATEXP15;ATEXPA15;ATHEXP ALPHA 1.3;EXP15;EXPA15	;expansin A15;EXPANSIN 15		1757	M1
Potra2n13c25758	Glucosidase 2 subunit beta	AT5G56360	PSL4	PRIORITY IN SWEET LIFE 4		855	M1
Potra2n13c25771	Protein SINE2	AT1G54385				1823	M1
Potra2n13c25797	Disease resistance protein RPS5	AT3G50950	ZAR1	HOPZ-ACTIVATED RESISTANCE 1		1796	M1
Potra2n13c25807	Protein vip1	AT5G32450				2211	M1
Potra2n13c25808	Annexin A9	AT5G12380		annexin 8		1570	M1
Potra2n13c25809	Inactive protein RESTRICTED TEV MOVEMENT 2	AT1G54400				1386	M1
Potra2n13c25810	15.7 kDa heat shock protein, peroxisomal	AT1G54400				1623	M1
Potra2n13c25818	None available					696	M1
Potra2n13c25822	Putative syntaxin-2	AT1G08560	ATSYP111;KN;SYP111	;KNOLLE;syntaxin of plants 111		1832	M1
Potra2n13c25825	Probable L-tyrosine/L-aspartate decarboxylase	AT2G20340	AAS;AtAAS	aromatic aldehyde synthase;		1766	M1
Potra2n13c25836	Cytoplasmic FMR1-interacting protein homolog	AT5G18410	ATSRA1;KLK;PIR;PIR121;PIRP;SRA1	;KLUNKER;PIROGI;PIROGI 121		497	M1
Potra2n13c25837	GDSL esterase/lipase At1g54790	AT5G33370				1542	M1
Potra2n13c25852	POC1 centriolar protein homolog A	AT4G33270	AtCDC20.1;CDC20.1	;cell division cycle 20.1	WD40-like	1574	M1
Potra2n13c25854	Probable LRR receptor-like serine/threonine-protein kinase At1g07550	AT1G08590				1440	M1
Potra2n13c25866	None available	AT1G04030				1171	M1
Potra2n13c25940	None available	AT4G12540				994	M1
Potra2n13c25959	Trihelix transcription factor GT-4	AT5G28300	AtGT2L;GT2L	;GT-2Like protein	MYB	1568	M1
Potra2n13c25960	Probable LRR receptor-like serine/threonine-protein kinase At4g36180	AT1G54510	ATNEK1;NEK1	NIMA-related serine/threonine kinase 1		1379	M1
Potra2n13c25967	None available	AT5G28150				836	M1
Potra2n13c25998	Pentatricopeptide repeat-containing protein At2g39620	AT1G62930	RPF3			387	M1
Potra2n13c26000	None available	AT3G05100				1093	M1
Potra2n13c26004	Putative matrix metalloproteinase	AT1G59970				1003	M1
Potra2n13c26020	Acyl carrier protein	AT3G05020	ACP;ACP1	ACYL CARRIER PROTEIN;acyl carrier protein 1		1774	M1
Potra2n13c26044	Probable serine/threonine-protein kinase WNK6	AT3G05140	RBK2	ROP binding protein kinases 2		1056	M1
Potra2n13c26051	Solute carrier family 22 member 15-like	AT1G54730				527	M1
Potra2n13c26057	Fusicocca-1,10(14)-diene-8beta,16-diol C-9 hydroxylase	AT5G06900	CYP93D1	cytochrome P450, family 93, subfamily D, polypeptide 1		744	M1
Potra2n13c26058	None available	AT4G30996	NKS1			1628	M1
Potra2n13c26068	Transcription factor MYC1	AT1G72210			bHLH	856	M1
Potra2n13c26071	Testis-specific serine/threonine-protein kinase 1	AT1G54820				1578	M1
Potra2n13c26075	Heavy metal-associated isoprenylated plant protein 3	AT3G06130				975	M1
Potra2n13c26081	Increased DNA methylation 3	AT1G54840				532	M1
Potra2n13c26099	Probable inactive serine/threonine-protein kinase DDB_G0274613	AT1G09000	ANP1;MAPKKK1;NP1			857	M1
Potra2n13c26100	Microtubule-binding protein TANGLED1	AT3G05330	ATN;ATTAN			1480	M1
Potra2n13c26113	Protein AUXIN RESPONSE 4	AT1G54990	AXR4;RGR;RGR1	AUXIN RESISTANT 4;REDUCED ROOT GRAVITROPISM;REDUCED ROOT GRAVITROPISM 1		1447	M1
Potra2n13c26116	Histone H3-like centromeric protein cid	AT1G09200	H3.1	histone 3.1	Hap3/NF-YB	1628	M1
Potra2n13c26129	Glutamate synthase [NADPH] small chain	AT1G62600				459	M1
Potra2n13c26140	Kelch-like protein 22	AT3G05420	ACBP4;AtACBP4	acyl-CoA binding protein 4;		1359	M1
Potra2n13c26144	Pro-apoptotic serine protease NMA111	AT5G27660	DEG14	degradation of periplasmic proteins 14	Hap3/NF-YB	1710	M1
Potra2n13c26148	FH1/FH2 domain-containing protein 3	AT3G05470				1184	M1
Potra2n13c26149	Heavy metal-associated isoprenylated plant protein 30	AT5G27690				1048	M1
Potra2n13c26153	Protein RALF-like 31	AT1G02900	ATRALF1;RALF1;RALFL1	RAPID ALKALINIZATION FACTOR 1;rapid alkalinization factor 1;RALF-LIKE 1		1293	M1
Potra2n13c26191	None available					1049	M1
Potra2n13c26197	Putative protein phosphatase 2C 63	AT1G09160				1757	M1
Potra2n13c26215	Calnexin homolog	AT1G56340	AtCRT1a;CRT1;CRT1a	;calreticulin 1;calreticulin 1a		1149	M1
Potra2n13c26226	Protein EFR3 homolog A	AT5G26850				1025	M1
Potra2n13c26229	Multiple epidermal growth factor-like domains protein 8	AT1G74150				1462	M1
Potra2n13c26238	Putative disease resistance protein At4g11170	AT5G63020				979	M1
Potra2n13c26280	Probable glucan endo-1,3-beta-glucosidase A6	AT1G09460				1168	M1
Potra2n13c26302	None available					1584	M1
Potra2n13c26304	Inactive palmitoleoyl-protein carboxylesterase notum1b	AT5G26670				1957	M1
Potra2n13c26306	Peptidoglycan O-acetyltransferase	AT1G57600				655	M1
Potra2n14c26345	Mitochondrial import receptor subunit TOM40	AT3G20000	TOM40	translocase of the outer mitochondrial membrane 40		1213	M1
Potra2n14c26361	None available					771	M1
Potra2n14c26391	Ethylene-responsive transcription factor RAP2-13	AT4G37750	ANT;CKC;CKC1;DRG		AP2-EREBP	857	M1
Potra2n14c26403	Kinesin-like protein KIN-6	AT1G59540	ZCF125			1696	M1
Potra2n14c26414	WD repeat, SAM and U-box domain-containing protein 1	AT3G49810				1033	M1
Potra2n14c26431	Tetratricopeptide repeat protein 7A	AT1G27460	NPGR1	no pollen germination related 1		1553	M1
Potra2n14c26464	Short chain dehydrogenase sirS	AT4G24220	5[beta]-StR;AWI31;VEP1	&#916;4,5-steroid-5[beta]-reductase;;VEIN PATTERNING 1		1659	M1
Potra2n14c26465	None available	AT3G19540				563	M1
Potra2n14c26466	Gibberellin-regulated protein 13	AT2G39540				1574	M1
Potra2n14c26472	Cyclin-J-like protein	AT1G47230	CYCA3;4	CYCLIN A3;4		1258	M1
Potra2n14c26485	Probable carbohydrate esterase At4g34215	AT3G53010				1512	M1
Potra2n14c26489	Protein DCL homolog, chloroplastic	AT3G46630				501	M1
Potra2n14c26493	Transcription factor LHW	AT1G60060				1606	M1
Potra2n14c26498	Tyrosine-protein kinase transforming protein Src	AT5G43020				908	M1
Potra2n14c26506	WUSCHEL-related homeobox 11	AT1G46480	WOX4	WUSCHEL related homeobox 4	Homobox-WOX	2065	M1
Potra2n14c26516	Transcription factor bHLH30	AT4G36930	SPT	SPATULA	bHLH	911	M1
Potra2n14c26518	Interleukin-1 receptor-associated kinase-like 2	AT4G02630				1261	M1
Potra2n14c26520	Serine protease AprX	AT5G67090				1866	M1
Potra2n14c26522	Subtilisin Savinase	AT5G67090				1321	M1
Potra2n14c26526	Protein MGA1	AT1G46264	AT-HSFB4;HSFB4;SCZ	;heat shock transcription factor B4;SCHIZORIZA	HSF-type-DNA-binding	1265	M1
Potra2n14c26531	Toxin TseL	AT5G42930				1437	M1
Potra2n14c26533	None available	AT1G45207				887	M1
Potra2n14c26544	Hydroxysteroid dehydrogenase-like protein 2	AT5G42890	ATSCP2;SCP2	STEROL CARRIER PROTEIN 2;sterol carrier protein 2		1279	M1
Potra2n14c26545	Pentatricopeptide repeat-containing protein At5g18950	AT4G33400			WD40-like	1553	M1
Potra2n14c26548	Protein TIC 22-like, chloroplastic	AT4G33350	AtTic22-IV;Tic22-IV	translocon at the inner envelope membrane of chloroplasts 22-IV		1754	M1
Potra2n14c26582	Uroporphyrinogen-III synthase, chloroplastic	AT2G26540	ATDUF3;ATUROS;DUF3;HEMD;UROS			652	M1
Potra2n14c26585	Protein MIZU-KUSSEI 1	AT5G42680				1571	M1
Potra2n14c26586	Myb-like protein M	AT4G37260	ATMYB73;MYB73	;myb domain protein 73	MYB-HB-like	1230	M1
Potra2n14c26588	None available	AT2G26520				1266	M1
Potra2n14c26599	Amino acid permease 4	AT1G47670				967	M1
Potra2n14c26635	None available	AT1G19330				1544	M1
Potra2n14c26654	Dynamin-related protein 5A	AT3G60190	ADL1E;ADL4;ADLP2;DL1E;DRP1E;EDR3			1501	M1
Potra2n14c26659	Protein TRIGALACTOSYLDIACYLGLYCEROL 4, chloroplastic	AT2G44640				1828	M1
Potra2n14c26670	None available	AT3G60380				1521	M1
Potra2n14c26692	Lipase	AT2G44810	DAD1	DEFECTIVE ANTHER DEHISCENCE 1		1254	M1
Potra2n14c26703	Glycine--tRNA ligase beta subunit (Fragment)	AT3G48110	EDD;EDD1	;EMBRYO-DEFECTIVE-DEVELOPMENT 1		834	M1
Potra2n14c26712	Helicase SWR1	AT1G05490	chr31	chromatin remodeling 31	SNF2	909	M1
Potra2n14c26714	PHO85 cyclin-10	AT2G44740	CYCP4;1	cyclin p4;1		1751	M1
Potra2n14c26729	Ras-related C3 botulinum toxin substrate 2	AT3G51290	APSR1	Altered Phosphate Starvation Response 1		1831	M1
Potra2n14c26738	Putative pentatricopeptide repeat-containing protein At3g08820	AT5G01110				386	M1
Potra2n14c26740	ATP synthase subunit O, mitochondrial (Fragment)	AT5G47030				2046	M1
Potra2n14c26744	E3 ubiquitin-protein ligase RNF181	AT3G60220	ATL4;TL4	TOXICOS EN LEVADURA 4	C2H2	784	M1
Potra2n14c26785	GATA transcription factor 17	AT3G60530	GATA4	GATA transcription factor 4	C2C2-GATA	852	M1
Potra2n14c26795	36.4 kDa proline-rich protein	AT4G00165				1179	M1
Potra2n14c26796	Spindle and kinetochore-associated protein 1	AT3G60660				1731	M1
Potra2n14c26803	Vesicle-associated protein 4-3	AT2G45140	PVA12	plant VAP homolog 12		1225	M1
Potra2n14c26826	Protein CRABS CLAW	AT2G45190	AFO;FIL;YAB1	ABNORMAL FLORAL ORGANS;FILAMENTOUS FLOWER;YABBY1	C2C2-YABBY	1568	M1
Potra2n14c26840	DNA repair and recombination protein RadB	AT2G45280	ATRAD51C;RAD51C	RAS associated with diabetes protein 51C		498	M1
Potra2n14c26846	Toll-like receptor 6	AT2G45340				910	M1
Potra2n14c26860	Protein regulator of cytokinesis 1	AT5G51600	ATMAP65-3;MAP65-3;PLE			1772	M1
Potra2n14c26868	Protein aardvark	AT1G01950	ARK2;AtKINUb	armadillo repeat kinesin 2;Arabidopsis thaliana KINESIN Ungrouped clade, gene B		1431	M1
Potra2n14c26873	Fasciclin-like arabinogalactan protein (Fragment)	AT3G60900	FLA10	FASCICLIN-like arabinogalactan-protein 10		1814	M1
Potra2n14c26899	Subtilisin-like serine protease	AT1G01900	ATSBT1.1;SBTI1.1			1290	M1
Potra2n14c26900	Subtilisin-like protease SBT2.1	AT1G01900	ATSBT1.1;SBTI1.1			1411	M1
Potra2n14c26912	Probable methyltransferase PMT5	AT4G00750				841	M1
Potra2n14c26928	rRNA adenine N-6-methyltransferase	AT1G01860	PFC1	PALEFACE 1		1687	M1
Potra2n14c26958	Phosphomannomutase	AT2G45790	ATPMM;PMM	PHOSPHOMANNOMUTASE;phosphomannomutase		1537	M1
Potra2n14c26987	Transcription factor MTB2	AT5G41315	GL3;MYC6.2	GLABRA 3;GLABROUS 3;	bHLH	1802	M1
Potra2n14c26990	Rop guanine nucleotide exchange factor 14	AT4G00460	ATROPGEF3;ROPGEF3	;ROP (rho of plants) guanine nucleotide exchange factor 3		1609	M1
Potra2n14c27001	Putative cytochrome P450 135A1	AT2G45970	CYP86A8;LCR	cytochrome P450, family 86, subfamily A, polypeptide 8;LACERATA		612	M1
Potra2n14c27023	Guanine nucleotide exchange factor subunit ric1	AT5G28350			WD40-like	397	M1
Potra2n14c27026	Low conductance mechanosensitive channel YnaI	AT4G00290				420	M1
Potra2n14c27039	Uncharacterized protein Cgl2355/cg2587	AT1G01510	AN;DOQ	ANGUSTIFOLIA;DETORQUEO		1193	M1
Potra2n14c27048	Pentatricopeptide repeat-containing protein At1g43980, mitochondrial	AT3G61520				1309	M1
Potra2n14c27070	None available	AT4G01210				1431	M1
Potra2n14c27084	None available	AT2G46300				1204	M1
Potra2n14c27086	None available					1493	M1
Potra2n14c27088	Arabinogalactan protein 41	AT3G61640	AGP20;AtAGP20	arabinogalactan protein 20;Arabinogalactan protein 20		1944	M1
Potra2n14c27106	Histone H3-like centromeric protein cid	AT1G09200	H3.1	histone 3.1	Hap3/NF-YB	1938	M1
Potra2n14c27123	None available	AT3G61780	emb1703	embryo defective 1703		415	M1
Potra2n14c27134	B3 domain-containing protein At2g36080	AT2G46530	ARF11	auxin response factor 11	ARF	1157	M1
Potra2n14c27138	Nephrocystin-3	AT4G10840	KLCR1	kinesin light chain-related 1		1601	M1
Potra2n14c27140	Putative multicopper oxidase GMC1	AT2G46570	LAC6	laccase 6		1695	M1
Potra2n14c27157	GTPase HRas (Fragment)	AT1G01200	ATRAB-A3;ATRABA3;RABA3	ARABIDOPSIS RAB GTPASE HOMOLOG A3;RAB GTPase homolog A3		1557	M1
Potra2n14c27161	None available	AT2G46630				1219	M1
Potra2n14c27167	Transcription factor bHLH90	AT1G32640	ATMYC2;JAI1;JIN1;MYC2;RD22BP1;ZBF1		bHLH	1582	M1
Potra2n14c27174	Protein IQ-DOMAIN 32	AT4G00820	iqd17	IQ-domain 17		1006	M1
Potra2n14c27181	RNA-binding motif protein, X-linked-like-3	AT2G46780				1827	M1
Potra2n14c27193	Demethylspheroidene O-methyltransferase	AT5G54160	ATOMT1;COMT1;OMT1	O-methyltransferase 1;caffeate O-methyltransferase 1		933	M1
Potra2n14c27216	GTPase IMAP family member 4	AT1G02280	ATTOC33;PPI1;TOC33	;PLASTID PROTEIN IMPORT 1;translocon at the outer envelope membrane of chloroplasts 33		1247	M1
Potra2n14c27226	None available	AT5G03050				1431	M1
Potra2n14c27230	None available					1525	M1
Potra2n14c27235	54S ribosomal protein L4, mitochondrial	AT1G07830				1103	M1
Potra2n14c27238	Meiosis-specific protein PAIR3	AT2G46980	ASY3;AtASY3			955	M1
Potra2n14c27244	Probable protein S-acyltransferase 22	AT4G01730				1739	M1
Potra2n14c27253	Protein ECERIFERUM 2	AT3G62160				1738	M1
Potra2n14c27262	Glucan endo-1,3-beta-glucosidase 8	AT4G34480				1670	M1
Potra2n14c27267	Probable glycosidase crf1	AT1G10550	XET;XTH33	XYLOGLUCAN:XYLOGLUCOSYL TRANSFERASE 33;xyloglucan:xyloglucosyl transferase 33		1215	M1
Potra2n14c27284	Pectinesterase	AT5G19730				1712	M1
Potra2n14c27322	DNA replication licensing factor REC	AT4G02060	MCM7;PRL	;PROLIFERA		1578	M1
Potra2n14c27337	Beta-glucosidase	AT1G02640	ATBXL2;BXL2	BETA-XYLOSIDASE 2;beta-xylosidase 2		1235	M1
Potra2n14c27348	Eukaryotic translation initiation factor 4B1					878	M1
Potra2n14c27356	None available	AT4G13030				1536	M1
Potra2n14c27357	GATA zinc finger domain-containing protein 12	AT3G06740	GATA15	GATA transcription factor 15	C2C2-GATA	977	M1
Potra2n14c27364	Lipopolysaccharide 1,2-glucosyltransferase	AT3G62660	GATL7	galacturonosyltransferase-like 7		987	M1
Potra2n14c27365	Cellulose synthase catalytic subunit [UDP-forming]	AT1G02730	ATCSLD5;CSLD5;SOS6	cellulose synthase-like D5;CELLULOSE SYNTHASE LIKE D5;SALT OVERLY SENSITIVE 6		1949	M1
Potra2n14c27372	Calponin-1 (Fragment)	AT2G47500				1927	M1
Potra2n14c27385	Endoglucanase 2 (Fragment)	AT4G02290	AtGH9B13;GH9B13	glycosyl hydrolase 9B13		1821	M1
Potra2n14c27394	U2 small nuclear ribonucleoprotein B''	AT2G47580	U1A	spliceosomal protein U1A		1512	M1
Potra2n14c27401	Gamma-tubulin complex component 6	AT3G53760	ATGCP4;GCP4	;GAMMA-TUBULIN COMPLEX PROTEIN 4		1017	M1
Potra2n14c27402	Cryptochrome DASH	AT2G47590	PHR2	photolyase/blue-light receptor 2		1299	M1
Potra2n14c27427	Heat shock factor-binding protein	AT4G15802	AtHSBP;HSBP	Arabidopsis thaliana heat shock factor binding protein;heat shock factor binding protein		1522	M1
Potra2n14c27435	Serine/threonine-protein kinase PknD	AT1G02970	ATWEE1;WEE1	;WEE1 kinase homolog		1000	M1
Potra2n14c27462	Kinase-interacting protein 1	AT1G03470	NET3A	Networked 3A		811	M1
Potra2n14c27463	None available					1428	M1
Potra2n14c27469	None available					341	M1
Potra2n14c27470	None available					426	M1
Potra2n14c27473	Sex-lethal homolog	AT4G03110	AtBRN1;AtRBP-DR1;BRN1;RBP-DR1			1368	M1
Potra2n14c27475	Rho GTPase-activating protein 11A	AT4G03100				1373	M1
Potra2n14c27489	Inner membrane metabolite transport protein YgcS	AT2G48020				1115	M1
Potra2n14c27517	None available	AT1G52140				1456	M1
Potra2n14c27525	Probable 2-succinylbenzoate--CoA ligase	AT5G36880	ACS	acetyl-CoA synthetase		727	M1
Potra2n14c27533	Tetratricopeptide repeat protein 28	AT2G42810	AtPP5;PAPP5;PP5;PP5.2	Arabidopsis thaliana protein phosphatase 5;Phytochrome-Associated Protein Phosphatase 5;PROTEIN PHOSPHATASE 5;protein phosphatase 5.2		465	M1
Potra2n14c27547	Protein SUPPRESSOR OF NPR1-1 CONSTITUTIVE 4	AT3G58690				1210	M1
Potra2n14c27570	Uncharacterized oxidoreductase SPAC977.08	AT3G26760				1170	M1
Potra2n14c27573	None available	AT4G14200			C2H2	1505	M1
Potra2n14c27584	Eukaryotic translation initiation factor 3 subunit F-1	AT1G10840	TIF3H1	translation initiation factor 3 subunit H1		1068	M1
Potra2n14c27586	Volume-regulated anion channel subunit LRRC8B	AT3G28040				1663	M1
Potra2n14c27593	dCTP pyrophosphatase 1	AT3G25400				1140	M1
Potra2n14c27594	None available	AT4G29400				1632	M1
Potra2n14c27602	Protein unc-45 homolog B	AT3G25230	ATFKBP62;FKBP62;ROF1	;FK506 BINDING PROTEIN 62;rotamase FKBP 1		601	M1
Potra2n14c27607	Putative lipid-transfer protein DIR1	AT5G48490				524	M1
Potra2n14c27615	None available					785	M1
Potra2n14c27624	Vascular-related unknown protein 4	AT3G21710				828	M1
Potra2n14c27625	Homeobox-leucine zipper protein ATHB-14	AT1G05230	HDG2	homeodomain GLABROUS 2	Homobox-WOX	817	M1
Potra2n14c27654	Condensin complex subunit 2	AT2G32590	EMB2795	EMBRYO DEFECTIVE 2795		1664	M1
Potra2n14c27667	Dipeptide permease D	AT3G21670	AtNPF6.4;NPF6.4	;NRT1/ PTR family 6.4		1862	M1
Potra2n14c27671	Putative purine permease C1399.01c	AT2G05760				1225	M1
Potra2n14c27675	PLASMODESMATA CALLOSE-BINDING PROTEIN 4	AT2G05790				1294	M1
Potra2n14c27679	None available	AT2G31340	emb1381	embryo defective 1381		1693	M1
Potra2n14c27680	None available	AT1G62370			C2H2	1554	M1
Potra2n14c27685	Argonaute protein wago-4	AT2G32940	AGO6		PAZ-Argonaute	689	M1
Potra2n14c27690	Thioredoxin-2, mitochondrial	AT1G04980	ATPDI10;ATPDIL2-2;PDI10;PDIL2-2			1588	M1
Potra2n14c27691	GDSL esterase/lipase At1g18120	AT2G04570				896	M1
Potra2n14c27692	GDSL esterase/lipase At1g18120	AT2G42990				1215	M1
Potra2n14c27700	Protein IQ-DOMAIN 1	AT5G35670	iqd33	IQ-domain 33		2139	M1
Potra2n14c27720	None available					1847	M1
Potra2n14c27734	Sensor-like histidine kinase SenX3	AT5G35750	AHK2;HK2	histidine kinase 2	RR-A-type	1062	M1
Potra2n14c27738	None available	AT4G16447				1311	M1
Potra2n14c27739	Chlorophyll a-b binding protein LI818, chloroplastic	AT2G05070	LHCB2;LHCB2.2	LIGHT-HARVESTING CHLOROPHYLL B-BINDING 2;photosystem II light harvesting complex gene 2.2		1559	M1
Potra2n14c27757	Protein FAR1-RELATED SEQUENCE 1	AT5G28530	FRS10	FAR1-related sequence 10	FAR	1173	M1
Potra2n14c27766	Fasciclin-like arabinogalactan protein 13	AT4G12730	FLA2	FASCICLIN-like arabinogalactan 2		1567	M1
Potra2n14c27780	None available	AT2G04280				1086	M1
Potra2n14c27794	Steroid 17-alpha-hydroxylase/17,20 lyase	AT5G14400	CYP724A1	cytochrome P450, family 724, subfamily A, polypeptide 1		871	M1
Potra2n14c27797	None available	AT5G48310				953	M1
Potra2n14c27825	Formin BNI1	AT3G25500	AFH1;AHF1;ATFH1;FH1			580	M1
Potra2n14c27831	Testis-expressed protein 11	AT5G48390	AtSPO22;ATZIP4	A. thaliana homologue of yeast SPO22;		904	M1
Potra2n14c27850	Uncharacterized protein C29A10.09c	AT3G25430				659	M1
Potra2n14c27851	Carboxypeptidase S1 homolog A	AT4G12910	scpl20	serine carboxypeptidase-like 20		1234	M1
Potra2n14c27852	Laccase 1	AT5G48450	sks3	SKU5 similar 3		1525	M1
Potra2n14c27856	Probable pectate lyase A	AT5G48900				1814	M1
Potra2n14c27868	Fibroblast growth factor receptor 1	AT5G46570	BSK2	brassinosteroid-signaling kinase 2		585	M1
Potra2n14c27885	COP9 signalosome complex subunit 4	AT5G42970	ATS4;COP14;COP8;CSN4;EMB134;FUS4;FUS8			1261	M1
Potra2n14c27893	None available	AT5G65650				762	M1
Potra2n14c27907	Glutathione gamma-glutamylcysteinyltransferase	AT5G44070	ARA8;ATPCS1;CAD1;PCS1			1194	M1
Potra2n14c27912	Leucine-rich repeat-containing protein 7	AT2G16250				936	M1
Potra2n14c27948	NT-3 growth factor receptor	AT2G20300	ALE2	Abnormal Leaf Shape 2		885	M1
Potra2n1538s37128	FAD-linked oxidoreductase hmp9	AT1G30700				939	M1
Potra2n1550s37134	Ent-copalyl diphosphate synthase AN2, chloroplastic	AT5G23960	ATTPS21;TPS21	;terpene synthase 21		1195	M1
Potra2n155s34744	None available	AT2G40435				1850	M1
Potra2n156s34751	Organelle RRM domain-containing protein 1, chloroplastic	AT3G06790	MORF3			1019	M1
Potra2n158s34776	Bark storage protein B	AT4G24340				1096	M1
Potra2n15c27957	Uncharacterized protein At1g65710	AT5G37010				1587	M1
Potra2n15c27960	None available					1561	M1
Potra2n15c27961	O-acetyltransferase ptmV	AT5G23940	DCR;EMB3009;PEL3	DEFECTIVE IN CUTICULAR RIDGES;EMBRYO DEFECTIVE 3009;PERMEABLE LEAVES3		1249	M1
Potra2n15c27972	Kinesin-like protein subito	AT5G23910				1036	M1
Potra2n15c27974	None available	AT5G23890				419	M1
Potra2n15c27982	DNA-directed RNA polymerase III subunit RPC3	AT3G49000				621	M1
Potra2n15c27987	Heavy metal-associated isoprenylated plant protein 21	AT3G48970				1506	M1
Potra2n15c27991	None available	AT5G52280				1245	M1
Potra2n15c27996	Nuclear distribution protein PAC1	AT5G23730	EFO2;RUP2	EARLY FLOWERING BY OVEREXPRESSION 2;REPRESSOR OF UV-B PHOTOMORPHOGENESIS 2	WD40-like	1002	M1
Potra2n15c28027	Ethionine resistance-conferring protein 1	AT3G03620				1894	M1
Potra2n15c28028	Putative protein FAR1-RELATED SEQUENCE 10	AT4G38180	FRS5	FAR1-related sequence 5	FAR	1428	M1
Potra2n15c28064	None available	AT5G62170	TRM25	TON1 Recruiting Motif 25		1709	M1
Potra2n15c28077	Subtilisin J	AT5G51750	ATSBT1.3;SBT1.3	subtilase 1.3		1084	M1
Potra2n15c28078	3-oxoacyl-[acyl-carrier-protein] synthase 3	AT1G68530	CER6;CUT1;G2;KCS6;POP1	ECERIFERUM 6;CUTICULAR 1;;3-ketoacyl-CoA synthase 6;POLLEN-PISTIL INCOMPATIBILITY 1		886	M1
Potra2n15c28096	65-kDa microtubule-associated protein 8	AT5G51600	ATMAP65-3;MAP65-3;PLE			1526	M1
Potra2n15c28101	Polyadenylate-binding protein, cytoplasmic and nuclear	AT2G44710				765	M1
Potra2n15c28112	Protein EXORDIUM-like 4	AT5G51550	EXL3	EXORDIUM like 3		576	M1
Potra2n15c28124	Putative pectinesterase/pectinesterase inhibitor 26	AT4G12390	PME1	pectin methylesterase inhibitor 1		1430	M1
Potra2n15c28128	Putative pectinesterase 57	AT3G47400				926	M1
Potra2n15c28139	cGAMP-activated phospholipase	AT3G54950	PLA IIIA;PLP7;pPLAIIIbeta	patatin-like protein 6;PATATIN-LIKE PROTEIN 7;patatin-related phospholipase IIIbeta		1681	M1
Potra2n15c28144	Protein EXORDIUM-like 4	AT2G35150	EXL7	EXORDIUM LIKE 7		1643	M1
Potra2n15c28163	Transmembrane protein 135	AT5G51150				759	M1
Potra2n15c28216	WD repeat-containing protein 61	AT5G50970			WD40-like	976	M1
Potra2n15c28230	Putative tyrosine phosphatase 123R	AT5G23720	PHS1	PROPYZAMIDE-HYPERSENSITIVE 1	BED-type(Zn)	994	M1
Potra2n15c28232	Putative serine carboxypeptidase-like 54	AT1G28110	SCPL45	serine carboxypeptidase-like 45		1810	M1
Potra2n15c28241	Sialyltransferase-like protein 5	AT3G48820				828	M1
Potra2n15c28252	Protein NO VEIN	AT3G48770				1259	M1
Potra2n15c28254	Protein NO VEIN	AT3G48770				1293	M1
Potra2n15c28258	Protein NO VEIN	AT3G48770				1559	M1
Potra2n15c28271	L-lysine-epsilon aminotransferase	AT3G48730	GSA2	glutamate-1-semialdehyde 2,1-aminomutase 2		1697	M1
Potra2n15c28276	RuBisCO-associated protein					1303	M1
Potra2n15c28286	Heavy metal-associated isoprenylated plant protein 25	AT5G50740				1269	M1
Potra2n15c28291	None available					445	M1
Potra2n15c28292	NEDD8-activating enzyme E1 regulatory subunit AXR1	AT4G24940	AT-SAE1-1;ATSAE1A;SAE1A	;SUMO-ACTIVATING ENZYME 1A;SUMO-activating enzyme 1A		1405	M1
Potra2n15c28305	Non-hemolytic phospholipase C	AT3G48610	NPC6	non-specific phospholipase C6		1631	M1
Potra2n15c28349	Probable serine/threonine-protein kinase At1g54610	AT2G26700	PID2	PINOID2		1477	M1
Potra2n15c28351	Serine/threonine-protein kinase STY46	AT5G14210				1318	M1
Potra2n15c28354	Adenylate kinase 9	AT5G63400	ADK1	adenylate kinase 1		1919	M1
Potra2n15c28365	Protein PLASTID TRANSCRIPTIONALLY ACTIVE 10	AT3G48500	PDE312;PTAC10;TAC10			890	M1
Potra2n15c28374	Probable protein phosphatase 2C 17	AT4G24820				1315	M1
Potra2n15c28377	Protein TSD2	AT3G25100	CDC45	cell division cycle 45		658	M1
Potra2n15c28395	Zinc finger protein 689	AT3G48430	JMJ12;REF6	Jumonji domain-containing protein 12;relative of early flowering 6	JmjC	1039	M1
Potra2n15c28396	DNA uridine endonuclease	AT3G48425				938	M1
Potra2n15c28404	Replication factor C subunit 3	AT4G24790				1554	M1
Potra2n15c28407	Pectate trisaccharide-lyase	AT4G24780				1547	M1
Potra2n15c28418	Cytochrome P450 85A1	AT2G23180	CYP96A1	cytochrome P450, family 96, subfamily A, polypeptide 1		707	M1
Potra2n15c28425	Rhodanese-like domain-containing protein 9, chloroplastic	AT4G24750				1865	M1
Potra2n15c28442	Mitochondrial respiratory chain complexes assembly protein YTA12	AT4G24710				1320	M1
Potra2n15c28470	None available					544	M1
Potra2n15c28472	LOB domain-containing protein 26	AT5G63090	LOB	LATERAL ORGAN BOUNDARIES	AS2-LOB	645	M1
Potra2n15c28484	Kinetochore protein SPC25 homolog	AT3G48210				1137	M1
Potra2n15c28489	None available	AT5G50150				1917	M1
Potra2n15c28501	30S ribosomal protein S4E	AT5G07090				1262	M1
Potra2n15c28522	Uncharacterized transporter C22E12.01	AT5G33320	ARAPPT;CUE1;PPT			1733	M1
Potra2n15c28537	Myb-like DNA-binding protein BAS1	AT5G14750	ATMYB66;MYB66;WER;WER1	myb domain protein 66;WEREWOLF;WEREWOLF 1	MYB-HB-like	1584	M1
Potra2n15c28548	Putrescine oxidase	AT5G13700	APAO;ATPAO1;PAO1	;polyamine oxidase 1		1606	M1
Potra2n15c28558	Probable RNA-dependent RNA polymerase 3	AT4G11130	RDR2;SMD1			600	M1
Potra2n15c28562	WAT1-related protein At3g28060	AT3G28050	UMAMIT41	Usually multiple acids move in and out Transporters 41		684	M1
Potra2n15c28568	Uracil permease	AT5G62890				1256	M1
Potra2n15c28579	Putative DNA glycosylase At3g47830	AT3G47830				1416	M1
Potra2n15c28590	Transcription factor E2FC	AT3G48160	DEL1;E2FE;E2L3	DP-E2F-like 1;;E2F-LIKE 3	E2F-DP	1435	M1
Potra2n15c28592	Pentatricopeptide repeat domain-containing protein 3, mitochondrial	AT1G74900	OTP43	organelle transcript processing defect 43		489	M1
Potra2n15c28595	Formin-C	AT1G70140	ATFH8;FH8	formin 8		685	M1
Potra2n15c28643	None available	AT5G62720				1772	M1
Potra2n15c28656	None available	AT5G62550				2057	M1
Potra2n15c28657	Protein IQ-DOMAIN 31	AT1G74690	IQD31	IQ-domain 31		1032	M1
Potra2n15c28693	Protein SPIRAL1-like 4	AT1G26355	SP1L1	SPIRAL1-like1		1790	M1
Potra2n15c28703	Glucan endo-1,3-beta-glucosidase 13	AT1G18650	PDCB3	plasmodesmata callose-binding protein 3		1624	M1
Potra2n15c28704	ATP synthase gamma chain	AT2G33040	ATP3	gamma subunit of Mt ATP synthase		1202	M1
Potra2n15c28707	Replication protein A 70 kDa DNA-binding subunit B	AT5G08020	ATRPA70B;RPA70B			1759	M1
Potra2n15c28743	Actin-related protein 9	AT1G18450	ARP4;ATARP4	actin-related protein 4		785	M1
Potra2n15c28759	None available	AT5G61280				1329	M1
Potra2n15c28767	Protein BREAKING OF ASYMMETRY IN THE STOMATAL LINEAGE	AT5G60880	BASL	BREAKING OF ASYMMETRY IN THE STOMATAL LINEAGE		1267	M1
Potra2n15c28779	Pentatricopeptide repeat-containing protein At1g77360, mitochondrial	AT1G18485				1539	M1
Potra2n15c28783	None available	AT1G73850				1546	M1
Potra2n15c28801	Kinesin-like protein KIN-10B	AT1G18370		ARABIDOPSIS NPK1-ACTIVATING KINESIN 1;HINKEL;NPK1-ACTIVATING KINESIN 1		1787	M1
Potra2n15c28804	Reticulon-like protein B13	AT3G18260				1533	M1
Potra2n15c28826	NAD(P)H-dependent D-xylose reductase	AT1G04420				959	M1
Potra2n15c28829	Anthranilate O-methyltransferase 2	AT1G68040				1831	M1
Potra2n15c28832	Uncharacterized WD repeat-containing protein C343.04c	AT1G48630	RACK1B;RACK1B_AT	receptor for activated C kinase 1B	WD40-like	1284	M1
Potra2n15c28835	Flap endonuclease 1	AT1G18090				1630	M1
Potra2n15c28837	Ribosome assembly protein 4	AT3G18060			WD40-like	891	M1
Potra2n15c28840	Uncharacterized GPI-anchored protein At4g28100	AT3G18050				1977	M1
Potra2n15c28844	Histone H1	AT1G48620	HON5	high mobility group A5		1345	M1
Potra2n15c28858	WUSCHEL-related homeobox 11	AT3G18010	WOX1	WUSCHEL related homeobox 1	Homobox-WOX	1004	M1
Potra2n15c28859	Ubiquinone biosynthesis O-methyltransferase	AT1G48600	AtPMEAMT;PMEAMT	;phosphoethanolamine N-methyltransferase		1097	M1
Potra2n15c28861	Auxin efflux carrier component 5	AT1G23080	ATPIN7;PIN7	ARABIDOPSIS PIN-FORMED 7;PIN-FORMED 7		1578	M1
Potra2n15c28890	Probable LRR receptor-like serine/threonine-protein kinase At1g51880	AT3G17840	RLK902	receptor-like kinase 902		1780	M1
Potra2n15c28903	Low affinity potassium transport system protein kup	AT1G70300	KUP6	K+ uptake permease 6		1255	M1
Potra2n15c28914	30S ribosomal protein S4e	AT5G58420				1150	M1
Potra2n15c28923	Mini zinc finger protein 3	AT1G14440	AtHB31;FTM2;HB31;ZHD4	homeobox protein 31;FLORAL TRANSITION AT THE MERISTEM2;ZINC FINGER HOMEODOMAIN 4	HD-ZIP	1219	M1
Potra2n15c28944	NAC domain-containing protein 75	AT3G17730			NAM	1494	M1
Potra2n15c28945	Kinase-interacting family protein	AT3G17680				1249	M1
Potra2n15c28956	D-beta-hydroxybutyrate dehydrogenase	AT4G27760	FEY;FEY3	FOREVER YOUNG;		1579	M1
Potra2n15c28971	Probable membrane-associated kinase regulator 2	AT5G52870	MAKR5			1016	M1
Potra2n15c28978	None available					1798	M1
Potra2n15c29002	APETALA2-like protein 3	AT4G27950	CRF4	cytokinin response factor 4	AP2-EREBP	841	M1
Potra2n15c29062	Vesicle transport protein SFT2A	AT5G24170				791	M1
Potra2n15c29099	Pectinesterase inhibitor 4	AT3G49220				1382	M1
Potra2n15c29112	Structural maintenance of chromosomes flexible hinge domain-containing protein GMI1	AT3G49250	DMS3;IDN1	DEFECTIVE IN MERISTEM SILENCING 3;INVOLVED IN DE NOVO 1		788	M1
Potra2n15c29136	Tripartite motif-containing protein 66	AT5G24330	ATXR6;SDG34	ARABIDOPSIS TRITHORAX-RELATED PROTEIN 6;SET DOMAIN PROTEIN 34		1368	M1
Potra2n15c29152	Molybdate-anion transporter	AT4G27720				1408	M1
Potra2n15c29171	Protein IQ-DOMAIN 14	AT1G01110	IQD18	IQ-domain 18		1037	M1
Potra2n15c29186	Heavy metal-associated isoprenylated plant protein 19	AT5G24580				933	M1
Potra2n1605s37147	Thymine/uracil-DNA glycosylase	AT3G07930				610	M1
Potra2n1663s37165	50S ribosomal protein L2	AT2G44065				1345	M1
Potra2n16c29234	Vacuolar protease A	AT5G10770				1140	M1
Potra2n16c29238	Uncharacterized protein YqkD	AT4G17150				1829	M1
Potra2n16c29241	E3 ubiquitin-protein ligase WAVH1	AT5G60710			PHD	1942	M1
Potra2n16c29245	None available					1524	M1
Potra2n16c29259	Putative heat shock protein HSP 90-alpha A5	AT5G56010	AtHsp90-3;AtHsp90.3;HSP81-3;Hsp81.3	HEAT SHOCK PROTEIN 90-3;HEAT SHOCK PROTEIN 90.3;heat shock protein 81-3;HEAT SHOCK PROTEIN 81.3		1249	M1
Potra2n16c29288	Heavy metal-associated isoprenylated plant protein 26	AT5G50740				775	M1
Potra2n16c29301	None available	AT4G17240				1683	M1
Potra2n16c29306	None available					1589	M1
Potra2n16c29312	None available					690	M1
Potra2n16c29342	None available					2011	M1
Potra2n16c29345	None available	AT4G22370				1415	M1
Potra2n16c29366	Proteasome subunit beta	AT3G22110	PAC1	20S proteasome alpha subunit C1		1488	M1
Potra2n16c29392	Pectinesterase	AT1G05310				1394	M1
Potra2n16c29411	UDP-glucuronosyltransferase 1-6	AT3G22250				1775	M1
Potra2n16c29448	Metacaspase-3	AT5G04200	AtMC9;AtMCP2f;MC9;MCP2f	metacaspase 9;metacaspase 2f		1696	M1
Potra2n16c29449	None available	AT3G56810				1905	M1
Potra2n16c29450	NEDD8-conjugating enzyme UBE2F	AT5G05080	ATUBC22;UBC22	;ubiquitin-conjugating enzyme 22		1557	M1
Potra2n16c29465	None available					1352	M1
Potra2n16c29469	None available	AT3G56590				674	M1
Potra2n16c29475	Peroxisomal membrane protein PMP22	AT5G19750				1322	M1
Potra2n16c29488	Versiconal hemiacetal acetate esterase	AT5G06570				1628	M1
Potra2n16c29502	Protein ERD1	AT1G14040				1615	M1
Potra2n16c29503	Cyclin-G2	AT5G06150	CYC1BAT;CYCB1;2	;cyclin B 1;2		1797	M1
Potra2n16c29504	Stomatal closure-related actin-binding protein 1	AT2G40820				1880	M1
Potra2n16c29505	Tubulin alpha chain (Fragment)	AT5G12250	TUB6	beta-6 tubulin		1902	M1
Potra2n16c29517	None available					743	M1
Potra2n16c29521	Probable auxin efflux carrier component 5b	AT1G73590	ATPIN1;PIN1			996	M1
Potra2n16c29526	None available	AT3G56750				617	M1
Potra2n16c29532	DNA topoisomerase 2	AT3G10270	GYRB1			1289	M1
Potra2n16c29589	Putative UPF0481 protein At3g02645	AT3G50150				1581	M1
Potra2n16c29591	Uncharacterized FAD-linked oxidoreductase YitY	AT3G47930	ATGLDH;GLDH	L-galactono-1,4-lactone dehydrogenase		1449	M1
Potra2n16c29615	GDP-fucose transporter 1	AT5G04160				1272	M1
Potra2n16c29616	None available					1003	M1
Potra2n16c29622	Eukaryotic translation initiation factor 3 subunit E	AT3G57290	ATEIF3E-1;ATINT6;EIF3E;INT-6;INT6;TIF3E1	;eukaryotic translation initiation factor 3E		1018	M1
Potra2n16c29623	Serine/threonine-protein phosphatase 5	AT2G41520	DJC62;TPR15			746	M1
Potra2n16c29640	Actin-related protein 8	AT3G12110	ACT11	actin-11		1496	M1
Potra2n16c29649	7-alpha-hydroxysteroid dehydrogenase	AT2G05990	ENR1;MOD1	ENOYL-ACP REDUCTASE 1;MOSAIC DEATH 1		1678	M1
Potra2n16c29668	None available	AT5G06790				1528	M1
Potra2n16c29675	Squamosa promoter-binding-like protein 9	AT2G42200	AtSPL9;SPL9	;squamosa promoter binding protein-like 9	SBP	930	M1
Potra2n16c29677	3-ketodihydrosphingosine reductase TSC10	AT5G50590	AtHSD4;HSD4	hydroxysteroid dehydrogenase 4		933	M1
Potra2n16c29679	Protein unc-13 homolog C	AT3G57880				1258	M1
Potra2n16c29682	Ras GTPase-activating protein 4	AT5G06850	FTIP1	FT-interacting protein 1		1858	M1
Potra2n16c29686	Protein ABHD18	AT3G12150				816	M1
Potra2n16c29689	Protein GIGAS CELL1	AT2G42260	PYM;UVI4	POLYCHOME;UV-B-INSENSITIVE 4		1526	M1
Potra2n16c29692	Tyrosine-protein kinase yes	AT3G57830				1251	M1
Potra2n16c29694	Uncharacterized protein C2C4.05	AT3G12180				927	M1
Potra2n16c29695	Plasmin and fibronectin-binding protein A	AT3G57790			bHLH	1447	M1
Potra2n16c29700	Probable serine/threonine-protein kinase PIX7	AT5G06940				1148	M1
Potra2n16c29732	Protein EFR3 homolog A	AT2G41830				1049	M1
Potra2n16c29736	Serine/threonine-protein kinase ssn3	AT2G41820	PXC3	PXY/TDR-correlated 3		1540	M1
Potra2n16c29743	Ubiquinone/menaquinone biosynthesis C-methyltransferase UbiE	AT5G13710	CPH;SMT1	CEPHALOPOD;sterol methyltransferase 1		1273	M1
Potra2n16c29787	Dirigent protein 25	AT1G58170				1943	M1
Potra2n16c29816	Probable glycerol-3-phosphate acyltransferase 3	AT2G38110	ATGPAT6;GPAT6	GLYCEROL-3-PHOSPHATE sn-2-ACYLTRANSFERASE 6		1360	M1
Potra2n16c29819	None available	AT5G06590				1383	M1
Potra2n16c29833	Protein downstream neighbor of son homolog	AT3G54750				1759	M1
Potra2n16c29834	Leucine-rich repeat receptor-like serine/threonine-protein kinase At1g17230	AT2G38910	CPK20	calcium-dependent protein kinase 20		1315	M1
Potra2n16c29843	Fasciclin-like arabinogalactan protein 16	AT3G11700	FLA18	FASCICLIN-like arabinogalactan protein 18 precursor		1507	M1
Potra2n16c29844	Protein WAVE-DAMPENED 2	AT2G35880				2155	M1
Potra2n16c29855	Glutaredoxin domain-containing cysteine-rich protein CG12206	AT5G06470				1572	M1
Potra2n16c29886	Pollen receptor-like kinase 2	AT1G66150	TMK1	transmembrane kinase 1		1858	M1
Potra2n16c29890	N-acetyltransferase eco	AT4G31400	AtCTF7;CTF7;ECO1	;CHROMOSOME TRANSMISSION FIDELITY 7		1165	M1
Potra2n16c29899	Chaperone protein ClpB	AT3G52490	SMXL3	SMAX1-like 3		939	M1
Potra2n16c29908	Transcription repressor OFP1	AT3G52525	ATOFP6;OFP6			956	M1
Potra2n16c29910	Transcription repressor OFP2	AT5G04820	ATOFP13;OFP13			1012	M1
Potra2n16c29926	Deaminated glutathione amidase	AT5G22300	AtNIT4;NIT4	NITRILASE 4;nitrilase 4	TCP	688	M1
Potra2n16c29929	B3 domain-containing transcription factor ABI3	AT2G36080	ABS2;NGAL1	ABNORMAL SHOOT 2;NGATHA-Like 1	B3-Domain	1387	M1
Potra2n16c29952	None available	AT3G15040				823	M1
Potra2n16c29960	Kinesin-like protein vab-8	AT2G36200				1542	M1
Potra2n16c29981	protein SLOW GREEN 1, chloroplastic	AT2G37400				1764	M1
Potra2n16c29982	None available	AT3G53540	TRM19	TON1 Recruiting Motif 19		734	M1
Potra2n16c30012	None available					1851	M1
Potra2n16c30025	60S ribosomal protein L4 (Fragment)	AT5G02870				736	M1
Potra2n16c30043	Interactor of constitutive active ROPs 4	AT5G60210	RIP5	ROP interactive partner 5		1486	M1
Potra2n16c30083	None available	AT2G37195				1233	M1
Potra2n16c30098	Membrane magnesium transporter 1	AT5G03345				470	M1
Potra2n16c30101	Protein SUPPRESSOR OF QUENCHING 1, chloroplastic	AT1G70280				1308	M1
Potra2n16c30115	Putative receptor-like protein kinase At3g46340	AT1G53440				1647	M1
Potra2n16c30117	Receptor-like serine/threonine-protein kinase At2g45590	AT1G53430				1818	M1
Potra2n16c30125	Zinc import ATP-binding protein ZnuC	AT2G36910	ABCB1;ATPGP1;PGP1			771	M1
Potra2n16c30158	Small GTPase-like protein LIP2	AT5G03530	ATRAB;ATRAB ALPHA;ATRAB18B;ATRABC2A;RABC2A			1228	M1
Potra2n16c30160	Protein phosphatase 1 regulatory subunit 16A	AT3G09890				760	M1
Potra2n16c30167	Beta-glucanase	AT2G36870	AtXTH32;XTH32	;xyloglucan endotransglucosylase/hydrolase 32		1411	M1
Potra2n16c30176	AAA-ATPase At5g17750	AT2G29080	ftsh3	FTSH protease 3		510	M1
Potra2n16c30222	Rop guanine nucleotide exchange factor 14	AT5G02010	ATROPGEF7;ROPGEF7	;ROP (rho of plants) guanine nucleotide exchange factor 7		1927	M1
Potra2n16c30252	Lectin-like protein At3g16530	AT5G01090				953	M1
Potra2n16c30261	Reticulon-like protein B14	AT3G54120				1141	M1
Potra2n16c30263	Putative acetyl-coenzyme A carboxylase carboxyl transferase subunit beta	AT2G38040	CAC3	acetyl Co-enzyme a carboxylase carboxyltransferase alpha subunit		1238	M1
Potra2n16c30270	Protein OCTOPUS-like	AT2G38070				1550	M1
Potra2n16c30271	Pentatricopeptide repeat-containing protein At1g31920	AT3G09060				708	M1
Potra2n16c30272	Solute carrier family 15 member 5	AT3G54140	AtNPF8.1;ATPTR1;NPF8.1;PTR1			943	M1
Potra2n16c30280	None available	AT5G01225				862	M1
Potra2n16c30283	Probable glycerol-3-phosphate acyltransferase 3	AT2G38110	ATGPAT6;GPAT6	GLYCEROL-3-PHOSPHATE sn-2-ACYLTRANSFERASE 6		1493	M1
Potra2n16c30284	UDP-N-acetylglucosamine transporter ROCK1	AT5G41760				1316	M1
Potra2n16c30285	Aquaporin NIP1-2	AT2G45960	ATHH2;PIP1;2;PIP1B;TMP-A			1442	M1
Potra2n16c30310	Mitochondrial glycine transporter	AT5G01500	TAAC	thylakoid ATP/ADP carrier		1268	M1
Potra2n16c30313	Isoamyl acetate-hydrolyzing esterase 1 homolog	AT3G11210				1103	M1
Potra2n16c30322	2-oxoglutarate-dependent dioxygenase eupC	AT5G05600				1609	M1
Potra2n16c30325	Neurocalcin homolog	AT3G51850	CPK13	calcium-dependent protein kinase 13		1536	M1
Potra2n16c30330	Fatty acid desaturase	AT5G05580	AtFAD8;FAD8	;fatty acid desaturase 8		1706	M1
Potra2n16c30378	GILT-like protein 3	AT5G01580	OSH1	OAS HIGH ACCUMULATION 1		1785	M1
Potra2n16c30381	Kinetochore protein SPC24 homolog	AT3G08880				1164	M1
Potra2n16c30382	GILT-like protein ZK669.3	AT1G07080				599	M1
Potra2n16c30390	30S ribosomal protein S4e	AT5G58420				1560	M1
Potra2n16c30394	UDP-glycosyltransferase 73C7	AT1G22400	ATUGT85A1;UGT85A1			1360	M1
Potra2n16c30416	Macrophage migration inhibitory factor homolog	AT3G51660				1131	M1
Potra2n16c30419	CRAL-TRIO domain-containing protein C365.01	AT3G51670				1096	M1
Potra2n16c30423	None available	AT5G01710				1803	M1
Potra2n16c30430	Pentatricopeptide repeat-containing protein At2g18940, chloroplastic	AT3G08820				509	M1
Potra2n16c30436	Wound-induced protein 1	AT5G01740				1305	M1
Potra2n16c30437	None available	AT3G10980				771	M1
Potra2n16c30442	None available	AT3G10980				687	M1
Potra2n16c30468	Peroxidase C1C (Fragment)	AT5G05340	PRX52	peroxidase 52		940	M1
Potra2n16c30474	Protein WEAK CHLOROPLAST MOVEMENT UNDER BLUE LIGHT 1	AT2G38370				1106	M1
Potra2n16c30493	Probable non-specific lipid-transfer protein 2	AT2G38540	ATLTP1;LP1;LTP1			1445	M1
Potra2n16c30494	Non-specific lipid-transfer protein (Fragment)	AT2G38540	ATLTP1;LP1;LTP1			1696	M1
Potra2n16c30495	Non-specific lipid-transfer protein (Fragments)	AT5G01870				592	M1
Potra2n16c30499	None available					1533	M1
Potra2n16c30504	None available					1342	M1
Potra2n16c30506	Putative serine/threonine-protein kinase L670	AT5G01890	PXC2	PXY/TDR-correlated 2		1598	M1
Potra2n16c30507	Protein FATTY ACID EXPORT 1, chloroplastic	AT2G38550				1163	M1
Potra2n16c30515	Sodium transport ATPase 5	AT5G04930	ALA1	aminophospholipid ATPase 1		713	M1
Potra2n16c30517	None available	AT5G01910				1732	M1
Potra2n16c30520	Probable mannan endo-1,4-beta-mannosidase C	AT5G01930	AtMAN6;MAN6	;endo-beta-mannase 6		1815	M1
Potra2n16c30529	Proto-oncogene tyrosine-protein kinase ROS	AT5G58300				1629	M1
Potra2n16c30534	Proteasome subunit beta 2	AT2G05840	PAA2	20S proteasome subunit PAA2		2085	M1
Potra2n16c30536	Stem 31 kDa glycoprotein (Fragment)	AT2G38600				1544	M1
Potra2n16c30563	Probable serine/threonine-protein kinase WNK3	AT2G38620	CDKB1;2	cyclin-dependent kinase B1;2		1734	M1
Potra2n16c30574	Protein NODULATION SIGNALING PATHWAY 1	AT3G54220	SCR;SGR1	SCARECROW;SHOOT GRAVITROPISM 1	GRAS	1251	M1
Potra2n178s34800	Ent-copalyl diphosphate synthase 2	AT5G23960	ATTPS21;TPS21	;terpene synthase 21		1321	M1
Potra2n17c30620	NADH dehydrogenase [ubiquinone] 1 alpha subcomplex subunit 5	AT5G52840				1664	M1
Potra2n17c30634	DNA-directed primase/polymerase protein	AT5G52800				1225	M1
Potra2n17c30722	Expansin-like B1	AT3G03220	ATEXP13;ATEXPA13;ATHEXP ALPHA 1.22;EXP13;EXPA13	EXPANSIN 13;expansin A13;		1790	M1
Potra2n17c30725	E3 ubiquitin-protein ligase MYCBP2	AT1G65920			PHD	1407	M1
Potra2n17c30727	None available	AT1G65900				1290	M1
Potra2n17c30728	Cell cycle control protein 50C	AT1G54320				862	M1
Potra2n17c30730	Alpha-1,3/1,6-mannosyltransferase ALG2	AT5G37180	ATSUS5;SUS5			1633	M1
Potra2n17c30733	HVA22-like protein f	AT1G74520	ATHVA22A;HVA22A	HVA22 homologue A	C2H2	875	M1
Potra2n17c30770	Probable receptor-like protein kinase At5g24010	AT1G66150	TMK1	transmembrane kinase 1		1471	M1
Potra2n17c30789	Cysteine-rich receptor-like protein kinase 7	AT5G37660	PDLP7	plasmodesmata-located protein 7		1711	M1
Potra2n17c30791	Serine/threonine-protein kinase stk11	AT3G17840	RLK902	receptor-like kinase 902		1582	M1
Potra2n17c30795	Carbohydrate-binding X8 domain-containing protein	AT1G66250				1247	M1
Potra2n17c30797	Sn1-specific diacylglycerol lipase beta	AT5G37710				967	M1
Potra2n17c30799	Protein TIC 40, chloroplastic	AT5G16620	ATTIC40;PDE120;TIC40	translocon at the inner envelope membrane of chloroplasts 40;pigment defective embryo 120		702	M1
Potra2n17c30804	Probable myosin-binding protein 4	AT5G16720	MyoB3	myosin binding protein 3		1818	M1
Potra2n17c30814	None available					1045	M1
Potra2n17c30822	Tyrosine-protein kinase receptor torso	AT5G37790				1406	M1
Potra2n17c30836	Trans-prenyltransferase	AT4G36810	AtGGPPS11;AtLSU;GGPPS11;GGPS1;LSU	;geranyl(geranyl)diphosphate synthase 11;geranylgeranyl pyrophosphate synthase 1;Large subunit of Heterodimeric geranyl(geranyl)diphosphate synthase		1124	M1
Potra2n17c30838	Methionine--tRNA ligase	AT5G16715	EMB2247	embryo defective 2247		761	M1
Potra2n17c30856	E3 ubiquitin-protein ligase MARCHF4	AT2G01275				1010	M1
Potra2n17c30907	Solute carrier family 22 member 5	AT5G16150	GLT1;PGLCT	GLUCOSE TRANSPORTER 1;plastidic GLC translocator		1471	M1
Potra2n17c30910	None available	AT1G67035				1347	M1
Potra2n17c30947	Protein rough sheath 2	AT2G37630	AS1;ATMYB91;ATPHAN;MYB91	ASYMMETRIC LEAVES 1;MYB DOMAIN PROTEIN 91;ARABIDOPSIS PHANTASTICA-LIKE 1	Homeodomain-LIKE	1710	M1
Potra2n17c30987	Protein trichome birefringence-like 12	AT5G15890	TBL21	TRICHOME BIREFRINGENCE-LIKE 21		1761	M1
Potra2n17c30989	None available					1816	M1
Potra2n17c31035	Protein MANNAN SYNTHESIS-RELATED 2	AT5G15740				1168	M1
Potra2n17c31040	Luciferin sulfotransferase	AT3G45070	AtSULT202B1;SULT202B1	;sulfotransferase 202B1		633	M1
Potra2n17c31041	AUGMIN subunit 5	AT5G38880	AUG5	augmin subunit 5		675	M1
Potra2n17c31054	Probable inactive UDP-arabinopyranose mutase 2	AT3G02230	ATRGP1;RGP1			1308	M1
Potra2n17c31085	26S proteasome non-ATPase regulatory subunit 13 homolog B	AT3G02200				1045	M1
Potra2n17c31086	Protein SPIRAL1-like 4	AT1G26355	SP1L1	SPIRAL1-like1		1761	M1
Potra2n17c31090	Protein LONGIFOLIA 2	AT5G15580	LNG1;TRM2	LONGIFOLIA1;TON1 Recruiting Motif 2		1853	M1
Potra2n17c31095	Tryptamine hydroxycinnamoyltransferase 2	AT5G39050	PMAT1	phenolic glucoside malonyltransferase 1		1047	M1
Potra2n17c31096	Putative G3BP-like protein	AT5G60980				1590	M1
Potra2n17c31100	None available	AT3G02120				1833	M1
Potra2n17c31115	None available	AT3G29370	P1R3	P1R3		1688	M1
Potra2n17c31119	Biotin carboxyl carrier protein of acetyl-CoA carboxylase	AT5G16390	BCCP;BCCP-1;BCCP1;CAC1;CAC1-A;CAC1A	BIOTIN CARBOXYL CARRIER PROTEIN;BIOTIN CARBOXYL-CARRIER PROTEIN 1;chloroplastic acetylcoenzyme A carboxylase 1;		1794	M1
Potra2n17c31120	Stromal processing peptidase, chloroplastic	AT3G02090	MPPBETA			1311	M1
Potra2n17c31123	Protein TPX2	AT3G01015				1639	M1
Potra2n17c31128	Pentatricopeptide repeat-containing protein At2g01390	AT4G37170				919	M1
Potra2n17c31148	UDP-glycosyltransferase 78D4	AT1G01420	UGT72B3	UDP-glucosyl transferase 72B3		1742	M1
Potra2n17c31151	Early nodulin-like protein 2	AT5G15350	AtENODL17;ENODL17	;early nodulin-like protein 17		2031	M1
Potra2n17c31155	Stress-activated protein kinase alpha	AT5G39420	cdc2cAt	CDC2C		1739	M1
Potra2n17c31161	Pectinesterase/pectinesterase inhibitor	AT3G29090	ATPME31;PME31			897	M1
Potra2n17c31168	Transmembrane emp24 domain-containing protein 11	AT1G26690				1487	M1
Potra2n17c31179	Expansin-like protein 8	AT1G26770	AT-EXP10;ATEXP10;ATEXPA10;ATHEXP ALPHA 1.1;EXP10;EXPA10			1254	M1
Potra2n17c31180	Pre-mRNA-splicing factor cef1	AT1G26780	AtMYB117;LOF1;MYB117	myb domain protein 117;LATERAL ORGAN FUSION 1	MYB-HB-like	1207	M1
Potra2n17c31184	None available					1308	M1
Potra2n17c31192	2-deoxystreptamine N-acetyl-D-glucosaminyltransferase	AT3G01180	AtSS2;SS2	starch synthase 2		1156	M1
Potra2n17c31197	Aquaporin Z (Fragment)	AT5G37820	NIP4;2;NLM5	NOD26-like intrinsic protein 4;2;NODULIN- 26-LIKE MAJOR INTRINSIC PROTEIN 5		1321	M1
Potra2n17c31199	Gibberellin-regulated protein 3	AT5G15230	GASA4	GAST1 protein homolog 4		1612	M1
Potra2n17c31213	Homeobox-leucine zipper protein ATHB-X	AT3G01220	ATHB20;HB20	homeobox protein 20	Homobox-WOX	1963	M1
Potra2n17c31217	Transcription factor ILI2	AT5G39860	BHLH136;BNQ1;PRE1	BASIC HELIX-LOOP-HELIX PROTEIN 136;BANQUO 1;PACLOBUTRAZOL RESISTANCE1	bHLH	1609	M1
Potra2n17c31219	Vegetative protein 296	AT3G28860	ABCB19;ATABCB19;ATMDR1;ATMDR11;ATPGP19;MDR1;MDR11;PGP19	ATP-binding cassette B19;Arabidopsis thaliana ATP-binding cassette B19;;MULTIDRUG RESISTANCE PROTEIN 11;P-GLYCOPROTEIN 19		1409	M1
Potra2n17c31220	Tubulin alpha chain (Fragments)	AT1G04820	TOR2;TUA4	TORTIFOLIA 2;tubulin alpha-4 chain		1976	M1
Potra2n17c31228	Eukaryotic translation initiation factor 5B	AT5G39900				793	M1
Potra2n17c31229	Protein IQ-DOMAIN 1	AT1G18840	IQD30	IQ-domain 30		2002	M1
Potra2n17c31251	Ecdysteroid UDP-glucosyltransferase	AT5G12890				1426	M1
Potra2n17c31254	Protein arginine methyltransferase NDUFAF7 homolog, mitochondrial	AT3G28700				1252	M1
Potra2n17c31258	Transketolase-like protein 1	AT2G34590				2160	M1
Potra2n17c31267	Thaumatin-like protein	AT5G40020				1807	M1
Potra2n17c31268	Probable cell division protein kinase ECU11_1290	AT5G40030				1725	M1
Potra2n17c31277	CLAVATA3/ESR (CLE)-related protein 25	AT3G28455	CLE25	CLAVATA3/ESR-RELATED 25		924	M1
Potra2n17c31287	Kinesin-like protein KIN-7E, chloroplastic	AT1G18370		ARABIDOPSIS NPK1-ACTIVATING KINESIN 1;HINKEL;NPK1-ACTIVATING KINESIN 1		1508	M1
Potra2n17c31319	GPI transamidase component GPI16	AT3G07140				798	M1
Potra2n17c31367	L-xylulose reductase	AT3G01980				665	M1
Potra2n17c31390	Palmitoyltransferase PFA5	AT3G26935				913	M1
Potra2n17c31391	Ribonuclease 3	AT3G26932	DRB3			1122	M1
Potra2n17c31405	None available	AT5G14020			C2C2-CO-like	1574	M1
Potra2n17c31435	Serine hydroxymethyltransferase (Fragment)	AT4G13930	SHM4	serine hydroxymethyltransferase 4		1170	M1
Potra2n17c31438	GDP-mannose 4,6-dehydratase	AT3G23820	GAE6	UDP-D-glucuronate 4-epimerase 6		1473	M1
Potra2n17c31473	ER lumen protein-retaining receptor	AT3G25040	ERD2B	endoplasmic reticulum retention defective 2B		1619	M1
Potra2n17c31478	Carbohydrate-binding X8 domain-containing protein	AT4G13600				1300	M1
Potra2n17c31521	RNA-binding protein 7	AT5G10350				596	M1
Potra2n17c31589	Probable kinetochore protein NUF2	AT1G61000				1048	M1
Potra2n17c31661	Histone acetyltransferase GCN5	AT1G05910			Bromodomain	742	M1
Potra2n17c31676	Protein NODULATION SIGNALING PATHWAY 2	AT3G49950			GRAS	1826	M1
Potra2n17c31680	None available	AT2G32280	VCC	VASCULATURE COMPLEXITY AND CONNECTIVITY		1440	M1
Potra2n17c31703	Protein ERD1 homolog 1	AT5G35730				301	M1
Potra2n17c31707	E3 ubiquitin-protein ligase At3g02290	AT2G44330			C2H2	1004	M1
Potra2n17c31709	Putative L-ascorbate peroxidase 6	AT1G05260	RCI3;RCI3A	RARE COLD INDUCIBLE GENE 3;		1575	M1
Potra2n17c31724	Kinetochore-associated protein KNL-2 homolog	AT1G58210	EMB1674;NET2A	EMBRYO DEFECTIVE 1674;Networked 2A		777	M1
Potra2n17c31749	Biotin synthase	AT2G43360	BIO2;BIOB	BIOTIN AUXOTROPH 2;BIOTIN AUXOTROPH B		1540	M1
Potra2n17c31784	Uncharacterized GPI-anchored protein At1g61900	AT2G30700				482	M1
Potra2n17c31793	Zinc finger protein 227	AT1G03840	MGP	Magpie	C2H2	1090	M1
Potra2n17c31796	Atlastin-3	AT5G46070			bZIP	629	M1
Potra2n17c31809	Zinc finger CCCH domain-containing protein 42	AT5G44200	ATCBP20;CBP20	;CAP-binding protein 20		1132	M1
Potra2n17c31815	Katanin p60 ATPase-containing subunit A1	AT4G20900	MS5;TDM1	MALE-STERILE 5;		644	M1
Potra2n17c31821	Targeting protein for Xklp2	AT1G03780	AtTPX2;TPX2	;targeting protein for XKLP2		1733	M1
Potra2n17c31824	Mitochondrial uncoupling protein 5	AT4G28390	AAC3;ATAAC3	ADP/ATP carrier 3;		809	M1
Potra2n17c31828	Early nodulin-like protein 1	AT4G27520	AtENODL2;ENODL2	;early nodulin-like protein 2		1478	M1
Potra2n17c31834	Inactive protein RESTRICTED TEV MOVEMENT 1	AT1G19715				1088	M1
Potra2n17c31908	None available	AT2G43990				1580	M1
Potra2n180s34806	Phylloplanin	AT3G16660				1179	M1
Potra2n18c31990	B3 domain-containing protein Os02g0683500	AT1G19220	ARF11;ARF19;IAA22	AUXIN RESPONSE FACTOR11;auxin response factor 19;indole-3-acetic acid inducible 22	ARF	917	M1
Potra2n18c31995	Carbamoyl-phosphate synthase large chain	AT5G35360	CAC2	acetyl Co-enzyme a carboxylase biotin carboxylase subunit		1560	M1
Potra2n18c32052	Subtilisin J	AT2G19170	SLP3	subtilisin-like serine protease 3		1068	M1
Potra2n18c32075	B3 domain-containing protein At5g18000	AT3G19184			B3-Domain	1274	M1
Potra2n18c32077	UDP-glycosyltransferase 85A5	AT2G22590				1065	M1
Potra2n18c32100	Monothiol glutaredoxin-S10	AT5G20500				1571	M1
Potra2n18c32116	Phospholipase A2-beta	AT2G06925	ATSPLA2-ALPHA;PLA2-ALPHA	PHOSPHOLIPASE A2-ALPHA;		1457	M1
Potra2n18c32122	AP2/ERF and B3 domain-containing protein Os01g0693400	AT1G15360	AtSHN1;SHN1;WIN1	;SHINE 1;WAX INDUCER 1	AP2-EREBP	899	M1
Potra2n18c32139	Protein CRABS CLAW	AT2G26580	YAB5	YABBY5	C2C2-YABBY	987	M1
Potra2n18c32173	None available					1368	M1
Potra2n18c32187	26S proteasome regulatory subunit RPN13	AT2G26590	RPN13	regulatory particle non-ATPase 13		713	M1
Potra2n18c32213	Hyaluronoglucuronidase	AT5G34940	AtGUS3;GUS3	glucuronidase 3		873	M1
Potra2n18c32235	30S ribosomal protein S17	AT3G48930	EMB1080	embryo defective 1080		1382	M1
Potra2n18c32242	None available					1851	M1
Potra2n18c32257	Probable leucine-rich repeat receptor-like protein kinase At2g28990	AT5G51350	MOL1	MORE LATERAL GROWTH1		942	M1
Potra2n18c32258	Receptor-like protein 47	AT5G51350	MOL1	MORE LATERAL GROWTH1		1059	M1
Potra2n18c32259	None available					732	M1
Potra2n18c32260	Uncharacterized MCM-type protein MJECL13	AT2G07690	MCM5			1856	M1
Potra2n18c32263	Histone-binding protein RBBP7	AT1G80710	DRS1	DROUGHT SENSITIVE 1	WD40-like	1855	M1
Potra2n18c32289	None available	AT4G30993				904	M1
Potra2n18c32303	Reticulon-like protein B18	AT5G58000				1157	M1
Potra2n18c32314	DNA-3-methyladenine glycosylase	AT5G57970				813	M1
Potra2n18c32330	O-acetyltransferase ANAat	AT5G48930	HCT	hydroxycinnamoyl-CoA shikimate/quinate hydroxycinnamoyl transferase		1749	M1
Potra2n18c32354	Histone-lysine N-methyltransferase SETDB2	AT4G30860	ASHR3;SDG4	ASH1-related 3;SET domain group 4		1379	M1
Potra2n18c32368	None available					1476	M1
Potra2n18c32377	Very-long-chain aldehyde decarbonylase GL1-6	AT5G57800	CER3;FLP1;WAX2;YRE	ECERIFERUM 3;FACELESS POLLEN 1;		1450	M1
Potra2n18c32380	Transcription factor IBH1-like 1	AT4G30410			bHLH	1846	M1
Potra2n18c32381	VAN3-binding protein	AT5G57770				1589	M1
Potra2n18c32385	E3 ubiquitin-protein ligase RNF181	AT4G30400			C2H2	1440	M1
Potra2n18c32393	Potassium channel AKT2	AT4G30360	ATCNGC17;CNGC17	CYCLIC NUCLEOTIDE-GATED CHANNEL 17;cyclic nucleotide-gated channel 17		437	M1
Potra2n18c32412	Pollen receptor-like kinase 2	AT5G57670				1281	M1
Potra2n18c32429	Cysteine-rich venom protein VAR10 (Fragment)	AT4G25780				1235	M1
Potra2n18c32451	Pentatricopeptide repeat-containing protein At5g66520	AT2G27800				677	M1
Potra2n18c32466	Afadin- and alpha-actinin-binding protein	AT5G57410				1900	M1
Potra2n18c32474	Probable cell division protein kinase ECU11_1290	AT2G18890				1449	M1
Potra2n18c32481	Digeranylgeranylglyceryl phosphate synthase	AT2G18950	ATHPT;HPT1;TPT1;VTE2	HOMOGENTISATE PHYTYLTRANSFERASE;homogentisate phytyltransferase 1;;VITAMIN E 2		1171	M1
Potra2n18c32484	Transcription factor bHLH146	AT2G18969				1614	M1
Potra2n18c32485	Fructose-bisphosphate aldolase class 1	AT3G52930	AtFBA8;FBA8	;fructose-bisphosphate aldolase 8		1487	M1
Potra2n18c32495	GDSL esterase/lipase At3g09930	AT1G29660				1177	M1
Potra2n18c32526	TPR repeat-containing protein YrrB	AT2G20000	CDC27b;HBT	;HOBBIT		1471	M1
Potra2n18c32534	AP2/ERF and B3 domain-containing protein Os05g0549800	AT5G11590	TINY2	TINY2	AP2-EREBP	1497	M1
Potra2n18c32555	Ras-like protein family member 12	AT4G28950	ARAC7;ATRAC7;ATROP9;RAC7;ROP9	Arabidopsis RAC-like 7;;RHO-related protein from plants 9		1839	M1
Potra2n18c32564	Putative protein ABIL2	AT2G46225	ABIL1	ABI-1-like 1		1610	M1
Potra2n18c32567	None available	AT3G24630	TRM34	TON1 Recruiting Motif 34		1393	M1
Potra2n18c32572	tRNA(Ile)-lysidine synthase	AT3G24560	RSY3	RASPBERRY 3		1283	M1
Potra2n18c32586	IST1 homolog	AT4G32350				1490	M1
Potra2n18c32635	Glucan 1,3-beta-glucosidase	AT3G24330				1570	M1
Potra2n18c32638	None available	AT4G13370				1405	M1
Potra2n18c32642	Serine/threonine-protein phosphatase 2A regulatory subunit psrA	AT5G25510				1351	M1
Potra2n18c32645	Putative ABC transporter ATP-binding protein SCO3161	AT2G26910	ABCG32;AtABCG32;ATPDR4;PDR4;PEC1	ATP-binding cassette G32;;PLEIOTROPIC DRUG RESISTANCE 4;pleiotropic drug resistance 4;PERMEABLE CUTICLE 1		742	M1
Potra2n18c32646	Sodium/bile acid cotransporter	AT2G26900	BASS2	bile acid:sodium symporter family protein 2		454	M1
Potra2n18c32664	Phenylalanine--tRNA ligase beta subunit	AT1G72550				805	M1
Potra2n18c32668	Meiotic nuclear division protein 1	AT4G29170	ATMND1			1107	M1
Potra2n18c32669	Inositol oxygenase	AT2G19800	MIOX2	myo-inositol oxygenase 2		790	M1
Potra2n18c32670	Glutathione hydrolase 6	AT4G29210	GGT3;GGT4	gamma-glutamyl transpeptidase 3;gamma-glutamyl transpeptidase 4		909	M1
Potra2n18c32676	Carbohydrate-binding X8 domain-containing protein	AT5G56590				1057	M1
Potra2n18c32677	Probable serine/threonine-protein kinase DDB_G0293958	AT5G56580	ANQ1;ATMKK6;MKK6			1731	M1
Potra2n18c32678	Pectinesterase B	AT5G19730				1522	M1
Potra2n18c32682	None available	AT3G47590				796	M1
Potra2n18c32694	Ectonucleotide pyrophosphatase/phosphodiesterase 2	AT4G29680				1453	M1
Potra2n18c32702	None available	AT3G42725				1862	M1
Potra2n18c32708	Protein BIG GRAIN 1-like D	AT1G54200				1162	M1
Potra2n18c32719	Eukaryotic translation initiation factor 3 subunit K	AT4G33250	ATTIF3K1;EIF3K;TIF3K1	;eukaryotic translation initiation factor 3K		1389	M1
Potra2n18c32735	Protein IQ-DOMAIN 32	AT2G26180	IQD6	IQ-domain 6		1615	M1
Potra2n18c32784	Signal peptidase complex subunit SPC3	AT5G27430				1346	M1
Potra2n18c32787	Probable serine/threonine-protein kinase DDB_G0269628	AT4G32830	AtAUR1;AUR1	ataurora1		828	M1
Potra2n18c32800	Pathogen-associated molecular patterns-induced protein A70	AT2G26110				2046	M1
Potra2n18c32813	Pectinesterase inhibitor 3	AT3G14310	ATPME3;OZS2;PME3	pectin methylesterase 3;OVERLY ZINC SENSITIVE 2		1687	M1
Potra2n18c32815	Pectinesterase	AT4G33230				1329	M1
Potra2n18c32823	Nucleosome-remodeling factor subunit NURF301-like	AT5G20510	AL5	alfin-like 5	PHD	1537	M1
Potra2n18c32824	None available					1061	M1
Potra2n18c32827	Trihelix transcription factor GT-4	AT1G76880			MYB	872	M1
Potra2n18c32829	GDSL esterase/lipase At5g03590	AT1G29660				1613	M1
Potra2n18c32832	Myb-like protein B	AT5G14750	ATMYB66;MYB66;WER;WER1	myb domain protein 66;WEREWOLF;WEREWOLF 1	MYB-HB-like	1319	M1
Potra2n18c32855	NAD-dependent malic enzyme	AT1G79750				1302	M1
Potra2n18c32869	White collar 1 protein	AT5G25830	GATA12	GATA transcription factor 12	C2C2-GATA	1260	M1
Potra2n18c32872	Protein unc-13 homolog	AT2G25800				1164	M1
Potra2n18c32875	AP2/ERF and B3 domain-containing transcription repressor RAV2	AT5G11590	TINY2	TINY2	AP2-EREBP	1082	M1
Potra2n18c32884	VAN3-binding protein	AT4G32780				1421	M1
Potra2n18c32896	Xylitol oxidase	AT5G11540	AtGulLO3;GulLO3	;L -gulono-1,4-lactone ( L -GulL) oxidase 3		1529	M1
Potra2n18c32900	Protein tesmin/TSO1-like CXC 3	AT4G29000			Tesmin	684	M1
Potra2n18c32907	Eukaryotic translation initiation factor 3 subunit L	AT5G25754				1271	M1
Potra2n18c32916	Sulfite exporter TauE/SafE family protein 6	AT2G25737				2056	M1
Potra2n18c32951	Serine/threonine-protein phosphatase 2A 56 kDa regulatory subunit epsilon isoform (Fragment)	AT5G25510				1660	M1
Potra2n18c32954	Cyclin-D4-1	AT5G11300	CYC2BAT;CYC3B;CYCA2;2	;mitotic-like cyclin 3B from Arabidopsis;CYCLIN A2;2		1684	M1
Potra2n18c32955	None available					954	M1
Potra2n18c32957	Protein TIFY 8	AT4G32570	TIFY8	TIFY domain protein 8	TIFY	1219	M1
Potra2n18c32982	None available	AT5G11420				1302	M1
Potra2n18c32991	Protein tesmin/TSO1-like CXC 7	AT3G22780	ATTSO1;TSO1	;CHINESE FOR 'UGLY'	Tesmin	1214	M1
Potra2n18c32992	Uncharacterized RNA-binding protein C17H9.04c	AT3G15680				1675	M1
Potra2n18c32995	Cellulose synthase catalytic subunit [UDP-forming]	AT4G32410	ANY1;AtCESA1;CESA1;RSW1	anisotropy1;CELLULOSE SYNTHASE 1;cellulose synthase 1;RADIALLY SWOLLEN 1	PHD	1033	M1
Potra2n18c33011	Ethylene-responsive transcription factor WRI1	AT5G11190	SHN2	shine2	AP2-EREBP	1431	M1
Potra2n18c33016	Photosystem I reaction center subunit psaK, chloroplastic (Fragment)	AT1G30380	PSAK	photosystem I subunit K		1985	M1
Potra2n18c33021	None available	AT4G32295				558	M1
Potra2n18c33031	Adenine phosphoribosyltransferase	AT5G11160	APT5	adenine phosphoribosyltransferase 5		1210	M1
Potra2n18c33033	36.4 kDa proline-rich protein	AT2G45180				1527	M1
Potra2n18c33037	Exostosin-2	AT5G25310				1587	M1
Potra2n18c33050	C-module-binding factor A	AT5G38690			DDT	1307	M1
Potra2n18c33061	None available	AT2G25270				1688	M1
Potra2n18c33071	Dual specificity protein kinase zak2	AT5G11020				1328	M1
Potra2n18c33101	Fatty acid oxidation complex subunit alpha	AT4G31810				1160	M1
Potra2n18c33107	Uclacyanin-3	AT4G31840	AtENODL15;ENODL15	;early nodulin-like protein 15		1861	M1
Potra2n18c33108	Nuclear nucleic acid-binding protein C1D	AT5G25080				790	M1
Potra2n18c33171	Cellulose synthase 1 catalytic subunit [UDP-forming]	AT4G31590	ATCSLC05;ATCSLC5;CSLC05;CSLC5	CELLULOSE-SYNTHASE LIKE C5;Cellulose-synthase-like C5		1924	M1
Potra2n18c33209	MYB-like transcription factor TCL1	AT1G22640	ATMYB3;MYB3		MYB-HB-like	1282	M1
Potra2n18c33244	Putative [LysW]-aminoadipate/[LysW]-glutamate kinase	AT3G57560		N-acetyl-l-glutamate kinase		1599	M1
Potra2n191s34818	Uncharacterized oxidoreductase Mb1385	AT3G61220	SDR1	short-chain dehydrogenase/reductase 1		1217	M1
Potra2n192s34823	StAR-related lipid transfer protein 9	AT1G18370		ARABIDOPSIS NPK1-ACTIVATING KINESIN 1;HINKEL;NPK1-ACTIVATING KINESIN 1		1254	M1
Potra2n192s34831	Kinesin-like protein KIN-13B	AT1G18370		ARABIDOPSIS NPK1-ACTIVATING KINESIN 1;HINKEL;NPK1-ACTIVATING KINESIN 1		729	M1
Potra2n197s34848	Guanine nucleotide-binding protein-like 3-like protein	AT1G72660				940	M1
Potra2n197s34857	Myb-related protein Pp1 (Fragment)	AT5G14750	ATMYB66;MYB66;WER;WER1	myb domain protein 66;WEREWOLF;WEREWOLF 1	MYB-HB-like	828	M1
Potra2n197s34861	Spherulin-1A	AT1G72610	ATGER1;GER1;GLP1			1543	M1
Potra2n197s34872	Steroid 21-hydroxylase	AT5G06900	CYP93D1	cytochrome P450, family 93, subfamily D, polypeptide 1		1696	M1
Potra2n197s34873	Probable inactive linolenate hydroperoxide lyase	AT5G07990	CYP75B1;D501;TT7	CYTOCHROME P450 75B1;;TRANSPARENT TESTA 7		1798	M1
Potra2n197s34874	Cytochrome P450-pinF1, plant-inducible	AT5G07990	CYP75B1;D501;TT7	CYTOCHROME P450 75B1;;TRANSPARENT TESTA 7		1879	M1
Potra2n197s34885	U6 snRNA-associated Sm-like protein LSm8	AT1G72480				1095	M1
Potra2n197s34897	Zinc finger CCCH domain-containing protein 62	AT5G66840				627	M1
Potra2n197s34901	None available	AT3G14172				1316	M1
Potra2n199s34914	Malate dehydrogenase	AT5G43330				1479	M1
Potra2n19c33259	TLC domain-containing protein 4	AT4G10360				1037	M1
Potra2n19c33276	Tyrosine-protein kinase STYK1	AT5G58300				1703	M1
Potra2n19c33279	Probable eukaryotic translation initiation factor 5-1	AT5G20920	EIF2 BETA;EMB1401	eukaryotic translation initiation factor 2 beta subunit;embryo defective 1401		1236	M1
Potra2n19c33283	Putative ATP-dependent DNA helicase Q1	AT1G55150	AtRH20;RH20			570	M1
Potra2n19c33290	Basic leucine zipper 2	AT2G40620			bZIP	1410	M1
Potra2n19c33291	RNA polymerase-associated protein RapA	AT5G66750	ATDDM1;CHA1;CHR01;CHR1;DDM1;SOM1;SOM4		SNF2	1369	M1
Potra2n19c33301	Probable transcription repressor OFP9	AT1G06920	ATOFP4;OFP4			1420	M1
Potra2n19c33303	Polygalacturonase	AT2G30370	CHAL;EPFL6	CHALLAH;EPF1-like 6		1643	M1
Potra2n19c33313	None available	AT2G40435			bHLH	1562	M1
Potra2n19c33327	Beta-glucanase	AT4G03210	XTH9	xyloglucan endotransglucosylase/hydrolase 9		1415	M1
Potra2n19c33363	snRNA-activating protein complex subunit 4 homolog	AT3G23250	ATMYB15;ATY19;MYB15	MYB DOMAIN PROTEIN 15;;myb domain protein 15	MYB-HB-like	1469	M1
Potra2n19c33366	Cyclin-A2-2	AT4G03270	CYCD6;1	Cyclin D6;1		2191	M1
Potra2n19c33369	Uncharacterized GPI-anchored protein At4g28100	AT4G28100				1787	M1
Potra2n19c33374	Protein Thf1	AT2G20890	PSB29;THF1	photosystem II reaction center PSB29 protein;THYLAKOID FORMATION1		1689	M1
Potra2n19c33377	Vesicle-associated protein 4-3	AT4G21450				1757	M1
Potra2n19c33379	None available	AT4G28230				680	M1
Potra2n19c33407	Formimidoyltransferase-cyclodeaminase	AT2G20830				1470	M1
Potra2n19c33415	Secretory carrier-associated membrane protein 5B	AT2G20840	AtSCAMP3;SCAMP3	;Secretory carrier membrane protein 3		1508	M1
Potra2n19c33416	Mitogen-activated protein kinase kinase kinase YODA	AT4G03390	SRF3	STRUBBELIG-receptor family 3		947	M1
Potra2n19c33417	None available	AT1G11120				1249	M1
Potra2n19c33427	EPIDERMAL PATTERNING FACTOR-like protein 7	AT2G20875	EPF1	EPIDERMAL PATTERNING FACTOR 1		1437	M1
Potra2n19c33436	Expansin-A11	AT4G28250	ATEXPB3;ATHEXP BETA 1.6;EXPB3	expansin B3;		1993	M1
Potra2n19c33438	E3 ubiquitin-protein ligase mib1	AT1G03670				1504	M1
Potra2n19c33439	Ankyrin repeat and SOCS box protein 15	AT1G03670				1211	M1
Potra2n19c33460	50S ribosomal protein L18	AT5G39740	OLI7;RPL5B	OLIGOCELLULA 7;ribosomal protein L5 B		1621	M1
Potra2n19c33482	None available	AT5G16250				1293	M1
Potra2n19c33488	None available	AT3G59680				2006	M1
Potra2n19c33496	bZIP transcription factor 18	AT3G58120	ATBZIP61;BZIP61		bZIP	1382	M1
Potra2n19c33503	Carbohydrate-binding X8 domain-containing protein	AT3G58100	PDCB5	plasmodesmata callose-binding protein 5		1225	M1
Potra2n19c33549	Fasciclin-like arabinogalactan protein 2	AT2G20520	FLA6	FASCICLIN-like arabinogalactan 6		1475	M1
Potra2n19c33555	Ras-related protein RabN2	AT5G60860	AtRABA1f;RABA1f	RAB GTPase homolog A1F		1723	M1
Potra2n19c33561	Probable transcription factor PosF21	AT3G58120	ATBZIP61;BZIP61		bZIP	1257	M1
Potra2n19c33577	Kunitz trypsin inhibitor 5	AT1G17860				1383	M1
Potra2n19c33578	Exocyst complex component 3	AT1G71820	SEC6			391	M1
Potra2n19c33583	Probable serine/threonine-protein kinase DDB_G0279719	AT1G71830	ATSERK1;SERK1			1024	M1
Potra2n19c33613	Dihydrolipoyllysine-residue acetyltransferase component of pyruvate dehydrogenase complex	AT1G34430	EMB3003	embryo defective 3003		1352	M1
Potra2n19c33619	None available	AT1G34550	EMB2756	EMBRYO DEFECTIVE 2756		1188	M1
Potra2n19c33621	None available					1310	M1
Potra2n19c33639	Probable alkaline/neutral invertase A, chloroplastic	AT4G09510	A/N-InvI;CINV2	alkaline/neutral invertase I;cytosolic invertase 2		1129	M1
Potra2n19c33643	Thymidine kinase	AT1G72040	AtdNK;dNK	;deoxyribonucleoside kinase		1301	M1
Potra2n19c33649	26.2 kDa heat shock protein, mitochondrial	AT2G29500				416	M1
Potra2n19c33661	Synaptotagmin-C	AT1G22610				1716	M1
Potra2n19c33679	Probable adenylate kinase 7, mitochondrial	AT5G47840	AMK2	adenosine monophosphate kinase		619	M1
Potra2n19c33692	Putative glutathione S-transferase C460.02c	AT1G09640				806	M1
Potra2n19c33730	None available	AT5G45230				412	M1
Potra2n19c33754	Tubulin-folding cofactor B	AT1G71440	PFI;TFC E	PFIFFERLING;TUBULIN-FOLDING COFACTOR E		949	M1
Potra2n19c33790	Endoglucanase A	AT1G71380	ATCEL3;ATGH9B3;CEL3			1530	M1
Potra2n19c33798	DNA repair RAD52-like protein 2, chloroplastic	AT1G71310	ODB1;RAD52-1;RAD52-1A;RAD52-1B.1;RAD52-1B.2			1015	M1
Potra2n19c33799	RNA-binding motif protein, X-linked-like-3	AT1G22910				740	M1
Potra2n19c33823	B2 protein	AT3G27090				1821	M1
Potra2n19c33844	COP1-interacting protein 7	AT3G14172				1292	M1
Potra2n19c33846	Peptide chain release factor 1	AT1G33330				1368	M1
Potra2n19c33865	Nik-related protein kinase	AT5G58300				2039	M1
Potra2n19c33871	None available					1361	M1
Potra2n19c33883	Methionine--tRNA ligase	AT2G40660				861	M1
Potra2n19c33884	Dual specificity protein kinase zak2	AT3G56370				1479	M1
Potra2n19c33896	Transcription factor RF2b	AT2G40620				1252	M1
Potra2n19c33898	Expansin-like A1	AT2G40610	ATEXP8;ATEXPA8;ATHEXP ALPHA 1.11;EXP8;EXPA8	;expansin A8		1301	M1
Potra2n19c33901	ATP phosphoribosyltransferase	AT1G09795	ATATP-PRT2;ATP-PRT2;HISN1B	ATP phosphoribosyl transferase 2;		1161	M1
Potra2n19c33908	Low affinity potassium transport system protein kup	AT2G40540	ATKT2;ATKUP2;KT2;KUP2;SHY3;TRK2	;potassium transporter 2		1908	M1
Potra2n19c33911	UPF0616 protein C1687.04	AT2G40550	ETG1	E2F target gene 1		1542	M1
Potra2n19c33912	None available	AT3G05550				709	M1
Potra2n19c33914	Dipeptide and tripeptide permease A	AT2G40460				1895	M1
Potra2n19c33928	Biotin carboxyl carrier protein of acetyl-CoA carboxylase	AT5G16390	BCCP;BCCP-1;BCCP1;CAC1;CAC1-A;CAC1A	BIOTIN CARBOXYL CARRIER PROTEIN;BIOTIN CARBOXYL-CARRIER PROTEIN 1;chloroplastic acetylcoenzyme A carboxylase 1;		1543	M1
Potra2n19c33942	None available	AT1G65295				1981	M1
Potra2n19c33947	Probable serine/threonine-protein kinase tsuA	AT1G50240	FU	FUSED		882	M1
Potra2n19c33963	None available					1797	M1
Potra2n19c33967	Protein WEAK CHLOROPLAST MOVEMENT UNDER BLUE LIGHT 1	AT2G40480				2051	M1
Potra2n19c33995	AUGMIN subunit 7	AT5G17620	AUG7	augmin subunit 7		1354	M1
Potra2n19c33999	Protein ECERIFERUM 26	AT5G17540				1575	M1
Potra2n19c34011	GPCR-type G protein COLD1	AT4G27630	GTG2	GPCR-type G protein 2		819	M1
Potra2n19c34016	Enoyl-[acyl-carrier-protein] reductase, mitochondrial	AT1G22430				1306	M1
Potra2n19c34046	Prostaglandin E synthase 3	AT3G03773				836	M1
Potra2n19c34062	Binding partner of ACD11 1	AT5G32450				1997	M1
Potra2n19c34087	Chaperone protein DnaJ	AT5G18140	DJC69			488	M1
Potra2n19c34102	Protein SINE2	AT1G54385				1815	M1
Potra2n19c34109	GATA zinc finger domain-containing protein 7	AT3G60530	GATA4	GATA transcription factor 4	C2C2-GATA	852	M1
Potra2n19c34129	Probable apyrase 7	AT5G18280	APY2;ATAPY2	apyrase 2		1279	M1
Potra2n19c34156	None available	AT5G18310				1453	M1
Potra2n19c34161	V-type proton ATPase subunit E	AT1G64200	VHA-E3	vacuolar H+-ATPase subunit E isoform 3		1193	M1
Potra2n19c34172	Cytoplasmic FMR1-interacting protein homolog	AT5G18410	ATSRA1;KLK;PIR;PIR121;PIRP;SRA1	;KLUNKER;PIROGI;PIROGI 121		1046	M1
Potra2n19c34174	Pentatricopeptide repeat-containing protein At2g31400, chloroplastic	AT3G04260	PDE324;PTAC3	PIGMENT DEFECTIVE 324;plastid transcriptionally active 3	SAP	1327	M1
Potra2n19c34177	GDSL esterase/lipase At1g54790	AT5G33370				1241	M1
Potra2n19c34178	GDSL esterase/lipase At2g36325	AT5G33370				1332	M1
Potra2n19c34179	GDSL esterase/lipase At4g16220	AT5G33370				1456	M1
Potra2n19c34180	GDSL esterase/lipase At2g27360	AT3G04290	ATLTL1;LTL1	;Li-tolerant lipase 1		1053	M1
Potra2n19c34182	None available	AT5G18460				1209	M1
Potra2n19c34191	Methyltransferase FUS9	AT5G38020				1875	M1
Potra2n19c34193	Guanine nucleotide-binding protein subunit beta	AT4G33270	AtCDC20.1;CDC20.1	;cell division cycle 20.1	WD40-like	1134	M1
Potra2n19c34267	Patatin-like protein 3	AT2G26560	PLA IIA;PLA2A;PLAII alpha;PLP2	PHOSPHOLIPASE A 2A;phospholipase A 2A;;PATATIN-LIKE PROTEIN 2		1240	M1
Potra2n19c34314	Glucan endo-1,3-beta-glucosidase 8	AT4G05430				1521	M1
Potra2n19c34338	None available	AT3G18800				1627	M1
Potra2n19c34344	GDSL esterase/lipase At2g36325	AT1G29670				1159	M1
Potra2n19c34371	Protein ECERIFERUM 26-like	AT3G26040				1864	M1
Potra2n19c34418	Phosphatidylinositol/phosphatidylcholine transfer protein SFH4	AT1G72160				1948	M1
Potra2n1c1000	Deoxyribodipyrimidine photo-lyase	AT1G12370	PHR1;UVR2	photolyase 1;UV RESISTANCE 2		1349	M1
Potra2n1c1002	Protein GRAVITROPIC IN THE LIGHT 1	AT1G12330				1180	M1
Potra2n1c101	Modification methylase Sau3AI	AT1G69770	CMT3	chromomethylase 3	CHROMO-DOMAIN	1486	M1
Potra2n1c1026	LON peptidase N-terminal domain and RING finger protein 3	AT1G62740	Hop2	Hop2		995	M1
Potra2n1c1036	Trehalose-6-phosphate phosphatase-related protein	AT4G12430	TPPF	trehalose-6-phosphate phosphatase F		1674	M1
Potra2n1c1038	3-oxoacyl-[acyl-carrier-protein] synthase 3	AT1G62640	KAS III	3-ketoacyl-acyl carrier protein synthase III		1938	M1
Potra2n1c1044	None available	AT1G62520				1261	M1
Potra2n1c1053	Malate dehydrogenase, mitochondrial	AT4G17260				1573	M1
Potra2n1c1065	None available	AT4G19980				1463	M1
Potra2n1c1080	Structural maintenance of chromosomes protein 1	AT3G47460	ATSMC2			1639	M1
Potra2n1c1091	Probable inactive receptor-like protein kinase At1g65250	AT5G61480	PXY;TDR	PHLOEM INTERCALATED WITH XYLEM;TDIF receptor		1710	M1
Potra2n1c1093	None available	AT4G25170				1423	M1
Potra2n1c1096	Aminotransferase FUM8	AT5G04620	ATBIOF;BIO4;BIOF	biotin F;biotin 4		1454	M1
Potra2n1c1097	Protein AMEIOTIC 1	AT5G51330	DYAD;SWI1	;SWITCH1		667	M1
Potra2n1c1098	RING finger protein 150	AT5G45290			C2H2	1890	M1
Potra2n1c1128	MATH domain and coiled-coil domain-containing protein At3g58400	AT3G17380				1564	M1
Potra2n1c1136	Putative protein Brevis radix-like 5	AT1G31880	BRX;NLM9	BREVIS RADIX;		1492	M1
Potra2n1c1151	Probable transcription factor KAN4	AT5G45580			MYB-HB-like	919	M1
Potra2n1c1152	Uncharacterized protein in trpE 3'region (Fragment)	AT1G80480	PTAC17	plastid transcriptionally active 17		695	M1
Potra2n1c1154	Sporulation-specific protein 75	AT1G32090				1053	M1
Potra2n1c118	1,3-beta-glucan synthase component bgs2	AT5G13000	ATGSL12;CALS3;gsl12;GSL12	glucan synthase-like 12;callose synthase 3;		1109	M1
Potra2n1c1191	Probable trehalose-phosphate phosphatase 10	AT4G17770	ATTPS5;TPS5	trehalose phosphatase/synthase 5;TREHALOSE -6-PHOSPHATASE SYNTHASE S5		574	M1
Potra2n1c1207	Tetraspanin-15	AT5G46700	TET1;TRN2			835	M1
Potra2n1c1212	None available					1455	M1
Potra2n1c1213	None available					1131	M1
Potra2n1c1215	Ubiquitin carboxyl-terminal hydrolase 33	AT5G46740	UBP21	ubiquitin-specific protease 21		1613	M1
Potra2n1c126	Protein unc-13 homolog A	AT5G12970				1937	M1
Potra2n1c1270	Dynamin-like protein A	AT3G60190	ADL1E;ADL4;ADLP2;DL1E;DRP1E;EDR3			1344	M1
Potra2n1c1293	Novel plant SNARE 13	AT2G35190	ATNPSN11;NPSN11;NSPN11	;novel plant snare 11		1619	M1
Potra2n1c1319	None available					1560	M1
Potra2n1c1323	Vesicle-associated membrane protein-associated protein B	AT2G45140	PVA12	plant VAP homolog 12		1470	M1
Potra2n1c1328	None available					1722	M1
Potra2n1c1330	Acyl transferase 4	AT5G02890				1578	M1
Potra2n1c1336	Probable feruloyl esterase A	AT4G16820	DALL1;PLA-I{beta]2	DAD1-Like Lipase 1;phospholipase A I beta 2		2015	M1
Potra2n1c1354	None available	AT4G16790				1576	M1
Potra2n1c1375	Enoyl-CoA hydratase, mitochondrial	AT3G60510				1649	M1
Potra2n1c1381	Protein MANNAN SYNTHESIS-RELATED 2	AT4G16650				1050	M1
Potra2n1c139	None available	AT5G12920			WD40-like	987	M1
Potra2n1c140	Histone H3-like centromeric protein cid	AT1G09200	H3.1	histone 3.1	Hap3/NF-YB	1617	M1
Potra2n1c142	None available	AT5G12930				1468	M1
Potra2n1c1425	Probable pectinesterase/pectinesterase inhibitor 54	AT3G14310	ATPME3;OZS2;PME3	pectin methylesterase 3;OVERLY ZINC SENSITIVE 2		1994	M1
Potra2n1c1426	Putative pectinesterase/pectinesterase inhibitor 45	AT3G14310	ATPME3;OZS2;PME3	pectin methylesterase 3;OVERLY ZINC SENSITIVE 2		1205	M1
Potra2n1c1427	Probable pectinesterase 67	AT3G14310	ATPME3;OZS2;PME3	pectin methylesterase 3;OVERLY ZINC SENSITIVE 2		1727	M1
Potra2n1c1431	None available	AT1G53860				933	M1
Potra2n1c1435	Protein MARD1	AT1G53885				1330	M1
Potra2n1c1442	30S ribosomal protein S2	AT1G72370	AP40;P40;RP40;RPSAA	;40s ribosomal protein SA		761	M1
Potra2n1c1449	None available	AT3G14172				1410	M1
Potra2n1c145	Putative leucine-rich repeat receptor-like serine/threonine-protein kinase At2g04300	AT3G20820				1592	M1
Potra2n1c1477	Probable cytochrome P450 9h1	AT5G07990	CYP75B1;D501;TT7	CYTOCHROME P450 75B1;;TRANSPARENT TESTA 7		1831	M1
Potra2n1c1478	9-divinyl ether synthase	AT5G07990	CYP75B1;D501;TT7	CYTOCHROME P450 75B1;;TRANSPARENT TESTA 7		1806	M1
Potra2n1c148	G-type lectin S-receptor-like serine/threonine-protein kinase LECRK3	AT3G20860	ATNEK5;NEK5	NIMA-related kinase 5		2061	M1
Potra2n1c1506	Putative protein Brevis radix-like 5	AT3G14000	ATBRXL2;BRX-LIKE2			859	M1
Potra2n1c1509	Signal peptidase complex catalytic subunit SEC11	AT1G52600				1512	M1
Potra2n1c1521	Zinc finger Ran-binding domain-containing protein 2	AT3G15680				1856	M1
Potra2n1c154	Mitochondrial glycine transporter	AT5G13490	AAC2	ADP/ATP carrier 2		1110	M1
Potra2n1c1546	None available	AT3G15550				1791	M1
Potra2n1c155	RING finger protein 11	AT2G22410	SLO1	SLOW GROWTH 1	C2H2	1816	M1
Potra2n1c1559	G1/S-specific cyclin CLN3	AT1G80370	CYCA2;4	Cyclin A2;4		1788	M1
Potra2n1c1565	Auxin response factor 11	AT3G15540	IAA19;MSG2	indole-3-acetic acid inducible 19;MASSUGU 2	AUX-IAA	1725	M1
Potra2n1c1603	Kinesin-related protein 9	AT3G16060				1541	M1
Potra2n1c1605	ATP-dependent DNA helicase Ta0057	AT1G79890				570	M1
Potra2n1c1623	Glutamate--tRNA ligase	AT1G52220	CURT1C	CURVATURE THYLAKOID 1C		1665	M1
Potra2n1c1624	Tesmin	AT2G20110			Tesmin	1124	M1
Potra2n1c1629	Isocitrate dehydrogenase [NAD] subunit alpha, mitochondrial	AT1G80560	ATIMD2;IMD2			1966	M1
Potra2n1c1630	Probable peptide transporter ptr2	AT1G52190	AtNPF1.2;NPF1.2;NRT1.11	;NRT1/ PTR family 1.2;nitrate transporter 1.11		1222	M1
Potra2n1c1636	None available	AT3G16200				1309	M1
Potra2n1c1643	None available	AT3G11560				1254	M1
Potra2n1c1649	Putative ankyrin repeat protein R835	AT1G10340				1137	M1
Potra2n1c1655	GATA transcription factor 29	AT4G32890	GATA9	GATA transcription factor 9	C2C2-GATA	1360	M1
Potra2n1c1658	None available	AT1G52140				1267	M1
Potra2n1c1660	Protein SAWADEE HOMEODOMAIN HOMOLOG 2	AT1G15215	DTF1;SHH1			878	M1
Potra2n1c1661	None available	AT1G79760	DTA4	downstream target of AGL15-4		1712	M1
Potra2n1c1667	Hexokinase	AT4G29130	ATHXK1;GIN2;HXK1			1767	M1
Potra2n1c1670	Protein IQ-DOMAIN 14	AT3G16490	IQD26	IQ-domain 26		1000	M1
Potra2n1c1676	Cytochrome b-c1 complex subunit 2, mitochondrial	AT1G51980				1173	M1
Potra2n1c17	N-acetylglucosamine-1-phosphotransferase subunit gamma	AT5G56360	PSL4	PRIORITY IN SWEET LIFE 4		637	M1
Potra2n1c1719	ATP-dependent RNA helicase ROK1	AT1G54270	EIF4A-2	eif4a-2		802	M1
Potra2n1c1728	None available	AT1G72790				990	M1
Potra2n1c1737	Probable beta-galactosidase E	AT3G13750	BGAL1	beta galactosidase 1;beta-galactosidase 1		1150	M1
Potra2n1c176	Protein IQ-DOMAIN 32	AT5G13460	IQD11	IQ-domain 11		1657	M1
Potra2n1c179	None available					1018	M1
Potra2n1c1804	Cucumber peeling cupredoxin	AT2G02850	ARPN	plantacyanin		771	M1
Potra2n1c1805	Uncharacterized membrane protein YHL071W	AT2G01070				873	M1
Potra2n1c1812	Non-specific lipid transfer protein-like 1	AT5G64080	AtXYP1;XYP1	;xylogen protein 1		1495	M1
Potra2n1c1814	Pathogenesis-related protein (Fragment)	AT1G77700				1374	M1
Potra2n1c1818	F-box protein At1g10780	AT1G10780				999	M1
Potra2n1c1842	None available	AT1G32700			Znf-B	1279	M1
Potra2n1c1857	Protein CRABS CLAW	AT1G08465	YAB2	YABBY2	C2C2-YABBY	1426	M1
Potra2n1c1862	Protein IQ-DOMAIN 1	AT3G22190	IQD5	IQ-domain 5		1516	M1
Potra2n1c1888	Probable receptor-like protein kinase At5g20050	AT3G44200	ATNEK6;IBO1;NEK6			731	M1
Potra2n1c1907	Protein argonaute	AT2G27040	AGO4;OCP11		PAZ-Argonaute	643	M1
Potra2n1c1948	Aryl-phospho-beta-D-glucosidase BglC	AT3G60130	BGLU16	beta glucosidase 16		1292	M1
Potra2n1c1956	None available	AT4G15010				771	M1
Potra2n1c1960	Aryl-phospho-beta-D-glucosidase BglA	AT2G44480	BGLU17	beta glucosidase 17		1871	M1
Potra2n1c1961	6-phospho-beta-galactosidase	AT2G44480	BGLU17	beta glucosidase 17		1807	M1
Potra2n1c1998	ATP-dependent zinc metalloprotease YME1L	AT4G25835				1228	M1
Potra2n1c2001	Non-specific lipid-transfer protein-like protein At2g13820	AT2G44300				1200	M1
Potra2n1c2018	Kinesin-like protein KIN-10B	AT3G45850				1726	M1
Potra2n1c2027	3-oxoacyl-[acyl-carrier-protein] synthase 3	AT1G07720	KCS3	3-ketoacyl-CoA synthase 3		1644	M1
Potra2n1c203	Annexin A9	AT2G38760		ANNEXIN 3;annexin 3;		1234	M1
Potra2n1c2056	Thaumatin-like pathogenesis-related protein 4	AT2G28790				1050	M1
Potra2n1c2067	Uncharacterized protein At3g17950	AT5G02440				1534	M1
Potra2n1c2076	Carbohydrate-binding X8 domain-containing protein	AT3G55430				1433	M1
Potra2n1c208	DNA-directed RNA polymerase subunit 5-like protein 1	AT3G54490	RPB5E			973	M1
Potra2n1c2081	Triosephosphate isomerase (Fragments)	AT3G55440	ATCTIMC;CYTOTPI;TPI	CYTOSOLIC TRIOSE PHOSPHATE ISOMERASE;CYTOSOLIC ISOFORM TRIOSE PHOSPHATE ISOMERASE;triosephosphate isomerase		1439	M1
Potra2n1c2087	Expansin-B13	AT2G28950	ATEXP6;ATEXPA6;ATHEXP ALPHA 1.8;EXPA6			1979	M1
Potra2n1c21	Minor extracellular protease vpr	AT4G26330	ATSBT3.18;UNE17	;UNFERTILIZED EMBRYO SAC 17		1667	M1
Potra2n1c2120	Probable oxidoreductase	AT2G29260				654	M1
Potra2n1c2138	Heat shock protein sti1 homolog	AT5G59010	BSK5	brassinosteroid-signaling kinase 5		828	M1
Potra2n1c2151	DNA polymerase sliding clamp 3	AT2G29570				1132	M1
Potra2n1c2152	Mitochondrial thiamine pyrophosphate carrier 1	AT5G58970	ATUCP2;UCP2	uncoupling protein 2		1667	M1
Potra2n1c2155	Protein spinster homolog 1	AT3G46980	PHT4;3	phosphate transporter 4;3		424	M1
Potra2n1c216	Orotate phosphoribosyltransferase	AT3G54470				788	M1
Potra2n1c2176	ORC1-type DNA replication protein	AT1G07270				1490	M1
Potra2n1c2182	Isoprenyl transferase 2	AT5G58770	AtcPT4;cPT4	;cis-prenyltransferase 4		1104	M1
Potra2n1c2192	Protein O-glucosyltransferase 2	AT1G07220				1994	M1
Potra2n1c2198	Fatty acid desaturase	AT5G05580	AtFAD8;FAD8	;fatty acid desaturase 8		1611	M1
Potra2n1c2209	Gibberellin-regulated protein 3	AT1G74670	GASA6	GA-stimulated Arabidopsis 6		872	M1
Potra2n1c2214	Putative ubiquitin-conjugating enzyme E2 D2-like protein	AT1G50490	UBC20	ubiquitin-conjugating enzyme 20		1859	M1
Potra2n1c2224	Putative zinc finger CCCH domain-containing protein 51	AT5G12440			C3H	1067	M1
Potra2n1c2225	Putative zinc finger CCCH domain-containing protein 51	AT5G12440			C3H	1141	M1
Potra2n1c2236	None available	AT1G51405				1299	M1
Potra2n1c2239	Calcium-binding protein CML38	AT5G12480	CPK7	calmodulin-domain protein kinase 7		1700	M1
Potra2n1c225	DNA-directed RNA polymerase subunit A'	AT2G40030	ATNRPD1B;DMS5;DRD3;NRPD1B;NRPE1			1325	M1
Potra2n1c2252	tRNA-specific 2-thiouridylase MnmA	AT1G51310				757	M1
Potra2n1c2253	Aldehyde dehydrogenase, cytosolic 2 (Fragment)	AT4G36250	ALDH3F1	aldehyde dehydrogenase 3F1		1089	M1
Potra2n1c2274	Protein PNS1	AT5G13760				1495	M1
Potra2n1c2285	Uncharacterized protein Mb1440c	AT5G13710	CPH;SMT1	CEPHALOPOD;sterol methyltransferase 1		1995	M1
Potra2n1c2287	None available	AT3G08030				1228	M1
Potra2n1c2288	DNA gyrase subunit B (Fragment)	AT3G23890	ATTOPII;TOPII	;topoisomerase II		1784	M1
Potra2n1c23	T-complex protein 1 subunit delta	AT3G13470	Cpn60beta2	chaperonin-60beta2	WRKY	1140	M1
Potra2n1c2300	Cellulose synthase catalytic subunit A [UDP-forming]	AT5G05170	ATCESA3;ATH-B;CESA3;CEV1;ELI1;IXR1;MRE1	;CELLULOSE SYNTHASE 3;CONSTITUTIVE EXPRESSION OF VSP 1;ECTOPIC LIGNIFICATION 1;ISOXABEN RESISTANT 1;multiple response expansion 1	PHD	1061	M1
Potra2n1c2306	1-(5-phosphoribosyl)-5-[(5-phosphoribosylamino)methylideneamino] imidazole-4-carboxamide isomerase	AT4G26900	AT-HF;HISN4	HIS HF;		1052	M1
Potra2n1c2309	E3 ubiquitin-protein ligase Arkadia	AT3G63530	BB;BB2	BIG BROTHER;	C2H2	1472	M1
Potra2n1c232	Aspartyl protease UND	AT5G07030				1230	M1
Potra2n1c2341	StAR-related lipid transfer protein 13	AT5G19390				1017	M1
Potra2n1c2356	None available					1413	M1
Potra2n1c236	Thioredoxin H-type	AT3G06730	TRX P;TRX z	thioredoxin putative plastidic;Thioredoxin z		1707	M1
Potra2n1c2376	G2/mitotic-specific cyclin-1 (Fragment)	AT2G26760	CYCB1;4	Cyclin B1;4		1713	M1
Potra2n1c2382	Tubulin alpha chain (Fragment)	AT5G12250	TUB6	beta-6 tubulin		1693	M1
Potra2n1c2383	Tubulin alpha chain (Fragment)	AT5G62690	TUB2	tubulin beta chain 2		879	M1
Potra2n1c239	Transcription termination factor MTERF15, mitochondrial	AT5G07900				610	M1
Potra2n1c2394	Protein MGA1	AT1G46264	AT-HSFB4;HSFB4;SCZ	;heat shock transcription factor B4;SCHIZORIZA	HSF-type-DNA-binding	1634	M1
Potra2n1c24	Putative pumilio homolog 20	AT5G56510	APUM12;PUM12	pumilio 12		543	M1
Potra2n1c2421	Protein trichome birefringence-like 12	AT5G58600	PMR5;TBL44	POWDERY MILDEW RESISTANT 5;TRICHOME BIREFRINGENCE-LIKE 44		1557	M1
Potra2n1c2440	Probable phytol kinase 2, chloroplastic	AT5G58560	FOLK	farnesol kinase		752	M1
Potra2n1c2446	None available					774	M1
Potra2n1c2448	Glutaredoxin domain-containing cysteine-rich protein CG12206	AT5G58530				1723	M1
Potra2n1c2450	Protein HesA	AT2G30110	ATUBA1;MOS5;UBA1	ubiquitin-activating enzyme 1;MODIFIER OF SNC1 5		400	M1
Potra2n1c247	Protein unc-13 homolog	AT5G06970				751	M1
Potra2n1c2477	UBP1-associated proteins 1C	AT2G19380			C2H2	1162	M1
Potra2n1c2493	Protein trichome birefringence-like 45	AT5G64470	TBL12	TRICHOME BIREFRINGENCE-LIKE 12		1271	M1
Potra2n1c2500	Chaperone protein htpG	AT5G56010	AtHsp90-3;AtHsp90.3;HSP81-3;Hsp81.3	HEAT SHOCK PROTEIN 90-3;HEAT SHOCK PROTEIN 90.3;heat shock protein 81-3;HEAT SHOCK PROTEIN 81.3		693	M1
Potra2n1c2511	None available	AT4G17000				1338	M1
Potra2n1c2526	Asparagine--tRNA ligase	AT4G33760				1218	M1
Potra2n1c2527	None available	AT2G16270				1609	M1
Potra2n1c2530	Tubulin alpha chain (Fragments)	AT1G04820	TOR2;TUA4	TORTIFOLIA 2;tubulin alpha-4 chain		1842	M1
Potra2n1c2539	Carboxypeptidase S1 homolog B	AT1G33540	scpl18	serine carboxypeptidase-like 18		1864	M1
Potra2n1c2540	Serine carboxypeptidase-like (Fragment)	AT1G33540	scpl18	serine carboxypeptidase-like 18		1423	M1
Potra2n1c2541	Carboxypeptidase S1 homolog B	AT1G33540	scpl18	serine carboxypeptidase-like 18		796	M1
Potra2n1c2547	Solute carrier family 23 member 3	AT1G49960				1270	M1
Potra2n1c2573	Dynein assembly factor with WDR repeat domains 1	AT1G49910	BUB3.2	BUB (BUDDING UNINHIBITED BY BENZYMIDAZOL) 3.2	WD40-like	864	M1
Potra2n1c2579	BTB/POZ domain-containing protein At3g49900	AT2G14820	MEL3;NPY2			1361	M1
Potra2n1c2580	QWRF motif-containing protein 7	AT3G19570	QWRF1;SCO3	QWRF domain containing 1;SNOWY COTYLEDON 3		1062	M1
Potra2n1c2591	None available	AT1G49870				1727	M1
Potra2n1c2598	None available					1674	M1
Potra2n1c2599	None available	AT3G19540				1551	M1
Potra2n1c2625	Serine/threonine-protein kinase TAO3	AT4G34220				1707	M1
Potra2n1c2633	G1/S-specific cyclin-E2	AT4G34160	CYCD3;CYCD3;1	;CYCLIN D3;1		1174	M1
Potra2n1c2636	Cysteine proteinase (Fragment)	AT1G47128	RD21;RD21A	responsive to dehydration 21;responsive to dehydration 21A		798	M1
Potra2n1c2647	Filament-like plant protein 2	AT2G23360				1128	M1
Potra2n1c2657	Uncharacterized WD repeat-containing protein sll0163	AT3G21060	RBL	RbBP5 LIKE	WD40-like	1110	M1
Potra2n1c2661	Histone-lysine N-methyltransferase NSD3	AT5G63700			SWIB-Plus-3	997	M1
Potra2n1c2683	None available	AT3G18800				1038	M1
Potra2n1c2696	L-tartrate/succinate antiporter	AT5G64290	DCT;DIT2.1	;dicarboxylate transport 2.1		1824	M1
Potra2n1c2717	Probable serine carboxypeptidase ARB_06414	AT1G33540	scpl18	serine carboxypeptidase-like 18		911	M1
Potra2n1c2719	UDP-glucuronosyltransferase 3A1	AT1G22360	AtUGT85A2;UGT85A2	UDP-glucosyl transferase 85A2		1565	M1
Potra2n1c2735	Serine/threonine-protein kinase 36	AT2G32800	AP4.3A;LecRK-S.2	;L-type lectin receptor kinase S.2		1571	M1
Potra2n1c2753	Alkaline ceramidase	AT4G22330	ATCES1			1009	M1
Potra2n1c2758	None available	AT3G23910				803	M1
Potra2n1c2781	Protein RALF-like 4	AT3G23805	RALFL24	ralf-like 24		1539	M1
Potra2n1c2786	Protein RALF-like 22	AT4G14010	RALFL32	ralf-like 32		1418	M1
Potra2n1c2787	Protein RALF-like 33	AT4G14010	RALFL32	ralf-like 32		1297	M1
Potra2n1c2794	Mitochondrial uncoupling protein 4C	AT5G14040	MPT3;PHT3;1	mitochondrial phosphate transporter 3;phosphate transporter 3;1		1226	M1
Potra2n1c2800	Putative F-box/LRR-repeat protein 8	AT3G26810	AFB2	auxin signaling F-box 2		926	M1
Potra2n1c2803	None available	AT5G14030				1393	M1
Potra2n1c2832	Thioredoxin reductase 1, cytoplasmic	AT3G02000	ROXY1			955	M1
Potra2n1c2837	None available	AT5G41050				1076	M1
Potra2n1c2877	Ribonucleoside-diphosphate reductase subunit beta	AT3G27060	ATTSO2;TSO2	;TSO MEANING 'UGLY' IN CHINESE 2		1222	M1
Potra2n1c2900	Early nodulin-like protein 3	AT3G27200				1717	M1
Potra2n1c2901	Sterol esterase 1	AT5G14180	MPL1	Myzus persicae-induced lipase 1		1014	M1
Potra2n1c2906	Putative UPF0481 protein At3g02645	AT3G50120				1725	M1
Potra2n1c2908	None available	AT3G01810				979	M1
Potra2n1c2909	Serine/threonine-protein kinase ATG1	AT5G14210				1207	M1
Potra2n1c2935	Uveal autoantigen with coiled-coil domains and ankyrin repeats	AT3G01750				1179	M1
Potra2n1c2942	Protein WVD2-like 6	AT3G01710				1946	M1
Potra2n1c2948	Myb-like DNA-binding protein BAS1	AT5G14340	AtMYB40;MYB40	myb domain protein 40	MYB-HB-like	1610	M1
Potra2n1c2966	Protein ATP12, mitochondrial	AT5G40660				1704	M1
Potra2n1c2996	Laccase 1	AT5G60020	ATLAC17;LAC17	;laccase 17		1366	M1
Potra2n1c3017	NAC domain-containing protein 7	AT3G01600			NAM	1155	M1
Potra2n1c3030	Polyadenylation factor subunit 2	AT3G27640			WD40-like	1425	M1
Potra2n1c3049	Probable sugar phosphate/phosphate translocator At1g48230	AT3G01550	ATPPT2;PPT2	PHOSPHOENOLPYRUVATE (PEP)/PHOSPHATE TRANSLOCATOR 2;phosphoenolpyruvate (pep)/phosphate translocator 2		1393	M1
Potra2n1c3090	Cytochrome c peroxidase, mitochondrial	AT3G28200				1600	M1
Potra2n1c3109	None available	AT1G29790				1574	M1
Potra2n1c312	Putative glucose-6-phosphate 1-epimerase	AT5G57330				1227	M1
Potra2n1c3123	Membrane protein PM19L	AT1G29520				1087	M1
Potra2n1c3126	Rho guanine nucleotide exchange factor 6	AT4G18060				1974	M1
Potra2n1c3151	BTB/POZ domain-containing protein At3g49900	AT1G30440				1489	M1
Potra2n1c3152	Ornithine carbamoyltransferase	AT3G20330	PYRB	PYRIMIDINE B		931	M1
Potra2n1c3154	Leucine-rich repeat-containing protein 49	AT2G34680	AIR9	AUXIN-INDUCED IN ROOT CULTURES 9		1404	M1
Potra2n1c3161	E3 ubiquitin-protein ligase TRIM68	AT4G21070	ATBRCA1;BRCA1		PHD	1304	M1
Potra2n1c3164	Protein PLASTID TRANSCRIPTIONALLY ACTIVE 12, chloroplastic	AT2G34640	HMR;PTAC12;TAC12	HEMERA;plastid transcriptionally active 12;		1559	M1
Potra2n1c3166	B3 domain-containing protein At3g11580	AT1G30330	ARF6	auxin response factor 6	ARF	700	M1
Potra2n1c3171	Methyltransferase FUS9	AT5G55250	AtIAMT1;IAMT1	;IAA carboxylmethyltransferase 1		1179	M1
Potra2n1c3175	Tubulin-like protein CetZ3	AT5G55280	ATFTSZ1-1;CPFTSZ;FTSZ1-1			1543	M1
Potra2n1c3180	Kinesin-like protein KIF20B	AT3G20150				1702	M1
Potra2n1c3185	Glycerophosphodiester phosphodiesterase GDPD5	AT5G55480	GDPDL4;GPDL1;SVL1	Glycerophosphodiester phosphodiesterase (GDPD) like 4;glycerophosphodiesterase-like 1;SHV3-like 1		1363	M1
Potra2n1c3205	Meiosis-specific protein SPO11	AT3G13170	ATSPO11-1			843	M1
Potra2n1c3214	Fasciclin-like arabinogalactan protein 13	AT5G55730	FLA1	FASCICLIN-like arabinogalactan 1		1065	M1
Potra2n1c3220	None available	AT5G55820	WYR	WYRD		825	M1
Potra2n1c3259	NADPH-dependent diflavin oxidoreductase 1	AT4G05390	ATRFNR1;RFNR1	root FNR 1		546	M1
Potra2n1c3263	Homeobox-leucine zipper protein HDG9	AT2G34710	ATHB-14;ATHB14;PHB;PHB-1D		Homobox-WOX	1226	M1
Potra2n1c3272	None available	AT3G15095	HCF243	high chlorophyll fluorescence 243		1224	M1
Potra2n1c3284	Probable transcription factor PosF21	AT3G58120	ATBZIP61;BZIP61		bZIP	1668	M1
Potra2n1c3295	Interactor of constitutive active ROPs 3	AT1G78430	RIP4	ROP interactive partner 4		1308	M1
Potra2n1c3326	PLASMODESMATA CALLOSE-BINDING PROTEIN 4	AT1G78520				1669	M1
Potra2n1c334	Tubby-like F-box protein 5	AT1G16070	AtTLP8;TLP8	tubby like protein 8	TUBBY	1826	M1
Potra2n1c3343	Bromodomain adjacent to zinc finger domain protein 2A	AT3G14740			PHD	1145	M1
Potra2n1c335	Ethylene-responsive transcription factor ERF096	AT1G16060	ADAP;WRI3	ARIA-interacting double AP2 domain protein;WRINKLED 3	AP2-EREBP	537	M1
Potra2n1c3373	Beta-amylase 8	AT1G78700	BEH4	BES1/BZR1 homolog 4	BES/BZR	951	M1
Potra2n1c338	Aspartic proteinase Asp1	AT1G79720				1799	M1
Potra2n1c3385	Protein GRAVITROPIC IN THE LIGHT 1	AT3G14870				1574	M1
Potra2n1c3392	Hemocyanin type 2 unit a					1495	M1
Potra2n1c3407	Uroporphyrinogen decarboxylase	AT3G14930	HEME1			1139	M1
Potra2n1c3420	14-3-3-like protein 2 (Fragments)	AT2G42590	GF14 MU;GRF9	;general regulatory factor 9		1850	M1
Potra2n1c3426	Putative thioredoxin H10	AT1G53300	TTL1	tetratricopeptide-repeat thioredoxin-like 1		1345	M1
Potra2n1c3429	Histone-lysine N-methyltransferase NSD2	AT3G14980	IDM1;ROS4		PHD	955	M1
Potra2n1c3474	None available	AT1G53163				1577	M1
Potra2n1c3483	None available	AT5G53860	emb2737;EMB64	embryo defective 2737;EMBRYO DEFECTIVE 64		1822	M1
Potra2n1c3502	Multicopper oxidase mco	AT5G60020	ATLAC17;LAC17	;laccase 17		1329	M1
Potra2n1c3509	MLO-like protein (Fragment)	AT5G53760	ATMLO11;MLO11	MILDEW RESISTANCE LOCUS O 11		901	M1
Potra2n1c3516	LanC-like protein 3	AT1G52920	GCR2;GPCR	G-PROTEIN COUPLED RECEPTOR 2;G protein coupled receptor		406	M1
Potra2n1c3518	Dynein assembly factor with WDR repeat domains 1	AT5G54200			WD40-like	573	M1
Potra2n1c3521	None available	AT3G15480				1751	M1
Potra2n1c3526	Myrosinase 1	AT4G21760	BGLU47	beta-glucosidase 47		576	M1
Potra2n1c3533	Probable peptidyl-prolyl cis-trans isomerase sll0227	AT3G15520				1263	M1
Potra2n1c3556	None available					1495	M1
Potra2n1c357	Pentatricopeptide repeat-containing protein At1g71210, mitochondrial	AT1G80880				1319	M1
Potra2n1c3599	GH3 domain-containing protein	AT5G54510	DFL1;GH3.6	DWARF IN LIGHT 1;Gretchen Hagen3.6		1037	M1
Potra2n1c3601	None available	AT5G54530				811	M1
Potra2n1c3611	Uncharacterized protein At4g38062	AT4G38062				1633	M1
Potra2n1c3615	Kinesin-like protein KIN-10B	AT5G54670	ATK3;KATC			1038	M1
Potra2n1c3656	Threonine synthase	AT4G27070	TSB2	tryptophan synthase beta-subunit 2		1891	M1
Potra2n1c3698	Putative aminoacrylate peracid reductase RutC	AT3G20390				1497	M1
Potra2n1c3706	Kinesin-like protein costa	AT1G72250				1132	M1
Potra2n1c3736	PI-type proteinase	AT4G20430				1891	M1
Potra2n1c3751	Vacuolar protein sorting-associated protein 54	AT4G19490	ATVPS54;VPS54			723	M1
Potra2n1c3759	Pyrolysin	AT4G10550				2056	M1
Potra2n1c3762	UDP-GalNAc:beta-1,3-N-acetylgalactosaminyltransferase 2	AT1G32930	AtGALT31A;GALT31A	;glycosyltransferase of CAZY family GT31 A		2086	M1
Potra2n1c3764	Phosphatidylcholine transfer protein	AT1G64720	CP5			1130	M1
Potra2n1c377	50S ribosomal protein L7Ae	AT1G15930				1037	M1
Potra2n1c3801	S-(hydroxymethyl)mycothiol dehydrogenase	AT1G32780				1159	M1
Potra2n1c3829	Probable methyltransferase PMT5	AT1G33170				1216	M1
Potra2n1c3834	Protein FATTY ACID EXPORT 4, chloroplastic	AT1G33265				1556	M1
Potra2n1c3838	Myosin-I heavy chain	AT5G65930	KCBP;PKCBP;ZWI	KINESIN-LIKE CALMODULIN-BINDING PROTEIN;POTATO KINESIN-LIKE CALMODULIN-BINDING PROTEIN;ZWICHEL		1767	M1
Potra2n1c3856	GTPase Obg	AT1G56050				1540	M1
Potra2n1c386	Desumoylating isopeptidase 1	AT1G80690				1703	M1
Potra2n1c3871	Coatomer subunit epsilon	AT2G34840				701	M1
Potra2n1c3898	Protein CHUP1, chloroplastic	AT3G25690	AtCHUP1;CHUP1	Arabidopsis thaliana CHLOROPLAST UNUSUAL POSITIONING 1;CHLOROPLAST UNUSUAL POSITIONING 1	bZIP	933	M1
Potra2n1c3900	Lissencephaly-1 homolog	AT1G73720	SMU1	SUPPRESSORS OF MEC-8 AND UNC-52 1	WD40-like	695	M1
Potra2n1c3909	Primase homolog protein	AT1G30680				1052	M1
Potra2n1c3910	Retinal-binding protein	AT1G30690				1862	M1
Potra2n1c3919	Polygalacturonase	AT1G23460				1497	M1
Potra2n1c3937	Protein SULFUR DEFICIENCY-INDUCED 2	AT4G20900	MS5;TDM1	MALE-STERILE 5;		1505	M1
Potra2n1c3940	Toll-like receptor 4	AT4G20940	GHR1	GUARD CELL HYDROGEN PEROXIDE-RESISTANT 1		1514	M1
Potra2n1c3942	GTPase Obg	AT1G30580				969	M1
Potra2n1c3943	Putative heat shock protein HSP 90-alpha A5	AT5G56010	AtHsp90-3;AtHsp90.3;HSP81-3;Hsp81.3	HEAT SHOCK PROTEIN 90-3;HEAT SHOCK PROTEIN 90.3;heat shock protein 81-3;HEAT SHOCK PROTEIN 81.3		755	M1
Potra2n1c3955	Lumican	AT4G26540				1448	M1
Potra2n1c3958	Kinesin-like motor protein 9	AT3G44730	AtKIN14h;ATKP1;KP1	;ARABIDOPSIS KINESIN-LIKE PROTEIN 1;kinesin-like protein 1		2114	M1
Potra2n1c3966	Subtilisin-like serine protease	AT5G59810	ATSBT5.4;SBT5.4			1708	M1
Potra2n1c3995	Proton-coupled amino acid transporter 1	AT5G23810	AAP7	amino acid permease 7		1478	M1
Potra2n1c3999	WD repeat-containing protein SL1-17	AT5G56130	AtTEX1;TEX1;THO3		WD40-like	1214	M1
Potra2n1c4000	None available	AT5G56120				1790	M1
Potra2n1c403	None available					1450	M1
Potra2n1c404	None available	AT3G24160	PMP	putative type 1 membrane protein		1126	M1
Potra2n1c409	Replication factor C large subunit	AT1G04730	CTF18	CHROMOSOME TRANSMISSION FIDELITY 18		1595	M1
Potra2n1c41	Tubulin alpha chain (Fragments)	AT5G19770	TUA3	tubulin alpha-3		1182	M1
Potra2n1c420	Phosphogluconate dehydratase	AT3G23940				1675	M1
Potra2n1c425	Probable pectate lyase A	AT1G04680				1772	M1
Potra2n1c433	None available	AT1G04650				1155	M1
Potra2n1c447	Multicopper oxidase mco	AT5G60020	ATLAC17;LAC17	;laccase 17		1550	M1
Potra2n1c452	None available	AT5G43250	NF-YC13	nuclear factor Y, subunit C13	Hap3/NF-YB	1633	M1
Potra2n1c48	MYB-like transcription factor TCL1	AT3G13540	ATMYB5;MYB5	myb domain protein 5	MYB-HB-like	917	M1
Potra2n1c484	Squamosa promoter-binding-like protein 7	AT5G50570	SPL13;SPL13A	SQUAMOSA PROMOTER-BINDING PROTEIN LIKE 13;SQUAMOSA PROMOTER-BINDING PROTEIN LIKE 13A	SBP	1295	M1
Potra2n1c490	None available	AT1G24270				1503	M1
Potra2n1c492	None available	AT5G13100				1897	M1
Potra2n1c497	Probable peptidyl-prolyl cis-trans isomerase B	AT5G13120	ATCYP20-2;CYP20-2;Pnsl5			1848	M1
Potra2n1c500	None available	AT5G13140				1069	M1
Potra2n1c501	Glutaredoxin-C8	AT3G02000	ROXY1			1152	M1
Potra2n1c510	Receptor-like protein 5	AT5G21090				1009	M1
Potra2n1c527	Serine carboxypeptidase-like (Fragment)	AT1G28110	SCPL45	serine carboxypeptidase-like 45		1719	M1
Potra2n1c528	Protein NEOXANTHIN-DEFICIENT 1	AT1G28100				728	M1
Potra2n1c549	Probable sterigmatocystin biosynthesis P450 monooxygenase stcF	AT1G11680	CYP51;CYP51A2;CYP51G1;EMB1738	CYTOCHROME P450 51;CYTOCHROME P450 51A2;CYTOCHROME P450 51G1;embryo defective 1738		1618	M1
Potra2n1c563	Palmitoyltransferase ZDHHC13	AT3G26935				1216	M1
Potra2n1c565	Probable 3-beta-hydroxysteroid-Delta(8),Delta(7)-isomerase	AT1G20050	HYD1;MAD4			1098	M1
Potra2n1c567	Uncharacterized MCM-type protein MJECL13	AT1G44900	ATMCM2;MCM2			1490	M1
Potra2n1c571	Extracellular glycosidase CRH12	AT5G13870	EXGT-A4;XTH5	endoxyloglucan transferase A4;xyloglucan endotransglucosylase/hydrolase 5		845	M1
Potra2n1c573	Putative UPF0481 protein At3g02645	AT3G50120				1104	M1
Potra2n1c574	Heparan-alpha-glucosaminide N-acetyltransferase	AT5G47900				680	M1
Potra2n1c584	Outer envelope protein 36, chloroplastic	AT3G46740	MAR1;TOC75-III	MODIFIER OF ARG1 1;translocon at the outer envelope membrane of chloroplasts 75-III		666	M1
Potra2n1c597	Uncharacterized MCM-type protein MJECL13	AT5G44635	MCM6			1531	M1
Potra2n1c60	PLASMODESMATA CALLOSE-BINDING PROTEIN 2	AT3G13560				935	M1
Potra2n1c602	DNA-3-methyladenine glycosylase	AT5G44680				1684	M1
Potra2n1c61	Acyl-coenzyme A synthetase ACSM2, mitochondrial	AT1G55320	AAE18	acyl-activating enzyme 18		977	M1
Potra2n1c614	Phosphatidate cytidylyltransferase, mitochondrial	AT3G47630				588	M1
Potra2n1c674	Protein BRANCHLESS TRICHOME	AT1G64690	BLT	BRANCHLESS TRICHOMES		1881	M1
Potra2n1c675	Growth-regulating factor 3	AT4G24150	AtGRF8;GRF8	growth-regulating factor 8	C3H-WRC/GRF	769	M1
Potra2n1c683	Putative aminoacrylate hydrolase RutD	AT4G24140				1327	M1
Potra2n1c686	Aldehyde oxidase GLOX	AT1G14430				1694	M1
Potra2n1c70	None available	AT2G20142				1458	M1
Potra2n1c700	Early nodulin-16	AT1G64640	AtENODL8;ENODL8	;early nodulin-like protein 8		1812	M1
Potra2n1c721	None available					1719	M1
Potra2n1c741	AAA-ATPase At3g28520	AT4G23940	ARC1;FtsHi1	ACCUMULATION AND REPLICATION OF CHLOROPLASTS 1;FTSH inactive protease 1		1390	M1
Potra2n1c743	NADP-dependent malic enzyme, chloroplastic	AT2G19900				649	M1
Potra2n1c745	Phosphatidylinositol 4-kinase type 2-alpha	AT2G46500	ATPI4K GAMMA 4;PI4K GAMMA 4;UBDK GAMMA 4			1267	M1
Potra2n1c746	None available	AT1G64450				1072	M1
Potra2n1c763	Endoglucanase A	AT1G64390	AtGH9C2;GH9C2	glycosyl hydrolase 9C2		1657	M1
Potra2n1c769	None available					692	M1
Potra2n1c786	Probable UDP-sugar transporter protein SLC35A5	AT5G41760				1359	M1
Potra2n1c787	None available					816	M1
Potra2n1c790	Serine/threonine-protein kinase STY17	AT4G23740				1625	M1
Potra2n1c795	Zinc import ATP-binding protein ZnuC	AT3G59140	ABCC10;ATMRP14;MRP14	ATP-binding cassette C10;multidrug resistance-associated protein 14		1776	M1
Potra2n1c802	Dirigent protein 25	AT4G23690	AtDIR6;DIR6	Arabidopsis thaliana dirigent protein 6;dirigent protein 6		1396	M1
Potra2n1c810	50S ribosomal protein L25	AT4G23620				1082	M1
Potra2n1c822	Type 2 DNA topoisomerase 6 subunit A	AT1G63990	SPO11-2	sporulation 11-2		1672	M1
Potra2n1c831	Probable endopolygalacturonase C	AT4G23500				1376	M1
Potra2n1c835	None available	AT5G41470				1140	M1
Potra2n1c838	None available	AT5G41460				1653	M1
Potra2n1c841	BTB/POZ domain-containing protein At3g05675	AT1G63850			BTB-POZ	1843	M1
Potra2n1c847	None available	AT1G19330				558	M1
Potra2n1c875	None available	AT4G11450				911	M1
Potra2n1c883	AT-hook motif nuclear-localized protein 19	AT1G63470	AHL5	AT-hook motif nuclear localized protein 5		697	M1
Potra2n1c892	Tubulin alpha-3 chain (Fragments)	AT5G23860	TUB8	tubulin beta 8		1927	M1
Potra2n1c896	Proto-oncogene tyrosine-protein kinase Yrk	AT1G63430				744	M1
Potra2n1c897	None available	AT1G63300				1890	M1
Potra2n1c90	Protein YLS3	AT1G55260	LTPG6	glycosylphosphatidylinositol-anchored lipid protein transfer 6		992	M1
Potra2n1c916	RHOMBOID-like protein 9, chloroplastic	AT1G63120	ATRBL2;RBL2	RHOMBOID-like 2		1667	M1
Potra2n1c923	Protein NODULATION SIGNALING PATHWAY 1	AT1G63100			GRAS	1839	M1
Potra2n1c939	None available	AT4G23020	TRM11	TON1 Recruiting Motif 11		1800	M1
Potra2n1c944	Alcohol oxidase 2	AT1G12570				1332	M1
Potra2n1c959	None available	AT4G22900				1559	M1
Potra2n1c975	Serine/threonine-protein kinase TAO1	AT1G12460				1534	M1
Potra2n1c98	None available	AT5G19875				1218	M1
Potra2n1c980	Protein LITTLE ZIPPER 1					1531	M1
Potra2n1c999	None available	AT1G62870			BED-type(Zn)	1098	M1
Potra2n203s34940	Iron transport multicopper oxidase fetC	AT5G66920	sks17	SKU5 similar 17		1478	M1
Potra2n203s34942	Laccase 1	AT5G66920	sks17	SKU5 similar 17		1877	M1
Potra2n206s34963	Ankyrin repeat-containing protein NPR4	AT3G18670				1389	M1
Potra2n206s34964	Ankyrin repeat-containing protein NPR4	AT3G18670				1255	M1
Potra2n210s34972	Protein NETWORKED 3B	AT2G47920	NET3C	Networked 3C		1177	M1
Potra2n234s35053	None available	AT5G50350				1761	M1
Potra2n234s35055	None available	AT5G50335				919	M1
Potra2n234s35057	Nucleoside diphosphate kinase	AT5G63310	ATNDPK2;NDPK IA;NDPK IA IA;NDPK1A;NDPK2			2130	M1
Potra2n234s35063	tRNA uridine(34) acetyltransferase	AT5G63290				1274	M1
Potra2n234s35066	Zinc finger X-linked protein ZXDB	AT3G48430	JMJ12;REF6	Jumonji domain-containing protein 12;relative of early flowering 6	C2H2	721	M1
Potra2n252s35126	Probable galacturonosyltransferase-like 1	AT2G38650	GAUT7;LGT7	galacturonosyltransferase 7;LIKE GLYCOSYL TRANSFERASE 7		786	M1
Potra2n258s35141	Dynamin-2A	AT1G60500	DRP4C	Dynamin related protein 4C		1384	M1
Potra2n264s35147	Thioredoxin H-type	AT1G53300	TTL1	tetratricopeptide-repeat thioredoxin-like 1		1907	M1
Potra2n266s35150	Putative UDP-glucuronosyltransferase ugt-55	AT5G17050	UGT78D2	UDP-glucosyl transferase 78D2		1019	M1
Potra2n266s35155	Ras-related protein Rab-7B	AT2G24765	ARF3;ARL1;ATARL1	ADP-ribosylation factor 3;ARF-LIKE 1		1193	M1
Potra2n267s35161	Uncharacterized alpha-1,2-galactosyltransferase C1289.13c	AT4G02500	ATXT2;XT2;XXT2			1236	M1
Potra2n267s35164	None available	AT4G15790				1333	M1
Potra2n270s35172	Structural maintenance of chromosomes protein 3	AT2G27170	SMC3;TTN7			394	M1
Potra2n278s35182	Biosynthetic arginine decarboxylase	AT5G11880				1705	M1
Potra2n278s35185	Tat-binding homolog 7	AT3G50930	BCS1	cytochrome BC1 synthesis		1548	M1
Potra2n280s35193	Transcription factor bHLH155	AT2G27230	LHW	LONESOME HIGHWAY	bHLH	780	M1
Potra2n287s35199	Phosphatidylcholine:diacylglycerol cholinephosphotransferase 1	AT3G15830				1406	M1
Potra2n287s35205	None available	AT1G15760				1717	M1
Potra2n299s35251	None available					1169	M1
Potra2n299s35252	None available					708	M1
Potra2n2c4037	None available	AT1G75150				815	M1
Potra2n2c4064	Succinate--CoA ligase [ADP-forming] subunit beta, mitochondrial (Fragments)	AT2G20420				1454	M1
Potra2n2c4070	Protein JASON	AT1G04030				1640	M1
Potra2n2c4081	Uncharacterized protein At2g39920	AT1G04040				2069	M1
Potra2n2c4095	Subtilisin J	AT1G04110	AtSDD1;SDD1	;STOMATAL DENSITY AND DISTRIBUTION 1		1433	M1
Potra2n2c4099	Uncharacterized protein y4nG	AT2G20360				1157	M1
Potra2n2c4103	DENN domain-containing protein 5B	AT2G20320				1880	M1
Potra2n2c4111	LRR receptor-like serine/threonine-protein kinase RCH1	AT2G20300	ALE2	Abnormal Leaf Shape 2		949	M1
Potra2n2c4122	GDSL esterase/lipase At5g03600	AT4G28780				1571	M1
Potra2n2c4134	None available					1603	M1
Potra2n2c4140	Dystonin	AT5G48460				1525	M1
Potra2n2c4144	Putative lipid-transfer protein DIR1	AT5G48485	DIR1	DEFECTIVE IN INDUCED RESISTANCE 1		1042	M1
Potra2n2c4146	None available	AT5G48500				1365	M1
Potra2n2c4153	EPIDERMAL PATTERNING FACTOR-like protein 9	AT4G12970	EPFL9;STOMAGEN	;STOMAGEN		1644	M1
Potra2n2c4154	Lysine--tRNA ligase	AT3G07420	ATNS2;NS2;SYNC2;SYNC2_ARATH			1638	M1
Potra2n2c4159	Cytochrome b561 and DOMON domain-containing protein At4g17280	AT3G07390	AIR12	Auxin-Induced in Root cultures 12		1834	M1
Potra2n2c4166	Transcription factor PHYTOCHROME INTERACTING FACTOR-LIKE 13	AT3G07340			bHLH	1727	M1
Potra2n2c4168	Protein unc-45 homolog B	AT3G25230	ATFKBP62;FKBP62;ROF1	;FK506 BINDING PROTEIN 62;rotamase FKBP 1		838	M1
Potra2n2c4172	Major pollen allergen Ole e 10	AT3G07320				1672	M1
Potra2n2c4181	None available					641	M1
Potra2n2c4186	None available	AT3G25130				1552	M1
Potra2n2c4193	None available	AT3G07210				1013	M1
Potra2n2c4194	Dodecanoyl-[acyl-carrier-protein] hydrolase, chloroplastic	AT3G25110	AtFaTA;FaTA	fatA acyl-ACP thioesterase		1762	M1
Potra2n2c4206	Protein XRI1	AT5G48720	XRI;XRI1	X-RAY INDUCED TRANSCRIPT;X-RAY INDUCED TRANSCRIPT 1		1894	M1
Potra2n2c4218	Dual specificity testis-specific protein kinase 1	AT5G48740				1730	M1
Potra2n2c4249	Formin BNI1	AT3G25500	AFH1;AHF1;ATFH1;FH1			704	M1
Potra2n2c4261	Probable pectate lyase A	AT5G48900				1463	M1
Potra2n2c4277	None available	AT3G19340				1056	M1
Potra2n2c4291	None available	AT3G23740				800	M1
Potra2n2c4292	Extracellular glycosidase CRH12	AT3G23730	XTH16	xyloglucan endotransglucosylase/hydrolase 16		724	M1
Potra2n2c4307	Rho GDP-dissociation inhibitor 3	AT3G07880	SCN1	SUPERCENTIPEDE1		1660	M1
Potra2n2c4323	Putative wall-associated receptor kinase-like 13	AT3G28040				1296	M1
Potra2n2c4333	TPD1 protein homolog 1A	AT1G05835				1573	M1
Potra2n2c4337	Protein PUTATIVE RECOMBINATION INITIATION DEFECT 1	AT4G14180	AtPRD1;PRD1	putative recombination initiation defect 1		1430	M1
Potra2n2c4348	None available	AT4G08910				1307	M1
Potra2n2c4349	None available					1344	M1
Potra2n2c4367	50S ribosomal protein L6	AT1G05190	emb2394	embryo defective 2394		1739	M1
Potra2n2c4383	Probable xyloglucan galactosyltransferase GT11	AT1G74680				1937	M1
Potra2n2c4390	Serine/threonine-protein kinase YPK3	AT1G02970	ATWEE1;WEE1	;WEE1 kinase homolog		1014	M1
Potra2n2c4416	Heterogeneous nuclear ribonucleoprotein A1, A2/B1 homolog	AT4G03110	AtBRN1;AtRBP-DR1;BRN1;RBP-DR1			1158	M1
Potra2n2c4429	Protein WHAT'S THIS FACTOR 9, mitochondrial	AT3G63090				1126	M1
Potra2n2c4441	Laccase ustL	AT1G76160	sks5	SKU5 similar 5		868	M1
Potra2n2c4450	Sporulation-specific protein 75	AT3G21620				1532	M1
Potra2n2c4468	Glucan endo-1,3-beta-glucosidase, acidic isoform PR-O (Fragment)	AT2G05790				1374	M1
Potra2n2c4469	Vacuolar protein 8	AT2G05810				1509	M1
Potra2n2c4474	GDSL esterase/lipase 22	AT2G42990				1099	M1
Potra2n2c4485	Growth-regulating factor 9	AT3G13960	AtGRF5;GRF5	growth-regulating factor 5	C3H-WRC/GRF	845	M1
Potra2n2c4490	None available					1341	M1
Potra2n2c4499	Thymidine kinase	AT3G07800	AtTK1a;TK1a	;thymidine kinase 1a		1836	M1
Potra2n2c4521	None available	AT4G25330				542	M1
Potra2n2c4524	Putative acyltransferase Rv0859					1356	M1
Potra2n2c4530	GH3 domain-containing protein	AT2G47750	GH3.9	putative indole-3-acetic acid-amido synthetase GH3.9		663	M1
Potra2n2c4559	Putative S-adenosyl-L-methionine-dependent methyltransferase Mvan_0910	AT4G02405				1547	M1
Potra2n2c4574	Probable pectinesterase 8	AT4G02320				986	M1
Potra2n2c4580	Proline-rich protein 1	AT2G47540				1403	M1
Potra2n2c4587	Rho guanine nucleotide exchange factor 6	AT2G47500				1891	M1
Potra2n2c4592	Cellulose synthase catalytic subunit [UDP-forming]	AT1G02730	ATCSLD5;CSLD5;SOS6	cellulose synthase-like D5;CELLULOSE SYNTHASE LIKE D5;SALT OVERLY SENSITIVE 6		1729	M1
Potra2n2c4593	General stress protein A	AT3G62660	GATL7	galacturonosyltransferase-like 7		1250	M1
Potra2n2c4599	U-box domain-containing protein 4	AT3G06720	AIMP ALPHA;AT-IMP;ATKAP ALPHA;IMPA-1;IMPA1	IMPORTIN ALPHA;;importin alpha isoform 1;IMPORTIN ALPHA ISOFORM 1		1144	M1
Potra2n2c4603	Zinc finger protein 4	AT1G67030	ZFP6	zinc finger protein 6	C2H2	1364	M1
Potra2n2c4609	None available					1328	M1
Potra2n2c4626	Probable beta-glucosidase K	AT1G02640	ATBXL2;BXL2	BETA-XYLOSIDASE 2;beta-xylosidase 2		1766	M1
Potra2n2c4638	Putative truncated protein trichome birefringence-like 46	AT3G62390	TBL6	TRICHOME BIREFRINGENCE-LIKE 6		1580	M1
Potra2n2c4643	ATP-dependent Clp protease proteolytic subunit	AT1G02560	CLPP5;NCLPP1;NCLPP5	nuclear encoded CLP protease 5;NUCLEAR-ENCODED CLPP 1;NUCLEAR CLPP 5		1719	M1
Potra2n2c4664	4-hydroxyphenylalkanoate adenylyltransferase	AT2G47240	CER8;LACS1	ECERIFERUM 8;LONG-CHAIN ACYL-COA SYNTHASE 1		805	M1
Potra2n2c4672	Vacuolar protein sorting-associated protein 21	AT1G10630	ARFA1F;ATARFA1F	ADP-ribosylation factor A1F		1485	M1
Potra2n2c4675	GDSL esterase/lipase At4g16220	AT1G09390				581	M1
Potra2n2c4683	Serine/threonine-protein kinase stt7, chloroplastic	AT5G26751	ASKalpha;ATSK11;SK 11			1795	M1
Potra2n2c4686	None available	AT2G47115				1449	M1
Potra2n2c4694	Chlorophyll a-b binding protein LI818, chloroplastic	AT2G34430	LHB1B1;LHCB1.4	light-harvesting chlorophyll-protein complex II subunit B1;LIGHT-HARVESTING CHLOROPHYLL-PROTEIN COMPLEX II SUBUNIT B1		1114	M1
Potra2n2c4719	Protoporphyrinogen oxidase	AT4G01690	HEMG1;PPO1;PPOX			1246	M1
Potra2n2c4763	Inorganic pyrophosphatase	AT1G01050	AtPPa1;PPa1	pyrophosphorylase 1		2136	M1
Potra2n2c4772	Transcription factor SCREAM2	AT3G61950			bHLH	1994	M1
Potra2n2c4778	Putative 2-dehydropantoate 2-reductase	AT1G01090	PDH-E1 ALPHA	pyruvate dehydrogenase E1 alpha		680	M1
Potra2n2c4786	Protein IQ-DOMAIN 32	AT4G00820	iqd17	IQ-domain 17		1574	M1
Potra2n2c4787	L-galactono-1,4-lactone dehydrogenase, mitochondrial	AT2G46760	AtGulLO6;GulLO6	;L -gulono-1,4-lactone ( L -GulL) oxidase 6		937	M1
Potra2n2c4788	L-galactono-1,4-lactone dehydrogenase, mitochondrial	AT2G46760	AtGulLO6;GulLO6	;L -gulono-1,4-lactone ( L -GulL) oxidase 6		1535	M1
Potra2n2c4791	1,3,6,8-tetrahydroxynaphthalene synthase	AT1G01120	KCS1	3-ketoacyl-CoA synthase 1		1309	M1
Potra2n2c4816	None available	AT2G46630				1716	M1
Potra2n2c4823	None available	AT1G01225				1668	M1
Potra2n2c4838	Kinesin light chain 4	AT4G10840	KLCR1	kinesin light chain-related 1		1377	M1
Potra2n2c4850	Structural maintenance of chromosomes flexible hinge domain-containing protein GMI1	AT3G49250	DMS3;IDN1	DEFECTIVE IN MERISTEM SILENCING 3;INVOLVED IN DE NOVO 1		901	M1
Potra2n2c4880	MYB-like transcription factor ETC3	AT5G53200	TRY	TRIPTYCHON		1033	M1
Potra2n2c4885	Protein trichome birefringence-like 41	AT1G01430	TBL25	TRICHOME BIREFRINGENCE-LIKE 25		1586	M1
Potra2n2c4892	Tubulin alpha chain (Fragment)	AT3G61650	TUBG1	gamma-tubulin		1082	M1
Potra2n2c4903	Protein CURVATURE THYLAKOID 1C, chloroplastic	AT4G01150	CURT1A	CURVATURE THYLAKOID 1A		1543	M1
Potra2n2c4910	None available	AT4G01210				886	M1
Potra2n2c4918	Reticulon-like protein B13	AT2G46170				1691	M1
Potra2n2c4942	Probable galacturan 1,4-alpha-galacturonidase SALK6	AT3G61490				653	M1
Potra2n2c4964	U-box domain-containing protein 14	AT2G45910				959	M1
Potra2n2c4966	Protein PAIR1	AT1G01690	ATPRD3;PRD3			917	M1
Potra2n2c4974	Transcription factor bHLH28	AT5G41315	GL3;MYC6.2	GLABRA 3;GLABROUS 3;	bHLH	1175	M1
Potra2n2c4975	Protein BRASSINAZOLE-RESISTANT 1	AT2G45880	BAM7;BMY4	beta-amylase 7;BETA-AMYLASE 4	BES/BZR	799	M1
Potra2n2c4979	None available	AT1G01730				1745	M1
Potra2n2c4988	Protein O-glucosyltransferase 1	AT5G23850				1818	M1
Potra2n2c4998	Methylenetetrahydrofolate dehydrogenase [NAD(+)]	AT4G00620	EMB3127	EMBRYO DEFECTIVE 3127		1518	M1
Potra2n2c5014	None available	AT3G61200				1406	M1
Potra2n2c5036	Probable splicing factor, arginine/serine-rich 2	AT5G52040	At-RS41;ATRSP41;RS41	arginine/serine-rich splicing factor 41;		799	M1
Potra2n2c5037	Probable E3 ubiquitin-protein ligase RHY1A	AT3G62690	ATL5	AtL5	C2H2	1019	M1
Potra2n2c5055	Poly(A) RNA polymerase gld-4	AT2G45620	URT1			1044	M1
Potra2n2c5070	N-acetylneuraminate lyase	AT2G45440	DHDPS2	dihydrodipicolinate synthase 2		1428	M1
Potra2n2c5072	U-box domain-containing protein 39	AT1G01950	ARK2;AtKINUb	armadillo repeat kinesin 2;Arabidopsis thaliana KINESIN Ungrouped clade, gene B		1571	M1
Potra2n2c5076	LOB domain-containing protein 2	AT2G45410	LBD19	LOB domain-containing protein 19	AS2-LOB	1001	M1
Potra2n2c5094	ADP-L-glycero-D-manno-heptose-6-epimerase	AT4G00110	GAE3	UDP-D-glucuronate 4-epimerase 3		1825	M1
Potra2n2c5119	Vesicle-associated membrane protein-associated protein SCS22	AT2G45140	PVA12	plant VAP homolog 12		1359	M1
Potra2n2c5136	30S ribosomal protein S17	AT4G30800				1369	M1
Potra2n2c5152	ELMO domain-containing protein 3	AT2G44770				1730	M1
Potra2n2c5163	Probable protein kinase DDB_G0277539	AT2G44830				989	M1
Potra2n2c5176	None available	AT1G02180				1243	M1
Potra2n2c5185	NADP-dependent malic enzyme	AT2G13560				1755	M1
Potra2n2c5194	DeSI-like protein sdu1	AT1G47740				1957	M1
Potra2n2c5197	DNA-3-methyladenine glycosylase 1	AT1G75090				1622	M1
Potra2n2c5198	Beta-amylase 7	AT1G19350	BES1;BZR2		BES/BZR	1132	M1
Potra2n2c5200	None available	AT1G19330				1208	M1
Potra2n2c5215	Exocyst complex component 1	AT1G47550	SEC3A	exocyst complex component sec3A		617	M1
Potra2n2c5218	Octanoyltransferase, mitochondrial	AT1G47578				1440	M1
Potra2n2c5220	Probable cyclin-dependent serine/threonine-protein kinase DDB_G0292550	AT2G23450				1142	M1
Potra2n2c5225	Transcription factor LUX	AT5G42630	ATS;KAN4		MYB-HB-like	1036	M1
Potra2n2c5250	None available	AT5G44250				381	M1
Potra2n2c5268	DNA-directed RNA polymerase V subunit 1	AT1G45230				833	M1
Potra2n2c5274	Protein MGA1	AT1G46264	AT-HSFB4;HSFB4;SCZ	;heat shock transcription factor B4;SCHIZORIZA	HSF-type-DNA-binding	1268	M1
Potra2n2c5277	Serine protease AprX	AT5G67090				1778	M1
Potra2n2c5282	WUSCHEL-related homeobox 11	AT1G46480	WOX4	WUSCHEL related homeobox 4	Homobox-WOX	1423	M1
Potra2n2c5307	Cyclin-J-like protein	AT1G47230	CYCA3;4	CYCLIN A3;4		1318	M1
Potra2n2c5313	Short chain dehydrogenase sirS	AT4G24220	5[beta]-StR;AWI31;VEP1	&#916;4,5-steroid-5[beta]-reductase;;VEIN PATTERNING 1		1876	M1
Potra2n2c5339	Tetratricopeptide repeat protein 7B	AT1G27460	NPGR1	no pollen germination related 1		1121	M1
Potra2n2c5343	Cysteine and glycine-rich protein 3	AT1G10200	AtWLIM1;WLIM1	;WLIM1	LIM	1724	M1
Potra2n2c5347	None available	AT4G33800				1452	M1
Potra2n2c5358	WD repeat, SAM and U-box domain-containing protein 1	AT3G49810				924	M1
Potra2n2c5371	Ethylene-responsive transcription factor RAP2-4	AT4G37750	ANT;CKC;CKC1;DRG		AP2-EREBP	954	M1
Potra2n2c5372	Transcription factor PIF5	AT1G10120			bHLH	1840	M1
Potra2n2c5392	Ergosterol biosynthetic protein 28 homolog	AT1G10030	ERG28	homolog of yeast ergosterol28		2025	M1
Potra2n2c5399	Tubulin alpha chain (Fragments)	AT1G04820	TOR2;TUA4	TORTIFOLIA 2;tubulin alpha-4 chain		703	M1
Potra2n2c5403	VIN3-like protein 1	AT4G30200	VEL1;VIL2	vernalization5/VIN3-like 1;VIN3-Like 2		1665	M1
Potra2n2c5420	Probable rhamnogalacturonate lyase B	AT1G09890				1137	M1
Potra2n2c5454	Kinesin-like protein KIN-4B	AT5G60930				1125	M1
Potra2n2c5455	Kinesin-like protein KIN-10B	AT5G60930				1727	M1
Potra2n2c5467	Aspartic proteinase Asp1	AT1G09750				1572	M1
Potra2n2c5474	DnaJ homolog subfamily A member 1 homolog	AT2G33735				814	M1
Potra2n2c5481	Mini zinc finger protein 3	AT4G24660	ATHB22;HB22;MEE68;ZHD2		HD-ZIP	794	M1
Potra2n2c5483	F-box/LRR-repeat protein 2	AT5G49980	AFB5	auxin F-box protein 5		444	M1
Potra2n2c5494	None available	AT4G09060				1120	M1
Potra2n2c5503	Protein MANNAN SYNTHESIS-RELATED 2	AT1G22460				900	M1
Potra2n2c5509	14-3-3-like protein 2 (Fragments)	AT1G78300	14-3-3OMEGA;GF14 OMEGA;GRF2	14-3-3 PROTEIN G-BOX FACTOR14 OMEGA;;general regulatory factor 2		1710	M1
Potra2n2c5512	30S ribosomal protein S6e	AT4G31700	RPS6;RPS6A	ribosomal protein S6;		1336	M1
Potra2n2c5515	Putative F-box/LRR-repeat protein 19	AT4G08980	FBW2	F-BOX WITH WD-40 2		1221	M1
Potra2n2c5528	Abhydrolase domain-containing protein abhd-5.2	AT5G09430				1726	M1
Potra2n2c5538	None available					1454	M1
Potra2n2c5556	Probable beta-glucosidase I	AT1G78060				1148	M1
Potra2n2c5561	Putative phosphoserine phosphatase 2	AT1G22170				1748	M1
Potra2n2c5562	Major pollen allergen Lig v 1	AT4G08685	SAH7			1335	M1
Potra2n2c5573	Acid protease	AT5G10080				654	M1
Potra2n2c5618	None available	AT1G75710				1677	M1
Potra2n2c5622	Pathogenesis-related protein (Fragment)	AT1G77700				1531	M1
Potra2n2c5623	Probable GABA transporter 2	AT1G77690	LAX3	like AUX1 3		1396	M1
Potra2n2c5638	E3 ubiquitin-protein ligase synoviolin A	AT1G60360			C2H2	1282	M1
Potra2n2c5647	Chitin elicitor receptor kinase 1	AT1G21880	LYM1;LYP2	lysm domain GPI-anchored protein 1 precursor;LysM-containing receptor protein 2		1702	M1
Potra2n2c5650	None available	AT1G44760				764	M1
Potra2n2c5658	None available	AT1G21830				1838	M1
Potra2n2c5663	Filament-like plant protein 5	AT3G05270				1889	M1
Potra2n2c5672	Delta-aminolevulinic acid dehydratase (Fragment)	AT1G69740	HEMB1			1371	M1
Potra2n2c5675	Nitrate regulatory gene2 protein	AT1G21740				1339	M1
Potra2n2c5693	Cyclin-D5-2	AT1G44110	CYCA1;1	Cyclin A1;1		1515	M1
Potra2n2c5723	None available	AT1G21510				1737	M1
Potra2n2c5737	Bifunctional uridylyltransferase/uridylyl-removing enzyme	AT1G76990	ACR3	ACT domain repeat 3		1407	M1
Potra2n2c5745	Oxaloacetate decarboxylase 2	AT1G77060				903	M1
Potra2n2c5757	Probable auxin efflux carrier component 5b	AT1G77110	PIN6	PIN-FORMED 6		1313	M1
Potra2n2c5760	None available					1400	M1
Potra2n2c5761	Protein trichome birefringence-like 19	AT1G48880	TBL7	TRICHOME BIREFRINGENCE-LIKE 7		1128	M1
Potra2n2c5762	Putative serine carboxypeptidase-like 52	AT5G42240	scpl42	serine carboxypeptidase-like 42		1533	M1
Potra2n2c5772	Probable cell division protein kinase ECU11_1290	AT3G24240				1204	M1
Potra2n2c5774	None available	AT1G71480				1629	M1
Potra2n2c5807	None available				WD40-like	1146	M1
Potra2n2c5814	None available	AT1G21090				1269	M1
Potra2n2c5819	None available	AT1G43580				451	M1
Potra2n2c5823	None available	AT1G76740			SAP	1402	M1
Potra2n2c5851	Serine/threonine-protein kinase SSN3	AT1G34110				587	M1
Potra2n2c5854	None available	AT1G71760				1616	M1
Potra2n2c5863	Phospho-2-dehydro-3-deoxyheptonate aldolase	AT1G79500	AtkdsA1			1304	M1
Potra2n2c5892	Serine/threonine-protein kinase prk-2	AT3G59110				1719	M1
Potra2n2c5894	1,3-beta-glucan synthase component bgs1	AT1G06490	ATGSL07;atgsl7;CalS7;gsl07;GSL07;GSL7	Arabidopsis thaliana glucan synthase-like 7;;callose synthase 7;glucan synthase-like 7		1264	M1
Potra2n2c5910	Protein JASON	AT1G06660	JASON	JASON		1351	M1
Potra2n2c5932	Tetratricopeptide repeat protein 7A	AT2G43040	NPG1	no pollen germination 1		1763	M1
Potra2n2c5954	None available	AT4G02800				921	M1
Potra2n2c5957	Cyclin-Y-like protein 2	AT3G63120	CYCP1;1	cyclin p1;1		1141	M1
Potra2n2c5960	Kelch-like protein 25	AT5G19330	ARIA	ARM repeat protein interacting with ABF2	BTB-POZ	1347	M1
Potra2n2c5962	85/88 kDa calcium-independent phospholipase A2	AT3G63200	PLA IIIB;PLP9	;PATATIN-like protein 9		958	M1
Potra2n2c5969	Fatty-acid-binding protein 2	AT3G63170	AtFAP1;FAP1	;fatty-acid-binding protein 1		1605	M1
Potra2n2c5977	DDT domain-containing protein PTM	AT5G36740			PHD	901	M1
Potra2n2c5991	Inositol polyphosphate 5-phosphatase	AT3G63240				804	M1
Potra2n2c6001	VAN3-binding protein	AT3G63300	FKD1	FORKED 1		778	M1
Potra2n2c6003	Ankyrin repeat domain-containing protein 27	AT3G18670				1704	M1
Potra2n2c6023	Guanine nucleotide-binding protein subunit gamma 2	AT3G63420	AGG1;ATAGG1;GG1	Ggamma-subunit 1;		1347	M1
Potra2n2c6025	Protein LONGIFOLIA 2	AT3G63430	TRM5	TON1 Recruiting Motif 5		1423	M1
Potra2n2c6027	Histone H2A-like 1	AT2G38810	HTA8	histone H2A 8	Hap3/NF-YB	1936	M1
Potra2n2c6034	Transcription intermediary factor 1-alpha	AT3G54610	BGT;GCN5;HAC3;HAG01;HAG1;HAT1		Bromodomain	394	M1
Potra2n2c6039	NADH-ubiquinone oxidoreductase 24 kDa subunit homolog C11E3.12, mitochondrial	AT4G02580				1673	M1
Potra2n2c6043	F-box/LRR-repeat protein 20	AT3G54650	FBL17			1663	M1
Potra2n2c6064	Cytochrome P450 monooxygenase eupD	AT5G63450	CYP94B1	cytochrome P450, family 94, subfamily B, polypeptide 1		1631	M1
Potra2n2c6079	2-oxoglutarate-dependent dioxygenase lolO2	AT1G06620				1395	M1
Potra2n2c6086	RING-H2 finger protein ATL73	AT5G43420			C2H2	1448	M1
Potra2n2c6100	None available	AT2G20515				1370	M1
Potra2n2c6102	None available	AT2G31140				1703	M1
Potra2n2c6130	None available	AT1G75260				1372	M1
Potra2n2c6136	2,3,4,5-tetrahydropyridine-2,6-dicarboxylate N-acetyltransferase	AT1G19580	GAMMA CA1	gamma carbonic anhydrase 1		1667	M1
Potra2n2c6162	Uncharacterized glycosyltransferase MJ1178	AT1G75420				1127	M1
Potra2n2c6194	Pentatricopeptide repeat-containing protein At1g18900	AT1G25360				437	M1
Potra2n2c6197	Probable cyclin-dependent serine/threonine-protein kinase DDB_G0292550	AT1G75640				1185	M1
Potra2n2c6209	Protein IQ-DOMAIN 31	AT1G19870	iqd32	IQ-domain 32		1857	M1
Potra2n2c6213	None available	AT3G27230				1531	M1
Potra2n2c6214	AP2/ERF and B3 domain-containing transcription factor RAV1	AT1G19850	ARF5;IAA24;MP	AUXIN RESPONSE FACTOR 5;indole-3-acetic acid inducible 24;MONOPTEROS	ARF	990	M1
Potra2n2c6217	Auxin-responsive protein SAUR67	AT1G75590	SAUR52			1028	M1
Potra2n2c6223	Sulfate adenylyltransferase	AT1G19920	APS2;ASA1	;ATP SULFURYLASE ARABIDOPSIS 1		1172	M1
Potra2n2c6226	Endoglucanase CX (Fragment)	AT1G19940	AtGH9B5;GH9B5	glycosyl hydrolase 9B5		1259	M1
Potra2n2c6233	None available	AT1G75710			C2H2	1348	M1
Potra2n2c6235	WEB family protein At3g51220	AT1G75720				1339	M1
Potra2n2c6287	Reticulon-4-interacting protein 1, mitochondrial	AT4G39330	ATCAD9;CAD9	;cinnamyl alcohol dehydrogenase 9		1740	M1
Potra2n2c6302	Eukaryotic translation initiation factor 3 subunit C	AT3G56150	ATEIF3C-1;ATTIF3C1;EIF3C;EIF3C-1;TIF3C1	;eukaryotic translation initiation factor 3C		542	M1
Potra2n2c6318	Glutathione S-transferase 1, isoform A	AT3G03190	ATGSTF11;ATGSTF6;GSTF11	glutathione S-transferase F11;ARABIDOPSIS GLUTATHIONE-S-TRANSFERASE 6		740	M1
Potra2n2c6327	Rop guanine nucleotide exchange factor 14	AT4G38430	ATROPGEF1;ROPGEF1	;ROP (rho of plants) guanine nucleotide exchange factor 1		736	M1
Potra2n2c6331	Laccase 1	AT1G76160	sks5	SKU5 similar 5		1309	M1
Potra2n2c6349	Protein ROLLING AND ERECT LEAF 2	AT4G35240				1777	M1
Potra2n2c6353	None available	AT1G42430				1137	M1
Potra2n2c6355	Protein MANNAN SYNTHESIS-RELATED	AT1G76270				983	M1
Potra2n2c6362	None available	AT5G42330				1494	M1
Potra2n2c6365	Cyclin-G1	AT1G76310	CYCB2;4	CYCLIN B2;4		1338	M1
Potra2n2c6371	Serine/threonine-protein kinase BIK1	AT1G20650	ASG5			1851	M1
Potra2n2c6374	ATP-dependent DNA helicase Ta0057	AT1G20720				1179	M1
Potra2n2c6390	None available					839	M1
Potra2n2c6393	Glucan endo-1,3-beta-glucosidase 14	AT2G05790				1131	M1
Potra2n2c6398	Probable palmitoyltransferase ZDHHC11	AT2G33640				1024	M1
Potra2n2c6426	Probable serine/threonine-protein kinase DDB_G0271538	AT1G76540	CDKB2;1	cyclin-dependent kinase B2;1		1642	M1
Potra2n2c6439	None available	AT1G76620				970	M1
Potra2n300s35263	Inositol 1,3,4-trisphosphate 5/6-kinase 4	AT5G16760	AtITPK1;ITPK1	Arabidopsis thaliana inositol (1,3,4) P3 5/6-kinase 1;inositol (1,3,4) P3 5/6-kinase 1		418	M1
Potra2n308s35282	AUGMIN subunit 4	AT1G50710	AUG4	augmin subunit 4		1374	M1
Potra2n326s35317	AUGMIN subunit 7	AT5G17620	AUG7	augmin subunit 7		1237	M1
Potra2n326s35318	RNA polymerase sigma factor RpoH	AT1G08540	ABC1;ATSIG1;ATSIG2;SIG1;SIG2;SIGA;SIGB			1560	M1
Potra2n338s35346	None available					859	M1
Potra2n360s35402	Protein HEAT INTOLERANT 4	AT5G10010	HIT4	HEAT INTOLERANT 4		748	M1
Potra2n360s35411	Serine/threonine-protein kinase ste20	AT5G10020	SIRK1	sucrose-induced receptor kinase 1		852	M1
Potra2n369s35436	G-box-binding factor 4	AT3G56850	AREB3;DPBF3	ABA-responsive element binding protein 3;	bZIP	1522	M1
Potra2n369s35437	25 kDa elongation factor 1-beta	AT5G19510				972	M1
Potra2n384s35499	COP1-interacting protein 7	AT3G14172				914	M1
Potra2n386s35502	Targeting protein for Xklp2 homolog	AT1G03780	AtTPX2;TPX2	;targeting protein for XKLP2		1562	M1
Potra2n391s35520	Uclacyanin-2	AT5G15350	AtENODL17;ENODL17	;early nodulin-like protein 17		1323	M1
Potra2n3c6480	T-complex protein 1 subunit gamma	AT3G13470	Cpn60beta2	chaperonin-60beta2		1807	M1
Potra2n3c6481	mRNA-binding protein PUF2	AT5G56510	APUM12;PUM12	pumilio 12		1062	M1
Potra2n3c6486	None available	AT3G13480				856	M1
Potra2n3c6487	Aspartate--tRNA ligase	AT3G13490	ATKRS-2;OVA5			1342	M1
Potra2n3c6490	None available	AT1G55360				1137	M1
Potra2n3c6512	PLASMODESMATA CALLOSE-BINDING PROTEIN 2	AT3G13560				1133	M1
Potra2n3c6535	None available	AT5G19875				1814	M1
Potra2n3c6536	Putative F-box protein At1g50870	AT5G07610				847	M1
Potra2n3c6540	Seven in absentia homolog 3	AT3G58040		seven in absentia of Arabidopsis 2	C2H2	1533	M1
Potra2n3c6561	3-oxoacyl-[acyl-carrier-protein] reductase FabG	AT2G05990	ENR1;MOD1	ENOYL-ACP REDUCTASE 1;MOSAIC DEATH 1		1757	M1
Potra2n3c6565	None available	AT5G19630				1564	M1
Potra2n3c6598	Histone H3-like centromeric protein hcp-3	AT1G09200	H3.1	histone 3.1	Hap3/NF-YB	1568	M1
Potra2n3c6610	Probable LRR receptor-like serine/threonine-protein kinase At1g51810	AT3G20820				1876	M1
Potra2n3c6617	Putative UPF0481 protein At3g02645	AT3G02645				1899	M1
Potra2n3c6625	Outer membrane protein assembly factor BamA	AT5G19620	ATOEP80;EMB213;OEP80;TOC75-V			508	M1
Potra2n3c6628	Receptor homology region, transmembrane domain- and RING domain-containing protein 2	AT3G63530	BB;BB2	BIG BROTHER;	C2H2	1776	M1
Potra2n3c6631	Putative zinc finger CCCH domain-containing protein 51	AT3G51950			C3H	1158	M1
Potra2n3c6671	Seven in absentia homolog 3	AT3G61790			C2H2	1455	M1
Potra2n3c6673	Orotidine 5'-phosphate decarboxylase	AT3G54470				734	M1
Potra2n3c6704	Beta-galactosidase small subunit	AT3G54440				1289	M1
Potra2n3c6705	Exoenzymes regulatory protein AepA	AT3G55850	LAF3;LAF3 ISF1;LAF3 ISF2	LONG AFTER FAR-RED 3;LONG AFTER FAR-RED 3 ISOFORM 1;LAF3 ISOFORM 2		756	M1
Potra2n3c6713	Aspartic proteinase-like protein 1	AT5G07030				1068	M1
Potra2n3c6737	Luciferin sulfotransferase	AT5G07010	ATST2A;ST2A			1686	M1
Potra2n3c6742	WAT1-related protein At4g16620	AT3G28050	UMAMIT41	Usually multiple acids move in and out Transporters 41		1573	M1
Potra2n3c6747	Protein regulator of cytokinesis 1	AT2G38720	MAP65-5	microtubule-associated protein 65-5		1297	M1
Potra2n3c6765	Transcription termination factor MTERF2, chloroplastic	AT5G07900				370	M1
Potra2n3c6767	None available	AT2G38695				883	M1
Potra2n3c6804	Ethylene-responsive transcription factor WIN1	AT1G16060	ADAP;WRI3	ARIA-interacting double AP2 domain protein;WRINKLED 3	AP2-EREBP	1446	M1
Potra2n3c6823	Early nodulin-55-2	AT5G15350	AtENODL17;ENODL17	;early nodulin-like protein 17		1728	M1
Potra2n3c6834	DNA-3-methyladenine glycosylase	AT5G57970				1601	M1
Potra2n3c6850	50S ribosomal protein L7Ae	AT2G32060				807	M1
Potra2n3c6852	Factor of DNA methylation 4	AT1G15910	FDM1;IDNL1;IDP1			603	M1
Potra2n3c6853	Aquaporin-2	AT1G80760	NIP6;NIP6;1;NLM7	;NOD26-like intrinsic protein 6;1		934	M1
Potra2n3c6859	Desumoylating isopeptidase 1	AT1G80690				1627	M1
Potra2n3c6863	F-box-like/WD repeat-containing protein TBL1XR1-B	AT1G80670	RAE1		WD40-like	1589	M1
Potra2n3c6879	None available	AT4G13690				1434	M1
Potra2n3c6899	Probable pectate lyase A	AT1G04680				1535	M1
Potra2n3c6906	None available	AT1G04650				936	M1
Potra2n3c6922	Probable mitochondrial import receptor subunit TOM20	AT3G27080	TOM20-3	translocase of outer membrane 20 kDa subunit 3		800	M1
Potra2n3c6925	HORMA domain-containing protein 2	AT1G67370	ASY1;ATASY1			1187	M1
Potra2n3c6978	Peptidyl-prolyl cis-trans isomerase A	AT5G13120	ATCYP20-2;CYP20-2;Pnsl5			1513	M1
Potra2n3c7019	Serine carboxypeptidase-like (Fragment)	AT1G28110	SCPL45	serine carboxypeptidase-like 45		1331	M1
Potra2n3c7024	B3 domain-containing protein Os11g0156000	AT5G62000	ARF1-BP;ARF2;HSS;ORE14	ARF1-BINDING PROTEIN;auxin response factor 2;HLS1 SUPPRESSOR;ORESARA 14	ARF	646	M1
Potra2n3c7025	None available	AT3G23255				1136	M1
Potra2n3c7027	Serine/threonine-protein kinase pkn2	AT5G13290	CRN;SOL2	CORYNE;SUPPRESSOR OF LLP1 2		1166	M1
Potra2n3c7032	Histone-lysine N-methyltransferase set-2	AT5G13960	KYP;SDG33;SUVH4	KRYPTONITE;SET DOMAIN PROTEIN 33;SU(VAR)3-9 homolog 4	SET	1207	M1
Potra2n3c7036	Tripartite motif-containing protein 5	AT1G57820	ORTH2;VIM1	ORTHRUS 2;VARIANT IN METHYLATION 1	PHD	1416	M1
Potra2n3c7054	Palmitoyltransferase ZDHHC22	AT3G26935				1478	M1
Potra2n3c7055	Probable 3-beta-hydroxysteroid-Delta(8),Delta(7)-isomerase	AT1G20050	HYD1;MAD4			1725	M1
Potra2n3c7057	None available	AT5G47920				1799	M1
Potra2n3c7058	Pentatricopeptide repeat-containing protein At5g46580, chloroplastic	AT4G18750	DOT4	DEFECTIVELY ORGANIZED TRIBUTARIES 4		1865	M1
Potra2n3c7066	Putative UPF0481 protein At3g02645	AT3G50120				1152	M1
Potra2n3c7077	Tryptophan--tRNA ligase	AT2G25840	OVA4	ovule abortion 4		1201	M1
Potra2n3c7083	SLIT and NTRK-like protein 6	AT4G20270	BAM3	BARELY ANY MERISTEM 3		1013	M1
Potra2n3c7086	DNA helicase MCM9	AT5G44635	MCM6			787	M1
Potra2n3c7090	DNA-3-methyladenine glycosylase	AT5G44680				1589	M1
Potra2n3c7091	None available	AT2G34920	EDA18	embryo sac development arrest 18		1682	M1
Potra2n3c7101	Protein PLASTID TRANSCRIPTIONALLY ACTIVE 14	AT4G20130	PTAC14;TAC14	plastid transcriptionally active 14;	SET	1087	M1
Potra2n3c7133	Uncharacterized WD repeat-containing protein C32H8.09	AT5G07590			WD40-like	1567	M1
Potra2n3c7158	None available	AT1G31335				1572	M1
Potra2n3c7161	Endoglucanase A	AT1G02800	ATCEL2;CEL2	cellulase 2;		1261	M1
Potra2n3c7171	None available	AT4G24130				701	M1
Potra2n3c7177	UPF0160 protein CPn_0489/CP_0265/CPj0489/CpB0509	AT5G41970				849	M1
Potra2n3c7180	Molybdate-anion transporter	AT1G64650				1402	M1
Potra2n3c7203	Kinesin light chain 3	AT4G10840	KLCR1	kinesin light chain-related 1		1673	M1
Potra2n3c7213	Fatty acid synthase subunit alpha	AT5G46290	KAS1;KASI	KETOACYL-ACP SYNTHASE 1;3-ketoacyl-acyl carrier protein synthase I		1554	M1
Potra2n3c7221	None available	AT1G64450				1710	M1
Potra2n3c7222	GDSL esterase/lipase At4g10955	AT4G10955				1432	M1
Potra2n3c7236	Endoglucanase 2 (Fragment)	AT1G64390	AtGH9C2;GH9C2	glycosyl hydrolase 9C2		1626	M1
Potra2n3c7240	Putative galacturan 1,4-alpha-galacturonidase A	AT4G23820				669	M1
Potra2n3c7242	None available					1019	M1
Potra2n3c7247	Nucleoporin SEH1	AT1G64350	SEH1H		WD40-like	1060	M1
Potra2n3c7249	Non-histone chromosomal protein 6	AT4G11080	3xHMG-box1	3xHigh Mobility Group-box1	HMG	1021	M1
Potra2n3c7251	Protein trichome birefringence-like 37	AT4G11090	TBL23	TRICHOME BIREFRINGENCE-LIKE 23		852	M1
Potra2n3c7263	Arabinogalactan protein 41	AT2G46330	AGP16;ATAGP16	arabinogalactan protein 16;		1455	M1
Potra2n3c7266	Ubiquitin-conjugating enzyme E2 variant 1	AT5G53300	UBC10	ubiquitin-conjugating enzyme 10		1331	M1
Potra2n3c7268	Beta-1,3-galactosyltransferase 6	AT5G53340				1308	M1
Potra2n3c7308	Putative galacturan 1,4-alpha-galacturonidase C	AT4G23500				1399	M1
Potra2n3c7312	None available	AT5G41470				1162	M1
Potra2n3c7336	Glycerol uptake facilitator protein	AT1G01620	PIP1;3;PIP1C;TMP-B	PLASMA MEMBRANE INTRINSIC PROTEIN 1;3;plasma membrane intrinsic protein 1C;		821	M1
Potra2n3c7337	Probable intramembrane protease YKL100C	AT1G63690	ATSPPL2;SPPL2			840	M1
Potra2n3c7340	Anthranilate synthase component 2	AT1G63660				973	M1
Potra2n3c7345	Kinesin-like protein costa	AT1G63640				1395	M1
Potra2n3c7348	None available	AT4G11450				1110	M1
Potra2n3c7358	AT-hook motif nuclear-localized protein 27	AT1G63470	AHL5	AT-hook motif nuclear localized protein 5		829	M1
Potra2n3c7363	Plasma membrane calcium-transporting ATPase 1	AT1G63440	HMA5	heavy metal atpase 5		1216	M1
Potra2n3c7365	Tubulin-like protein CetZ	AT5G23860	TUB8	tubulin beta 8		2003	M1
Potra2n3c7370	Leucine-rich repeat protein soc-2 homolog	AT1G63430				1291	M1
Potra2n3c7372	None available	AT1G63300				1883	M1
Potra2n3c7385	Replication factor C large subunit	AT1G63160	EMB2811;RFC2	EMBRYO DEFECTIVE 2811;replication factor C 2		652	M1
Potra2n3c7393	Protein NODULATION SIGNALING PATHWAY 1	AT1G63100			GRAS	1498	M1
Potra2n3c7406	None available	AT4G11780	TRM10	TON1 Recruiting Motif 10		933	M1
Potra2n3c7419	Uncharacterized protein L780	AT1G63000	NRS/ER;UER1	nucleotide-rhamnose synthase/epimerase-reductase;UDP-4-KETO-6-DEOXY-D-GLUCOSE-3,5-EPIMERASE-4-REDUCTASE 1		1283	M1
Potra2n3c7424	None available					1622	M1
Potra2n3c7428	Erythronate-4-phosphate dehydrogenase	AT2G45630				1572	M1
Potra2n3c7439	Protein TPX2	AT4G22860				1266	M1
Potra2n3c7444	Protein LITTLE ZIPPER 1	AT2G45450	ZPR1	LITTLE ZIPPER 1		1631	M1
Potra2n3c7460	Delta(7)-sterol 5(6)-desaturase erg31	AT4G12110	ATSMO1-1;SMO1-1	;sterol-4alpha-methyl oxidase 1-1		1037	M1
Potra2n3c7488	Protein CRABS CLAW	AT2G45190	AFO;FIL;YAB1	ABNORMAL FLORAL ORGANS;FILAMENTOUS FLOWER;YABBY1	C2C2-YABBY	1006	M1
Potra2n3c7490	Laccase 1	AT4G12420	SKU5			1715	M1
Potra2n3c7491	Sucrose-6-phosphate hydrolase	AT1G12240	ATBETAFRUCT4;AtFRUCT4;AtVI2;FRUCT4;VAC-INV;VI2	;fructosidase 4;VACUOLAR INVERTASE;vacuolar invertase 2		1044	M1
Potra2n3c7496	None available	AT1G69360				1498	M1
Potra2n3c7500	Oxysterol-binding protein-related protein 9	AT4G22540	ORP2A	OSBP(oxysterol binding protein)-related protein 2A		711	M1
Potra2n3c7514	Protein NODULATION SIGNALING PATHWAY 1	AT4G00150	ATHAM3;HAM3;LOM3;SCL6-IV		GRAS	1486	M1
Potra2n3c7523	None available	AT4G19980				720	M1
Potra2n3c7538	Structural maintenance of chromosomes protein 1A	AT3G47460	ATSMC2			1399	M1
Potra2n3c7548	Putative receptor-like protein kinase At3g46340	AT5G61480	PXY;TDR	PHLOEM INTERCALATED WITH XYLEM;TDIF receptor		1770	M1
Potra2n3c7559	E3 ubiquitin-protein ligase ZNRF3	AT5G45290			C2H2	1448	M1
Potra2n3c7562	Rop guanine nucleotide exchange factor 4	AT1G31650	ATROPGEF14;ROPGEF14	;ROP (rho of plants) guanine nucleotide exchange factor 14		1365	M1
Potra2n3c7578	DNA primase small subunit PriS	AT5G41880	POLA3;POLA4			1336	M1
Potra2n3c7620	Modification methylase HgaIA	AT4G19020	CMT2	chromomethylase 2	CHROMO-DOMAIN	1583	M1
Potra2n3c7621	None available	AT5G45590				1724	M1
Potra2n3c7622	CSC1-like protein At4g35870	AT1G32090				1138	M1
Potra2n3c7623	Plipastatin synthase subunit A	AT4G19010				1466	M1
Potra2n3c7634	Phosphomevalonate kinase	AT1G31910				1290	M1
Potra2n3c7636	21 kDa seed protein					1070	M1
Potra2n3c7654	None available	AT2G35470				1582	M1
Potra2n3c7657	Phosphatidylinositol-glycan biosynthesis class X protein	AT5G46850				466	M1
[truncated: 15,738 more rows]
