# Supplementary material for: A transcriptional roadmap of the yearly growth cycle in Populus trees
Source: Plant Cell. 2025 Aug 20;37(9):koaf208. doi: 10.1093/plcell/koaf208 (PMC12419529; doi:10.1093/plcell/koaf208)
Supplement: koaf208_Supplementary_Data [file koaf208_supplementary_data.zip › Supplementary Data Set 4.xlsx]

## Sheet: grey
GO id	P-value	x	n	GO term	FDR
GO:0009451	2.64e-08	253	489	RNA modification	9.05638e-05
GO:0015074	4.96e-06	67	110	DNA integration	0.00850115
GO:0009694	1.00e-05	39	57	jasmonic acid metabolic process	0.0114355
GO:0006355	3.92e-05	961	2208	regulation of DNA-templated transcription	0.0268876
GO:2001141	3.92e-05	961	2208	regulation of RNA biosynthetic process	0.0268876
GO:1901362	1.02e-04	1454	3425	organic cyclic compound biosynthetic process	0.0429893
GO:0019438	1.06e-04	1356	3185	aromatic compound biosynthetic process	0.0429893
GO:0008037	1.11e-04	99	186	cell recognition	0.0429893
GO:0001676	1.15e-04	45	73	long-chain fatty acid metabolic process	0.0429893
GO:0048544	1.26e-04	96	180	recognition of pollen	0.0429893
GO:0042431	1.50e-04	34	52	indole metabolic process	0.0429893
GO:0042432	1.50e-04	34	52	indole biosynthetic process	0.0429893
GO:0000160	1.74e-04	82	151	phosphorelay signal transduction system	0.0458565
GO:0032774	2.02e-04	1035	2410	RNA biosynthetic process	0.0471976
GO:0006351	2.11e-04	1029	2396	DNA-templated transcription	0.0471976
GO:0018130	2.25e-04	1360	3207	heterocycle biosynthetic process	0.0471976
GO:0006559	2.48e-04	13	15	L-phenylalanine catabolic process	0.0471976
GO:1902222	2.48e-04	13	15	erythrose 4-phosphate/phosphoenolpyruvate family amino acid catabolic process	0.0471976
GO:0019219	3.15e-04	1124	2634	regulation of nucleobase-containing compound metabolic process	0.055998
GO:0034654	3.27e-04	1183	2779	nucleobase-containing compound biosynthetic process	0.055998
GO:0051252	3.53e-04	1075	2516	regulation of RNA metabolic process	0.0576516
GO:0006813	5.52e-04	75	140	potassium ion transport	0.0853695
GO:0006904	5.73e-04	26	39	vesicle docking involved in exocytosis	0.0853695
GO:0046937	6.69e-04	10	11	phytochelatin metabolic process	0.0916821
GO:0046938	6.69e-04	10	11	phytochelatin biosynthetic process	0.0916821
GO:0055129	8.39e-04	13	16	L-proline biosynthetic process	0.11061
GO:0006631	9.54e-04	161	335	fatty acid metabolic process	0.120082
GO:0140029	1.02e-03	26	40	exocytic process	0.120082
GO:1901661	1.09e-03	66	123	quinone metabolic process	0.120082
GO:1901663	1.09e-03	66	123	quinone biosynthetic process	0.120082
GO:0042181	1.09e-03	66	123	ketone biosynthetic process	0.120082
GO:0009772	1.19e-03	19	27	photosynthetic electron transport in photosystem II	0.125191
GO:0006814	1.21e-03	48	85	sodium ion transport	0.125191
GO:0015986	1.29e-03	46	81	proton motive force-driven ATP synthesis	0.128772
GO:0006743	1.35e-03	61	113	ubiquinone metabolic process	0.128772
GO:0006744	1.35e-03	61	113	ubiquinone biosynthetic process	0.128772
GO:0009695	1.70e-03	16	22	jasmonic acid biosynthetic process	0.148419
GO:0044210	1.74e-03	12	15	'de novo' CTP biosynthetic process	0.148419
GO:0090480	1.74e-03	12	15	purine nucleotide-sugar transmembrane transport	0.148419
GO:0006357	1.77e-03	190	406	regulation of transcription by RNA polymerase II	0.148419
GO:0046390	1.78e-03	104	209	ribose phosphate biosynthetic process	0.148419
GO:0006887	2.25e-03	62	117	exocytosis	0.184033
GO:0071805	2.36e-03	61	115	potassium ion transmembrane transport	0.188296
GO:0006120	2.62e-03	45	81	mitochondrial electron transport, NADH to ubiquinone	0.204431
GO:0032875	2.86e-03	28	46	regulation of DNA endoreduplication	0.213701
GO:0006298	2.87e-03	27	44	mismatch repair	0.213701
GO:0048278	3.05e-03	41	73	vesicle docking	0.222207
GO:0009260	3.19e-03	100	203	ribonucleotide biosynthetic process	0.228011
GO:0006633	3.44e-03	106	217	fatty acid biosynthetic process	0.237481
GO:0009800	3.53e-03	8	9	cinnamic acid biosynthetic process	0.237481
GO:0009803	3.53e-03	8	9	cinnamic acid metabolic process	0.237481
GO:0009142	3.61e-03	63	121	nucleoside triphosphate biosynthetic process	0.237709
GO:0106035	3.86e-03	6	6	protein maturation by [4Fe-4S] cluster transfer	0.249864
GO:0042759	4.07e-03	18	27	long-chain fatty acid biosynthetic process	0.258194
GO:0009084	4.24e-03	41	74	glutamine family amino acid biosynthetic process	0.260086
GO:0046274	4.25e-03	30	51	lignin catabolic process	0.260086
GO:0022603	4.42e-03	40	72	regulation of anatomical structure morphogenesis	0.264442
GO:0006754	4.47e-03	47	87	ATP biosynthetic process	0.264442
GO:0015969	5.82e-03	14	20	guanosine tetraphosphate metabolic process	0.329429
GO:0034035	5.82e-03	14	20	purine ribonucleoside bisphosphate metabolic process	0.329429
GO:0007623	5.96e-03	47	88	circadian rhythm	0.329429
GO:0048511	5.96e-03	47	88	rhythmic process	0.329429
GO:0046271	6.28e-03	30	52	phenylpropanoid catabolic process	0.338658
GO:0051056	6.32e-03	15	22	regulation of small GTPase mediated signal transduction	0.338658
GO:0006561	7.20e-03	18	28	proline biosynthetic process	0.34314
GO:0006662	7.21e-03	24	40	glycerol ether metabolic process	0.34314
GO:0015886	7.33e-03	19	30	heme transport	0.34314
GO:0009736	7.39e-03	20	32	cytokinin-activated signaling pathway	0.34314
GO:0071368	7.39e-03	20	32	cellular response to cytokinin stimulus	0.34314
GO:0010268	7.41e-03	21	34	brassinosteroid homeostasis	0.34314
GO:0006535	7.41e-03	21	34	cysteine biosynthetic process from serine	0.34314
GO:0007064	7.41e-03	21	34	mitotic sister chromatid cohesion	0.34314
GO:0032940	7.86e-03	66	131	secretion by cell	0.34314
GO:0006366	7.92e-03	210	465	transcription by RNA polymerase II	0.34314
GO:0070070	8.00e-03	7	8	proton-transporting V-type ATPase complex assembly	0.34314
GO:0070072	8.00e-03	7	8	vacuolar proton-transporting V-type ATPase complex assembly	0.34314
GO:2000012	8.58e-03	11	15	regulation of auxin polar transport	0.34314
GO:0042402	8.58e-03	11	15	cellular biogenic amine catabolic process	0.34314
GO:0006598	8.58e-03	11	15	polyamine catabolic process	0.34314
GO:0009310	8.58e-03	11	15	amine catabolic process	0.34314
GO:2001293	8.58e-03	11	15	malonyl-CoA metabolic process	0.34314
GO:0022604	8.72e-03	31	55	regulation of cell morphogenesis	0.34314
GO:0007008	9.68e-03	12	17	outer mitochondrial membrane organization	0.34314
GO:0051560	9.68e-03	12	17	mitochondrial calcium ion homeostasis	0.34314
GO:0006537	9.68e-03	12	17	glutamate biosynthetic process	0.34314
GO:0045040	9.68e-03	12	17	protein insertion into mitochondrial outer membrane	0.34314
GO:0009133	9.75e-03	5	5	nucleoside diphosphate biosynthetic process	0.34314
GO:0009138	9.75e-03	5	5	pyrimidine nucleoside diphosphate metabolic process	0.34314
GO:0009139	9.75e-03	5	5	pyrimidine nucleoside diphosphate biosynthetic process	0.34314
GO:0046903	1.02e-02	69	139	secretion	0.34314
GO:0009220	1.03e-02	35	64	pyrimidine ribonucleotide biosynthetic process	0.34314
GO:0009218	1.03e-02	35	64	pyrimidine ribonucleotide metabolic process	0.34314
GO:0010468	1.03e-02	1177	2829	regulation of gene expression	0.34314
GO:2000241	1.07e-02	72	146	regulation of reproductive process	0.34314
GO:0016070	1.08e-02	1591	3857	RNA metabolic process	0.34314
GO:0018904	1.09e-02	24	41	ether metabolic process	0.34314
GO:0032011	1.11e-02	14	21	ARF protein signal transduction	0.34314
GO:0032012	1.11e-02	14	21	regulation of ARF protein signal transduction	0.34314
GO:0031328	1.12e-02	228	511	positive regulation of cellular biosynthetic process	0.34314
GO:0016131	1.12e-02	23	39	brassinosteroid metabolic process	0.34314
GO:0009201	1.12e-02	59	117	ribonucleoside triphosphate biosynthetic process	0.34314
GO:0090304	1.14e-02	1868	4548	nucleic acid metabolic process	0.34314
GO:0043462	1.15e-02	22	37	regulation of ATP-dependent activity	0.34314
GO:0016132	1.15e-02	22	37	brassinosteroid biosynthetic process	0.34314
GO:0035384	1.15e-02	22	37	thioester biosynthetic process	0.34314
GO:0071616	1.15e-02	22	37	acyl-CoA biosynthetic process	0.34314
GO:0072351	1.15e-02	8	10	tricarboxylic acid biosynthetic process	0.34314
GO:0030417	1.15e-02	8	10	nicotianamine metabolic process	0.34314
GO:0030418	1.15e-02	8	10	nicotianamine biosynthetic process	0.34314
GO:0031326	1.15e-02	1195	2876	regulation of cellular biosynthetic process	0.34314
GO:0046950	1.16e-02	15	23	cellular ketone body metabolic process	0.34314
GO:0000338	1.16e-02	15	23	protein deneddylation	0.34314
GO:0006528	1.16e-02	15	23	asparagine metabolic process	0.34314
GO:0006189	1.17e-02	21	35	'de novo' IMP biosynthetic process	0.34314
GO:0042023	1.17e-02	32	58	DNA endoreduplication	0.34314
GO:0042559	1.17e-02	32	58	pteridine-containing compound biosynthetic process	0.34314
GO:1902680	1.20e-02	197	438	positive regulation of RNA biosynthetic process	0.34314
GO:0045893	1.20e-02	197	438	positive regulation of DNA-templated transcription	0.34314
GO:0015990	1.20e-02	18	29	electron transport coupled proton transport	0.34314
GO:0015988	1.20e-02	18	29	energy coupled proton transmembrane transport, against electrochemical gradient	0.34314
GO:0010556	1.21e-02	1184	2850	regulation of macromolecule biosynthetic process	0.344004
GO:0016128	1.27e-02	30	54	phytosteroid metabolic process	0.357976
GO:0009147	1.33e-02	29	52	pyrimidine nucleoside triphosphate metabolic process	0.366929
GO:0016129	1.33e-02	29	52	phytosteroid biosynthetic process	0.366929
GO:0018958	1.38e-02	28	50	phenol-containing compound metabolic process	0.378918
GO:0009566	1.42e-02	9	12	fertilization	0.380759
GO:0015783	1.42e-02	9	12	GDP-fucose transmembrane transport	0.380759
GO:0010557	1.43e-02	224	504	positive regulation of macromolecule biosynthetic process	0.380759
GO:0006835	1.44e-02	27	48	dicarboxylic acid transport	0.380759
GO:0017004	1.44e-02	40	76	cytochrome complex assembly	0.380759
GO:0006188	1.49e-02	26	46	IMP biosynthetic process	0.390443
GO:0006897	1.52e-02	39	74	endocytosis	0.390443
GO:0009889	1.52e-02	1198	2890	regulation of biosynthetic process	0.390443
GO:0042908	1.53e-02	44	85	xenobiotic transport	0.390443
GO:0009696	1.55e-02	25	44	salicylic acid metabolic process	0.393484
GO:0045944	1.59e-02	123	266	positive regulation of transcription by RNA polymerase II	0.394534
GO:0048638	1.60e-02	32	59	regulation of developmental growth	0.394534
GO:0015740	1.61e-02	24	42	C4-dicarboxylate transport	0.394534
GO:0006123	1.68e-02	31	57	mitochondrial electron transport, cytochrome c to oxygen	0.394534
GO:0090329	1.68e-02	31	57	regulation of DNA-templated DNA replication	0.394534
GO:0042398	1.71e-02	55	110	cellular modified amino acid biosynthetic process	0.394534
GO:0009891	1.74e-02	229	518	positive regulation of biosynthetic process	0.394534
GO:0048870	1.77e-02	11	16	cell motility	0.394534
GO:0030259	1.77e-02	11	16	lipid glycosylation	0.394534
GO:0019310	1.77e-02	11	16	inositol catabolic process	0.394534
GO:0035195	1.79e-02	6	7	miRNA-mediated post-transcriptional gene silencing	0.394534
GO:0048639	1.79e-02	6	7	positive regulation of developmental growth	0.394534
GO:0030866	1.79e-02	6	7	cortical actin cytoskeleton organization	0.394534
GO:0046710	1.79e-02	6	7	GDP metabolic process	0.394534
GO:0009443	1.79e-02	6	7	pyridoxal 5'-phosphate salvage	0.394534
GO:0051254	1.79e-02	218	492	positive regulation of RNA metabolic process	0.394534
GO:0051017	1.82e-02	20	34	actin filament bundle assembly	0.394534
GO:0032509	1.82e-02	20	34	endosome transport via multivesicular body sorting pathway	0.394534
GO:0061572	1.82e-02	20	34	actin filament bundle organization	0.394534
GO:0033866	1.84e-02	29	53	nucleoside bisphosphate biosynthetic process	0.394534
GO:0034030	1.84e-02	29	53	ribonucleoside bisphosphate biosynthetic process	0.394534
GO:0034033	1.84e-02	29	53	purine nucleoside bisphosphate biosynthetic process	0.394534
GO:0010346	1.86e-02	12	18	shoot axis formation	0.394534
GO:0010223	1.86e-02	12	18	secondary shoot formation	0.394534
GO:0045048	1.86e-02	12	18	protein insertion into ER membrane	0.394534
GO:0007076	1.86e-02	12	18	mitotic chromosome condensation	0.394534
GO:0032781	1.86e-02	19	32	positive regulation of ATP-dependent activity	0.394534
GO:0019184	1.96e-02	14	22	nonribosomal peptide biosynthetic process	0.403399
GO:0009143	1.97e-02	15	24	nucleoside triphosphate catabolic process	0.403399
GO:0042822	1.97e-02	15	24	pyridoxal phosphate metabolic process	0.403399
GO:0042823	1.97e-02	15	24	pyridoxal phosphate biosynthetic process	0.403399
GO:0015866	1.97e-02	15	24	ADP transport	0.403399
GO:0009408	2.01e-02	74	154	response to heat	0.410096
GO:0006638	2.05e-02	33	62	neutral lipid metabolic process	0.410096
GO:0006639	2.05e-02	33	62	acylglycerol metabolic process	0.410096
GO:0009698	2.07e-02	70	145	phenylpropanoid metabolic process	0.410096
GO:0046040	2.10e-02	26	47	IMP metabolic process	0.410096
GO:0051259	2.16e-02	42	82	protein complex oligomerization	0.410096
GO:0009148	2.19e-02	25	45	pyrimidine nucleoside triphosphate biosynthetic process	0.410096
GO:0016192	2.21e-02	272	624	vesicle-mediated transport	0.410096
GO:0009690	2.26e-02	31	58	cytokinin metabolic process	0.410096
GO:0009932	2.28e-02	41	80	cell tip growth	0.410096
GO:0006241	2.29e-02	24	43	CTP biosynthetic process	0.410096
GO:0046036	2.29e-02	24	43	CTP metabolic process	0.410096
GO:0019252	2.29e-02	24	43	starch biosynthetic process	0.410096
GO:0009161	2.33e-02	45	89	ribonucleoside monophosphate metabolic process	0.410096
GO:0098734	2.36e-02	7	9	macromolecule depalmitoylation	0.410096
GO:0006007	2.36e-02	7	9	glucose catabolic process	0.410096
GO:0042218	2.36e-02	7	9	1-aminocyclopropane-1-carboxylate biosynthetic process	0.410096
GO:0018871	2.36e-02	7	9	1-aminocyclopropane-1-carboxylate metabolic process	0.410096
GO:0042445	2.45e-02	80	169	hormone metabolic process	0.410096
GO:0009193	2.46e-02	4	4	pyrimidine ribonucleoside diphosphate metabolic process	0.410096
GO:0009194	2.46e-02	4	4	pyrimidine ribonucleoside diphosphate biosynthetic process	0.410096
GO:0009188	2.46e-02	4	4	ribonucleoside diphosphate biosynthetic process	0.410096
GO:0048455	2.46e-02	4	4	stamen formation	0.410096
GO:0048448	2.46e-02	4	4	stamen morphogenesis	0.410096
GO:0000350	2.46e-02	4	4	generation of catalytic spliceosome for second transesterification step	0.410096
GO:0006225	2.46e-02	4	4	UDP biosynthetic process	0.410096
GO:0046048	2.46e-02	4	4	UDP metabolic process	0.410096
GO:0006567	2.46e-02	4	4	threonine catabolic process	0.410096
GO:0071266	2.46e-02	4	4	'de novo' L-methionine biosynthetic process	0.410096
GO:1903601	2.46e-02	4	4	thermospermine metabolic process	0.410096
GO:1903602	2.46e-02	4	4	thermospermine catabolic process	0.410096
GO:0009068	2.46e-02	4	4	aspartate family amino acid catabolic process	0.410096
GO:0046208	2.46e-02	4	4	spermine catabolic process	0.410096
GO:0009145	2.47e-02	48	96	purine nucleoside triphosphate biosynthetic process	0.410096
GO:0009206	2.47e-02	48	96	purine ribonucleoside triphosphate biosynthetic process	0.410096
GO:0071985	2.49e-02	22	39	multivesicular body sorting pathway	0.410096
GO:0015743	2.49e-02	22	39	malate transport	0.410096
GO:0019432	2.59e-02	21	37	triglyceride biosynthetic process	0.410096
GO:0009124	2.61e-02	47	94	nucleoside monophosphate biosynthetic process	0.410096
GO:0051640	2.61e-02	85	181	organelle localization	0.410096
GO:0009396	2.62e-02	28	52	folic acid-containing compound biosynthetic process	0.410096
GO:0098655	2.65e-02	247	566	monoatomic cation transmembrane transport	0.410096
GO:0030001	2.65e-02	247	566	metal ion transport	0.410096
GO:0043650	2.67e-02	38	74	dicarboxylic acid biosynthetic process	0.410096
GO:0009152	2.70e-02	78	165	purine ribonucleotide biosynthetic process	0.410096
GO:0098662	2.70e-02	244	559	inorganic cation transmembrane transport	0.410096
GO:0006026	2.75e-02	46	92	aminoglycan catabolic process	0.410096
GO:0009237	2.75e-02	8	11	siderophore metabolic process	0.410096
GO:1901475	2.75e-02	8	11	pyruvate transmembrane transport	0.410096
GO:0034644	2.75e-02	8	11	cellular response to UV	0.410096
GO:0016477	2.75e-02	8	11	cell migration	0.410096
GO:0032104	2.75e-02	8	11	regulation of response to extracellular stimulus	0.410096
GO:0032107	2.75e-02	8	11	regulation of response to nutrient levels	0.410096
GO:0006850	2.75e-02	8	11	mitochondrial pyruvate transmembrane transport	0.410096
GO:0006848	2.75e-02	8	11	pyruvate transport	0.410096
GO:0002949	2.75e-02	8	11	tRNA threonylcarbamoyladenosine modification	0.410096
GO:0019290	2.75e-02	8	11	siderophore biosynthetic process	0.410096
GO:0006490	2.79e-02	19	33	oligosaccharide-lipid intermediate biosynthetic process	0.410096
GO:0033865	2.81e-02	57	117	nucleoside bisphosphate metabolic process	0.410096
GO:0033875	2.81e-02	57	117	ribonucleoside bisphosphate metabolic process	0.410096
GO:0034032	2.81e-02	57	117	purine nucleoside bisphosphate metabolic process	0.410096
GO:0048268	2.88e-02	18	31	clathrin coat assembly	0.410096
GO:0043446	2.88e-02	18	31	cellular alkane metabolic process	0.410096
GO:0006526	2.88e-02	18	31	arginine biosynthetic process	0.410096
GO:0009648	2.89e-02	26	48	photoperiodism	0.410096
GO:0042816	2.89e-02	26	48	vitamin B6 metabolic process	0.410096
GO:0006275	2.97e-02	36	70	regulation of DNA replication	0.410096
GO:0031365	2.98e-02	17	29	N-terminal protein amino acid modification	0.410096
GO:0072330	2.98e-02	158	354	monocarboxylic acid biosynthetic process	0.410096
GO:0007219	3.00e-02	9	13	Notch signaling pathway	0.410096
GO:2001295	3.00e-02	9	13	malonyl-CoA biosynthetic process	0.410096
GO:0006898	3.03e-02	25	46	receptor-mediated endocytosis	0.410096
GO:0051345	3.05e-02	48	97	positive regulation of hydrolase activity	0.410096
GO:0007033	3.06e-02	44	88	vacuole organization	0.410096
GO:0140056	3.06e-02	44	88	organelle localization by membrane tethering	0.410096
GO:0022406	3.06e-02	44	88	membrane docking	0.410096
GO:0015947	3.06e-02	16	27	methane metabolic process	0.410096
GO:0016104	3.06e-02	16	27	triterpenoid biosynthetic process	0.410096
GO:0000103	3.06e-02	16	27	sulfate assimilation	0.410096
GO:0006722	3.06e-02	16	27	triterpenoid metabolic process	0.410096
GO:0009423	3.06e-02	16	27	chorismate biosynthetic process	0.410096
GO:0015940	3.13e-02	35	68	pantothenate biosynthetic process	0.410096
GO:0015939	3.13e-02	35	68	pantothenate metabolic process	0.410096
GO:0009959	3.14e-02	15	25	negative gravitropism	0.410096
GO:0042819	3.14e-02	15	25	vitamin B6 biosynthetic process	0.410096
GO:0006384	3.15e-02	10	15	transcription initiation at RNA polymerase III promoter	0.410096
GO:0006529	3.15e-02	10	15	asparagine biosynthetic process	0.410096
GO:0042744	3.17e-02	65	136	hydrogen peroxide catabolic process	0.410096
GO:1901293	3.18e-02	127	281	nucleoside phosphate biosynthetic process	0.410096
GO:0009208	3.18e-02	24	44	pyrimidine ribonucleoside triphosphate metabolic process	0.410096
GO:0009209	3.18e-02	24	44	pyrimidine ribonucleoside triphosphate biosynthetic process	0.410096
GO:2000028	3.18e-02	24	44	regulation of photoperiodism, flowering	0.410096
GO:0009821	3.20e-02	39	77	alkaloid biosynthetic process	0.410096
GO:0009156	3.23e-02	43	86	ribonucleoside monophosphate biosynthetic process	0.410096
GO:0043547	3.23e-02	43	86	positive regulation of GTPase activity	0.410096
GO:0009211	3.23e-02	11	17	pyrimidine deoxyribonucleoside triphosphate metabolic process	0.410096
GO:0009718	3.24e-02	13	21	anthocyanin-containing compound biosynthetic process	0.410096
GO:0009635	3.24e-02	13	21	response to herbicide	0.410096
GO:0043171	3.24e-02	13	21	peptide catabolic process	0.410096
GO:0019530	3.25e-02	12	19	taurine metabolic process	0.410096
GO:0019694	3.25e-02	12	19	alkanesulfonate metabolic process	0.410096
GO:0007143	3.25e-02	12	19	female meiotic nuclear division	0.410096
GO:0050667	3.25e-02	12	19	homocysteine metabolic process	0.410096
GO:0001763	3.25e-02	12	19	morphogenesis of a branching structure	0.410096
GO:0019346	3.25e-02	12	19	transsulfuration	0.410096
GO:0008610	3.32e-02	358	838	lipid biosynthetic process	0.415795
GO:0006641	3.33e-02	23	42	triglyceride metabolic process	0.415795
GO:0016125	3.34e-02	64	134	sterol metabolic process	0.415795
GO:0061025	3.35e-02	50	102	membrane fusion	0.415795
GO:0006637	3.41e-02	42	84	acyl-CoA metabolic process	0.420054
GO:0035383	3.41e-02	42	84	thioester metabolic process	0.420054
GO:0045935	3.47e-02	222	509	positive regulation of nucleobase-containing compound metabolic process	0.426295
GO:0072583	3.50e-02	22	40	clathrin-dependent endocytosis	0.427999
GO:0042180	3.66e-02	87	188	cellular ketone metabolic process	0.446804
GO:0046854	3.68e-02	32	62	phosphatidylinositol phosphate biosynthetic process	0.446804
GO:0019646	3.74e-02	55	114	aerobic electron transport chain	0.453395
GO:1901678	3.84e-02	20	36	iron coordination entity transport	0.459758
GO:1903830	3.84e-02	20	36	magnesium ion transmembrane transport	0.459758
GO:0046417	3.84e-02	20	36	chorismate metabolic process	0.459758
GO:0046622	3.92e-02	5	6	positive regulation of organ growth	0.461908
GO:0009683	3.92e-02	5	6	indoleacetic acid metabolic process	0.461908
GO:0097190	3.92e-02	5	6	apoptotic signaling pathway	0.461908
GO:0034394	3.92e-02	5	6	protein localization to cell surface	0.461908
GO:2000123	3.92e-02	5	6	positive regulation of stomatal complex development	0.461908
GO:0006220	3.99e-02	43	87	pyrimidine nucleotide metabolic process	0.467859
GO:0046656	4.01e-02	19	34	folic acid biosynthetic process	0.469541
GO:0042435	4.03e-02	82	177	indole-containing compound biosynthetic process	0.470133
GO:0009808	4.16e-02	53	110	lignin metabolic process	0.482873
GO:0009740	4.19e-02	18	32	gibberellic acid mediated signaling pathway	0.483483
GO:0051510	4.19e-02	18	32	regulation of unidimensional cell growth	0.483483
GO:0015780	4.20e-02	34	67	nucleotide-sugar transmembrane transport	0.483483
GO:0048588	4.27e-02	49	101	developmental cell growth	0.489917
GO:0031047	4.30e-02	59	124	regulatory ncRNA-mediated gene silencing	0.491846
GO:0009639	4.37e-02	45	92	response to red or far red light	0.493798
GO:0006488	4.38e-02	17	30	dolichol-linked oligosaccharide biosynthetic process	0.493798
GO:0015868	4.38e-02	17	30	purine ribonucleotide transport	0.493798
GO:0046184	4.38e-02	17	30	aldehyde biosynthetic process	0.493798
GO:0019348	4.54e-02	23	43	dolichol metabolic process	0.505498
GO:0034314	4.56e-02	16	28	Arp2/3 complex-mediated actin nucleation	0.505498
GO:0015867	4.56e-02	16	28	ATP transport	0.505498
GO:0046174	4.56e-02	16	28	polyol catabolic process	0.505498
GO:0006626	4.62e-02	51	106	protein targeting to mitochondrion	0.505498
GO:0006914	4.62e-02	51	106	autophagy	0.505498
GO:0061919	4.62e-02	51	106	process utilizing autophagic mechanism	0.505498
GO:0046148	4.65e-02	79	171	pigment biosynthetic process	0.505498
GO:0006221	4.69e-02	40	81	pyrimidine nucleotide biosynthetic process	0.505498
GO:0006027	4.69e-02	32	63	glycosaminoglycan catabolic process	0.505498
GO:0006725	4.70e-02	2439	6022	cellular aromatic compound metabolic process	0.505498
GO:0009229	4.75e-02	6	8	thiamine diphosphate biosynthetic process	0.505498
GO:0098507	4.75e-02	6	8	polynucleotide 5' dephosphorylation	0.505498
GO:0051703	4.75e-02	6	8	biological process involved in intraspecies interaction between organisms	0.505498
GO:0042357	4.75e-02	6	8	thiamine diphosphate metabolic process	0.505498
GO:0042335	4.75e-02	6	8	cuticle development	0.505498
GO:0006564	4.75e-02	15	26	L-serine biosynthetic process	0.505498
GO:0008360	4.75e-02	15	26	regulation of cell shape	0.505498
GO:0002097	4.82e-02	27	52	tRNA wobble base modification	0.512021
GO:0035194	4.93e-02	14	24	regulatory ncRNA-mediated post-transcriptional gene silencing	0.513274
GO:0019915	4.93e-02	14	24	lipid storage	0.513274
GO:0009092	4.93e-02	14	24	homoserine metabolic process	0.513274
GO:0009167	4.96e-02	31	61	purine ribonucleoside monophosphate metabolic process	0.513274
GO:0009126	4.96e-02	31	61	purine nucleoside monophosphate metabolic process	0.513274

## Sheet: M1
Supplementary Data. Marcon et al. (2025).
Supplementary Data Set 4. List of GO terms enriched in each module. x is the number of genes associated to that GO term in the module. n is the number of genes associated to that GO term in all modules together.
GO id	P-value	x	n	GO term	FDR
GO:0007017	4.40e-31	121	360	microtubule-based process	9.05464e-28
GO:0007049	2.40e-27	172	673	cell cycle	2.46741e-24
GO:0022402	3.76e-25	136	493	cell cycle process	2.58254e-22
GO:0000278	4.46e-20	91	301	mitotic cell cycle	2.29807e-17
GO:0000226	2.27e-18	75	234	microtubule cytoskeleton organization	9.33483e-16
GO:0007010	1.15e-16	100	387	cytoskeleton organization	3.94844e-14
GO:0007018	7.71e-16	50	133	microtubule-based movement	2.26888e-13
GO:1903047	1.36e-15	70	233	mitotic cell cycle process	3.49336e-13
GO:0016043	2.73e-13	386	2510	cellular component organization	6.23508e-11
GO:0071555	1.60e-11	91	405	cell wall organization	3.28992e-09
GO:0007051	2.25e-11	35	94	spindle organization	4.20654e-09
GO:0044770	2.85e-11	43	133	cell cycle phase transition	4.88872e-09
GO:0006996	1.40e-10	235	1443	organelle organization	2.21508e-08
GO:0051726	2.84e-10	72	307	regulation of cell cycle	4.18404e-08
GO:0045229	3.16e-10	93	440	external encapsulating structure organization	4.33523e-08
GO:0048285	4.24e-10	59	232	organelle fission	5.45905e-08
GO:0071554	4.99e-10	116	597	cell wall organization or biogenesis	6.04071e-08
GO:0044772	1.33e-09	34	102	mitotic cell cycle phase transition	1.52503e-07
GO:0005976	1.66e-09	142	791	polysaccharide metabolic process	1.80213e-07
GO:0005975	4.81e-09	252	1630	carbohydrate metabolic process	4.94696e-07
GO:0006261	2.13e-08	47	184	DNA-templated DNA replication	2.0901e-06
GO:0007059	2.33e-08	42	156	chromosome segregation	2.184e-06
GO:0051301	2.93e-08	60	264	cell division	2.62148e-06
GO:0000280	3.55e-08	46	181	nuclear division	3.04136e-06
GO:0051321	4.23e-08	42	159	meiotic cell cycle	3.48328e-06
GO:0005984	4.64e-08	106	574	disaccharide metabolic process	3.67793e-06
GO:0044042	5.07e-08	120	674	glucan metabolic process	3.86755e-06
GO:0006260	7.93e-08	60	271	DNA replication	5.82803e-06
GO:0009311	9.62e-08	106	582	oligosaccharide metabolic process	6.82851e-06
GO:0005985	1.06e-07	103	562	sucrose metabolic process	7.29405e-06
GO:0000727	1.65e-07	10	14	double-strand break repair via break-induced replication	1.09641e-05
GO:0005982	1.82e-07	103	568	starch metabolic process	1.17093e-05
GO:0051338	3.09e-07	49	212	regulation of transferase activity	1.92863e-05
GO:0009653	4.95e-07	84	446	anatomical structure morphogenesis	2.98356e-05
GO:0000272	5.07e-07	47	203	polysaccharide catabolic process	2.98356e-05
GO:1903046	7.36e-07	35	134	meiotic cell cycle process	4.21165e-05
GO:0007167	9.50e-07	63	310	enzyme-linked receptor protein signaling pathway	5.28875e-05
GO:0019953	9.87e-07	44	189	sexual reproduction	5.34934e-05
GO:0006267	1.38e-06	7	8	pre-replicative complex assembly involved in nuclear cell cycle DNA replication	6.94056e-05
GO:0036388	1.38e-06	7	8	pre-replicative complex assembly	6.94056e-05
GO:1902299	1.38e-06	7	8	pre-replicative complex assembly involved in cell cycle DNA replication	6.94056e-05
GO:0033260	1.48e-06	13	27	nuclear DNA replication	7.24364e-05
GO:0007166	2.11e-06	67	344	cell surface receptor signaling pathway	0.000100799
GO:0010564	2.70e-06	37	153	regulation of cell cycle process	0.000126475
GO:0007178	2.83e-06	59	293	transmembrane receptor protein serine/threonine kinase signaling pathway	0.000129314
GO:0043549	3.32e-06	43	191	regulation of kinase activity	0.000148825
GO:0051225	3.95e-06	18	51	spindle assembly	0.000173031
GO:0071365	4.58e-06	42	187	cellular response to auxin stimulus	0.000196575
GO:0006270	5.42e-06	18	52	DNA replication initiation	0.000221665
GO:1904029	5.49e-06	27	99	regulation of cyclin-dependent protein kinase activity	0.000221665
GO:0000079	5.49e-06	27	99	regulation of cyclin-dependent protein serine/threonine kinase activity	0.000221665
GO:0009733	5.66e-06	65	340	response to auxin	0.000224238
GO:0071840	6.46e-06	436	3303	cellular component organization or biogenesis	0.000250891
GO:0140013	6.66e-06	30	117	meiotic nuclear division	0.00025385
GO:0022412	7.21e-06	35	147	cellular process involved in reproduction in multicellular organism	0.000269762
GO:0071900	8.25e-06	27	101	regulation of protein serine/threonine kinase activity	0.000303334
GO:0045490	8.80e-06	28	107	pectin catabolic process	0.000317986
GO:0042325	1.02e-05	45	212	regulation of phosphorylation	0.000363686
GO:0007052	1.21e-05	16	45	mitotic spindle organization	0.000423066
GO:1902850	2.28e-05	16	47	microtubule cytoskeleton organization involved in mitosis	0.00078096
GO:0009734	2.38e-05	39	180	auxin-activated signaling pathway	0.000790237
GO:0045859	2.38e-05	39	180	regulation of protein kinase activity	0.000790237
GO:0048856	2.88e-05	208	1455	anatomical structure development	0.000941249
GO:0022414	3.19e-05	134	872	reproductive process	0.00102565
GO:0000003	3.28e-05	136	888	reproduction	0.00103953
GO:0090558	4.55e-05	39	185	plant epidermis development	0.00141901
GO:0045488	4.94e-05	35	160	pectin metabolic process	0.00149658
GO:0010393	4.94e-05	35	160	galacturonan metabolic process	0.00149658
GO:0001932	5.12e-05	41	199	regulation of protein phosphorylation	0.00152816
GO:0006259	6.46e-05	130	854	DNA metabolic process	0.00188623
GO:0051276	6.50e-05	56	303	chromosome organization	0.00188623
GO:0090626	7.54e-05	9	19	plant epidermis morphogenesis	0.00215727
GO:0016052	8.62e-05	77	457	carbohydrate catabolic process	0.00241404
GO:0006949	8.68e-05	5	6	syncytium formation	0.00241404
GO:0048869	1.25e-04	79	477	cellular developmental process	0.00344216
GO:0030154	1.38e-04	78	471	cell differentiation	0.00374719
GO:1902975	1.45e-04	4	4	mitotic DNA replication initiation	0.00378277
GO:1902315	1.45e-04	4	4	nuclear cell cycle DNA replication initiation	0.00378277
GO:1902292	1.45e-04	4	4	cell cycle DNA replication initiation	0.00378277
GO:0032502	1.55e-04	235	1718	developmental process	0.00399166
GO:0010103	2.04e-04	8	17	stomatal complex morphogenesis	0.00517317
GO:0048316	2.11e-04	64	374	seed development	0.00530332
GO:0000902	2.14e-04	47	253	cell morphogenesis	0.00530332
GO:0019852	2.38e-04	18	67	L-ascorbic acid metabolic process	0.00583385
GO:0051493	2.53e-04	19	73	regulation of cytoskeleton organization	0.00613213
GO:0032501	2.91e-04	189	1358	multicellular organismal process	0.00696921
GO:0032886	2.96e-04	13	41	regulation of microtubule-based process	0.00701222
GO:0009888	3.11e-04	56	321	tissue development	0.00727037
GO:0006633	3.65e-04	41	217	fatty acid biosynthetic process	0.00844426
GO:0090376	3.77e-04	22	93	seed trichome differentiation	0.00856971
GO:1901987	3.79e-04	21	87	regulation of cell cycle phase transition	0.00856971
GO:0010026	4.20e-04	24	106	trichome differentiation	0.00928827
GO:0042545	4.20e-04	24	106	cell wall modification	0.00928827
GO:0032504	4.28e-04	38	198	multicellular organism reproduction	0.00937296
GO:0060560	4.48e-04	43	233	developmental growth involved in morphogenesis	0.00971432
GO:0051174	4.70e-04	50	283	regulation of phosphorus metabolic process	0.00998041
GO:0019220	4.70e-04	50	283	regulation of phosphate metabolic process	0.00998041
GO:1901334	5.15e-04	18	71	lactone metabolic process	0.0108239
GO:0070507	5.31e-04	11	33	regulation of microtubule cytoskeleton organization	0.0110351
GO:0010154	5.47e-04	64	387	fruit development	0.0112679
GO:0071258	6.69e-04	5	8	cellular response to gravity	0.013642
GO:0007155	7.79e-04	8	20	cell adhesion	0.015595
GO:0006310	7.80e-04	41	225	DNA recombination	0.015595
GO:0071103	8.59e-04	26	124	DNA conformation change	0.0170148
GO:0009826	9.40e-04	38	206	unidimensional cell growth	0.0184271
GO:0090698	1.01e-03	16	63	post-embryonic plant morphogenesis	0.0196578
GO:0033043	1.08e-03	32	166	regulation of organelle organization	0.0207849
GO:0050790	1.15e-03	98	660	regulation of catalytic activity	0.0217323
GO:0009791	1.15e-03	107	731	post-embryonic development	0.0217323
GO:0009664	1.16e-03	20	88	plant-type cell wall organization	0.0217907
GO:0051128	1.25e-03	45	259	regulation of cellular component organization	0.0231919
GO:0010158	1.37e-03	5	9	abaxial cell fate specification	0.0251736
GO:0048731	1.45e-03	126	888	system development	0.0264873
GO:0000725	1.49e-03	21	96	recombinational repair	0.0265365
GO:0007142	1.51e-03	6	13	male meiosis II	0.0265365
GO:0007135	1.51e-03	6	13	meiosis II	0.0265365
GO:0061983	1.51e-03	6	13	meiosis II cell cycle process	0.0265365
GO:0009624	1.62e-03	8	22	response to nematode	0.0282363
GO:0044786	1.67e-03	18	78	cell cycle DNA replication	0.0289422
GO:0098813	1.71e-03	21	97	nuclear chromosome segregation	0.0292853
GO:0051273	1.72e-03	29	150	beta-glucan metabolic process	0.0292853
GO:0007140	1.77e-03	12	43	male meiotic nuclear division	0.0298149
GO:0048589	1.91e-03	47	279	developmental growth	0.031911
GO:0032392	1.95e-03	21	98	DNA geometric change	0.0323744
GO:0035825	2.00e-03	14	55	homologous recombination	0.0323744
GO:0007131	2.00e-03	14	55	reciprocal meiotic recombination	0.0323744
GO:0140527	2.00e-03	14	55	reciprocal homologous recombination	0.0323744
GO:1902969	2.03e-03	7	18	mitotic DNA replication	0.0323744
GO:0007098	2.03e-03	7	18	centrosome cycle	0.0323744
GO:0060236	2.24e-03	8	23	regulation of mitotic spindle organization	0.0355538
GO:0071669	2.34e-03	36	202	plant-type cell wall organization or biogenesis	0.0367614
GO:0000724	2.36e-03	20	93	double-strand break repair via homologous recombination	0.0368403
GO:0010020	2.74e-03	10	34	chloroplast fission	0.0421418
GO:0043572	2.74e-03	10	34	plastid fission	0.0421418
GO:0010374	2.96e-03	9	29	stomatal complex development	0.0450805
GO:0000910	3.01e-03	18	82	cytokinesis	0.0456049
GO:0090224	3.05e-03	8	24	regulation of spindle organization	0.045791
GO:0032508	3.07e-03	20	95	DNA duplex unwinding	0.045816
GO:0031399	3.70e-03	54	341	regulation of protein modification process	0.0547617
GO:0009793	4.00e-03	34	194	embryo development ending in seed dormancy	0.0588014
GO:0031023	4.06e-03	8	25	microtubule organizing center organization	0.0592151
GO:0000070	4.40e-03	16	72	mitotic sister chromatid segregation	0.0638271
GO:0065009	4.52e-03	98	690	regulation of molecular function	0.0650612
GO:0009725	4.57e-03	117	844	response to hormone	0.0652801
GO:0030243	4.60e-03	26	139	cellulose metabolic process	0.0652801
GO:0007127	4.73e-03	14	60	meiosis I	0.0657447
GO:0009914	4.73e-03	14	60	hormone transport	0.0657447
GO:0060918	4.73e-03	14	60	auxin transport	0.0657447
GO:0051275	4.80e-03	13	54	beta-glucan catabolic process	0.0659038
GO:0030245	4.80e-03	13	54	cellulose catabolic process	0.0659038
GO:1902806	4.86e-03	3	4	regulation of cell cycle G1/S phase transition	0.0662319
GO:0016053	4.98e-03	107	765	organic acid biosynthetic process	0.0670107
GO:0046394	4.98e-03	107	765	carboxylic acid biosynthetic process	0.0670107
GO:0006281	5.26e-03	64	424	DNA repair	0.070377
GO:0016049	5.40e-03	45	279	cell growth	0.0717734
GO:0009658	5.58e-03	27	148	chloroplast organization	0.0734041
GO:0031122	5.63e-03	11	43	cytoplasmic microtubule organization	0.0734041
GO:0007276	5.67e-03	13	55	gamete generation	0.0734041
GO:0003002	5.67e-03	13	55	regionalization	0.0734041
GO:0048232	5.72e-03	12	49	male gamete generation	0.0735691
GO:0006302	6.14e-03	26	142	double-strand break repair	0.0781695
GO:0006284	6.15e-03	15	68	base-excision repair	0.0781695
GO:0007275	6.21e-03	161	1216	multicellular organism development	0.0784736
GO:0006974	6.33e-03	67	451	DNA damage response	0.0791265
GO:0009719	6.34e-03	118	861	response to endogenous stimulus	0.0791265
GO:0010052	6.49e-03	5	12	guard cell differentiation	0.0797286
GO:0044843	6.49e-03	5	12	cell cycle G1/S phase transition	0.0797286
GO:0018345	6.58e-03	10	38	protein palmitoylation	0.0797286
GO:0018230	6.58e-03	10	38	peptidyl-L-cysteine S-palmitoylation	0.0797286
GO:0018231	6.58e-03	10	38	peptidyl-S-diacylglycerol-L-cysteine biosynthetic process from peptidyl-cysteine	0.0797286
GO:0099402	7.20e-03	59	391	plant organ development	0.0867134
GO:0065004	7.24e-03	28	158	protein-DNA complex assembly	0.0867134
GO:0009790	7.35e-03	35	209	embryo development	0.0874863
GO:0000819	7.61e-03	16	76	sister chromatid segregation	0.0900813
GO:0072330	7.94e-03	54	354	monocarboxylic acid biosynthetic process	0.0933945
GO:0010016	8.04e-03	17	83	shoot system morphogenesis	0.0940781
GO:0032870	9.39e-03	68	467	cellular response to hormone stimulus	0.109262
GO:0045493	9.60e-03	5	13	xylan catabolic process	0.109791
GO:2000895	9.60e-03	5	13	hemicellulose catabolic process	0.109791
GO:0044347	9.60e-03	5	13	cell wall polysaccharide catabolic process	0.109791
GO:0010051	1.01e-02	6	18	xylem and phloem pattern formation	0.113927
GO:0000919	1.01e-02	6	18	cell plate assembly	0.113927
GO:0000075	1.06e-02	15	72	cell cycle checkpoint signaling	0.116012
GO:0097435	1.08e-02	29	170	supramolecular fiber organization	0.116012
GO:1902905	1.12e-02	3	5	positive regulation of supramolecular fiber organization	0.116012
GO:0045835	1.12e-02	3	5	negative regulation of meiotic nuclear division	0.116012
GO:0051495	1.12e-02	3	5	positive regulation of cytoskeleton organization	0.116012
GO:0006778	1.12e-02	33	200	porphyrin-containing compound metabolic process	0.116012
GO:0033013	1.12e-02	33	200	tetrapyrrole metabolic process	0.116012
GO:0090627	1.13e-02	14	66	plant epidermal cell differentiation	0.116012
GO:0009926	1.15e-02	10	41	auxin polar transport	0.116012
GO:0010232	1.16e-02	4	9	vascular transport	0.116012
GO:0010233	1.16e-02	4	9	phloem transport	0.116012
GO:1901988	1.20e-02	15	73	negative regulation of cell cycle phase transition	0.116012
GO:0061982	1.20e-02	15	73	meiosis I cell cycle process	0.116012
GO:0090378	1.20e-02	13	60	seed trichome elongation	0.116012
GO:1905097	1.21e-02	2	2	regulation of guanyl-nucleotide exchange factor activity	0.116012
GO:1905099	1.21e-02	2	2	positive regulation of guanyl-nucleotide exchange factor activity	0.116012
GO:0051099	1.21e-02	2	2	positive regulation of binding	0.116012
GO:0016048	1.21e-02	2	2	detection of temperature stimulus	0.116012
GO:1904424	1.21e-02	2	2	regulation of GTP binding	0.116012
GO:1904426	1.21e-02	2	2	positive regulation of GTP binding	0.116012
GO:1901881	1.21e-02	2	2	positive regulation of protein depolymerization	0.116012
GO:0010376	1.21e-02	2	2	stomatal complex formation	0.116012
GO:1901528	1.21e-02	2	2	hydrogen peroxide mediated signaling pathway involved in stomatal movement	0.116012
GO:0010444	1.21e-02	2	2	guard mother cell differentiation	0.116012
GO:1901965	1.21e-02	2	2	endoplasmic reticulum to chloroplast transport	0.116012
GO:0051598	1.21e-02	2	2	meiotic recombination checkpoint signaling	0.116012
GO:2000037	1.21e-02	2	2	regulation of stomatal complex patterning	0.116012
GO:0030836	1.21e-02	2	2	positive regulation of actin filament depolymerization	0.116012
GO:0110127	1.21e-02	2	2	phloem unloading	0.116012
GO:0110128	1.21e-02	2	2	phloem sucrose unloading	0.116012
GO:2001108	1.21e-02	2	2	positive regulation of Rho guanyl-nucleotide exchange factor activity	0.116012
GO:1990052	1.21e-02	2	2	ER to chloroplast lipid transport	0.116012
GO:0009741	1.28e-02	17	87	response to brassinosteroid	0.122873
GO:0009251	1.29e-02	14	67	glucan catabolic process	0.122873
GO:0033559	1.34e-02	8	30	unsaturated fatty acid metabolic process	0.12575
GO:0010311	1.34e-02	6	19	lateral root formation	0.12575
GO:0006268	1.34e-02	6	19	DNA unwinding involved in DNA replication	0.12575
GO:0071495	1.41e-02	69	484	cellular response to endogenous stimulus	0.132243
GO:0009097	1.46e-02	14	68	isoleucine biosynthetic process	0.136372
GO:0006631	1.52e-02	50	335	fatty acid metabolic process	0.141317
GO:0048646	1.59e-02	17	89	anatomical structure formation involved in morphogenesis	0.147257
GO:0071824	1.63e-02	39	251	protein-DNA complex organization	0.149977
GO:0045037	1.74e-02	6	20	protein import into chloroplast stroma	0.154853
GO:0009657	1.76e-02	32	199	plastid organization	0.154853
GO:0009755	1.76e-02	64	449	hormone-mediated signaling pathway	0.154853
GO:0010305	1.77e-02	4	10	leaf vascular tissue pattern formation	0.154853
GO:0051177	1.77e-02	4	10	meiotic sister chromatid cohesion	0.154853
GO:0042793	1.77e-02	4	10	plastid transcription	0.154853
GO:0003013	1.77e-02	4	10	circulatory system process	0.154853
GO:0003018	1.77e-02	4	10	vascular process in circulatory system	0.154853
GO:0003008	1.77e-02	4	10	system process	0.154853
GO:0031221	1.77e-02	4	10	arabinan metabolic process	0.154853
GO:0031222	1.77e-02	4	10	arabinan catabolic process	0.154853
GO:0010410	1.80e-02	24	140	hemicellulose metabolic process	0.157014
GO:0010411	1.87e-02	14	70	xyloglucan metabolic process	0.162218
GO:0048364	1.90e-02	25	148	root development	0.163761
GO:0022622	1.90e-02	25	148	root system development	0.163761
GO:0070192	1.92e-02	7	26	chromosome organization involved in meiotic cell cycle	0.164404
GO:0009629	1.95e-02	16	84	response to gravity	0.166015
GO:0031109	1.95e-02	9	38	microtubule polymerization or depolymerization	0.166015
GO:0015994	2.02e-02	30	186	chlorophyll metabolic process	0.170784
GO:0051716	2.04e-02	324	2664	cellular response to stimulus	0.170784
GO:0010262	2.05e-02	3	6	somatic embryogenesis	0.170784
GO:0006420	2.05e-02	3	6	arginyl-tRNA aminoacylation	0.170784
GO:0008285	2.05e-02	3	6	negative regulation of cell population proliferation	0.170784
GO:0040007	2.08e-02	52	357	growth	0.172924
GO:0009082	2.10e-02	14	71	branched-chain amino acid biosynthetic process	0.173489
GO:0006549	2.17e-02	23	135	isoleucine metabolic process	0.17831
GO:0018198	2.19e-02	10	45	peptidyl-cysteine modification	0.179634
GO:1901990	2.20e-02	12	58	regulation of mitotic cell cycle phase transition	0.179634
GO:0010102	2.21e-02	6	21	lateral root morphogenesis	0.179933
GO:0051304	2.30e-02	9	39	chromosome separation	0.184715
GO:0008210	2.30e-02	9	39	estrogen metabolic process	0.184715
GO:0008209	2.30e-02	9	39	androgen metabolic process	0.184715
GO:1905392	2.34e-02	23	136	plant organ morphogenesis	0.186795
GO:0000911	2.35e-02	7	27	cytokinesis by cell plate formation	0.186795
GO:0016126	2.35e-02	14	72	sterol biosynthetic process	0.186795
GO:0000076	2.46e-02	5	16	DNA replication checkpoint signaling	0.194414
GO:0015770	2.46e-02	5	16	sucrose transport	0.194414
GO:0006636	2.54e-02	4	11	unsaturated fatty acid biosynthetic process	0.199597
GO:0043038	2.60e-02	22	130	amino acid activation	0.20313
GO:0043039	2.60e-02	22	130	tRNA aminoacylation	0.20313
GO:0010101	2.76e-02	6	22	post-embryonic root morphogenesis	0.214831
GO:0051306	2.80e-02	8	34	mitotic sister chromatid separation	0.215696
GO:2001251	2.80e-02	8	34	negative regulation of chromosome organization	0.215696
GO:0140014	2.92e-02	16	88	mitotic nuclear division	0.223998
GO:0002183	2.93e-02	15	81	cytoplasmic translational initiation	0.224111
GO:0010383	3.04e-02	28	177	cell wall polysaccharide metabolic process	0.231478
GO:0008207	3.11e-02	9	41	C21-steroid hormone metabolic process	0.234879
GO:0006418	3.13e-02	21	125	tRNA aminoacylation for protein translation	0.234879
GO:0015766	3.18e-02	5	17	disaccharide transport	0.234879
GO:0015772	3.18e-02	5	17	oligosaccharide transport	0.234879
GO:0045005	3.18e-02	5	17	DNA-templated DNA replication maintenance of fidelity	0.234879
GO:0050896	3.23e-02	493	4182	response to stimulus	0.234879
GO:0010087	3.29e-02	8	35	phloem or xylem histogenesis	0.234879
GO:0051447	3.30e-02	3	7	negative regulation of meiotic cell cycle	0.234879
GO:0031099	3.30e-02	3	7	regeneration	0.234879
GO:0045003	3.30e-02	3	7	double-strand break repair via synthesis-dependent strand annealing	0.234879
GO:0051098	3.35e-02	2	3	regulation of binding	0.234879
GO:0089722	3.35e-02	2	3	phosphoenolpyruvate transmembrane transport	0.234879
GO:0048859	3.35e-02	2	3	formation of anatomical boundary	0.234879
GO:0090059	3.35e-02	2	3	protoxylem development	0.234879
GO:0051290	3.35e-02	2	3	protein heterotetramerization	0.234879
GO:0051865	3.35e-02	2	3	protein autoubiquitination	0.234879
GO:0000730	3.35e-02	2	3	DNA recombinase assembly	0.234879
GO:0042148	3.35e-02	2	3	DNA strand invasion	0.234879
GO:0071163	3.35e-02	2	3	DNA replication preinitiation complex assembly	0.234879
GO:0090735	3.35e-02	2	3	DNA repair complex assembly	0.234879
GO:0015739	3.35e-02	2	3	sialic acid transport	0.234879
GO:1900057	3.35e-02	2	3	positive regulation of leaf senescence	0.234879
GO:0090691	3.35e-02	2	3	formation of plant organ boundary	0.234879
GO:0003006	3.35e-02	93	704	developmental process involved in reproduction	0.234879
GO:0022604	3.47e-02	11	55	regulation of cell morphogenesis	0.242065
GO:0140694	3.74e-02	29	188	non-membrane-bounded organelle assembly	0.260494
GO:0007093	3.79e-02	10	49	mitotic cell cycle checkpoint signaling	0.261082
GO:0009902	3.83e-02	8	36	chloroplast relocation	0.261082
GO:0051667	3.83e-02	8	36	establishment of plastid localization	0.261082
GO:0051644	3.83e-02	8	36	plastid localization	0.261082
GO:0019750	3.83e-02	8	36	chloroplast localization	0.261082
GO:0045786	3.88e-02	19	113	negative regulation of cell cycle	0.261082
GO:0009098	3.96e-02	12	63	leucine biosynthetic process	0.261082
GO:0009099	3.96e-02	12	63	valine biosynthetic process	0.261082
GO:0005996	3.97e-02	76	568	monosaccharide metabolic process	0.261082
GO:0007389	3.97e-02	13	70	pattern specification process	0.261082
GO:0006271	4.02e-02	5	18	DNA strand elongation involved in DNA replication	0.261082
GO:0022616	4.02e-02	5	18	DNA strand elongation	0.261082
GO:0006768	4.02e-02	5	18	biotin metabolic process	0.261082
GO:0045841	4.03e-02	7	30	negative regulation of mitotic metaphase/anaphase transition	0.261082
GO:1905819	4.03e-02	7	30	negative regulation of chromosome separation	0.261082
GO:0071173	4.03e-02	7	30	spindle assembly checkpoint signaling	0.261082
GO:0071174	4.03e-02	7	30	mitotic spindle checkpoint signaling	0.261082
GO:1902100	4.03e-02	7	30	negative regulation of metaphase/anaphase transition of cell cycle	0.261082
GO:2000816	4.03e-02	7	30	negative regulation of mitotic sister chromatid separation	0.261082
GO:0046785	4.03e-02	7	30	microtubule polymerization	0.261082
GO:0007094	4.03e-02	7	30	mitotic spindle assembly checkpoint signaling	0.261082
GO:0031577	4.03e-02	7	30	spindle checkpoint signaling	0.261082
GO:0048528	4.11e-02	9	43	post-embryonic root development	0.265571
GO:0001708	4.13e-02	6	24	cell fate specification	0.265709
GO:0010948	4.46e-02	17	100	negative regulation of cell cycle process	0.285872
GO:0009081	4.50e-02	23	145	branched-chain amino acid metabolic process	0.287951
GO:0006573	4.54e-02	21	130	valine metabolic process	0.289557
GO:0048825	4.61e-02	4	13	cotyledon development	0.29014
GO:0080092	4.61e-02	4	13	regulation of pollen tube growth	0.29014
GO:1900055	4.61e-02	4	13	regulation of leaf senescence	0.29014
GO:1902182	4.61e-02	4	13	shoot apical meristem development	0.29014
GO:0061640	4.69e-02	9	44	cytoskeleton-dependent cytokinesis	0.293495
GO:0051985	4.73e-02	7	31	negative regulation of chromosome segregation	0.293495
GO:0033046	4.73e-02	7	31	negative regulation of sister chromatid segregation	0.293495
GO:0033047	4.73e-02	7	31	regulation of mitotic sister chromatid segregation	0.293495
GO:0033048	4.73e-02	7	31	negative regulation of mitotic sister chromatid segregation	0.293495
GO:0051784	4.83e-02	10	51	negative regulation of nuclear division	0.294571
GO:0000082	4.85e-02	3	8	G1/S transition of mitotic cell cycle	0.294571
GO:0006080	4.85e-02	3	8	substituted mannan metabolic process	0.294571
GO:0051415	4.85e-02	3	8	microtubule nucleation by interphase microtubule organizing center	0.294571
GO:0051418	4.85e-02	3	8	microtubule nucleation by microtubule organizing center	0.294571
GO:0009943	4.85e-02	3	8	adaxial/abaxial axis specification	0.294571
GO:0009944	4.85e-02	3	8	polarity specification of adaxial/abaxial axis	0.294571
GO:0006551	4.87e-02	21	131	leucine metabolic process	0.29501
GO:0051783	4.89e-02	12	65	regulation of nuclear division	0.29501
GO:0042044	4.95e-02	6	25	fluid transport	0.296057
GO:0043622	4.95e-02	6	25	cortical microtubule organization	0.296057
GO:0006833	4.95e-02	6	25	water transport	0.296057

## Sheet: M2
GO id	P-value	x	n	GO term	FDR
GO:0015979	2.97e-22	87	286	photosynthesis	6.4154e-19
GO:0006796	4.57e-14	523	3954	phosphate-containing compound metabolic process	3.72204e-11
GO:0006793	5.17e-14	529	4011	phosphorus metabolic process	3.72204e-11
GO:0019684	4.74e-12	45	149	photosynthesis, light reaction	2.3392e-09
GO:0006468	5.42e-12	296	2050	protein phosphorylation	2.3392e-09
GO:0009069	1.45e-11	223	1456	serine family amino acid metabolic process	5.20455e-09
GO:0044281	7.54e-11	529	4180	small molecule metabolic process	2.32419e-08
GO:0016310	1.49e-10	357	2642	phosphorylation	4.02985e-08
GO:0170033	2.39e-10	269	1887	L-amino acid metabolic process	5.72439e-08
GO:0170039	3.61e-10	268	1886	proteinogenic amino acid metabolic process	7.79382e-08
GO:1901605	8.52e-10	298	2161	alpha-amino acid metabolic process	1.5353e-07
GO:0006082	8.54e-10	398	3046	organic acid metabolic process	1.5353e-07
GO:0009991	9.89e-10	62	279	response to extracellular stimulus	1.64095e-07
GO:0006091	1.41e-09	146	900	generation of precursor metabolites and energy	2.17291e-07
GO:0043436	1.90e-09	395	3038	oxoacid metabolic process	2.73634e-07
GO:0019752	3.27e-09	391	3015	carboxylic acid metabolic process	4.29536e-07
GO:0006520	3.38e-09	303	2233	amino acid metabolic process	4.29536e-07
GO:0031667	5.33e-09	58	264	response to nutrient levels	6.38775e-07
GO:0030388	2.52e-08	11	16	fructose 1,6-bisphosphate metabolic process	2.86271e-06
GO:0046777	6.44e-08	48	215	protein autophosphorylation	6.95032e-06
GO:0009605	7.99e-07	115	740	response to external stimulus	8.20875e-05
GO:0009657	5.01e-06	41	199	plastid organization	0.000490979
GO:0015976	6.63e-06	34	154	carbon utilization	0.000622262
GO:0036211	6.96e-06	430	3594	protein modification process	0.000625451
GO:0009767	1.39e-05	22	83	photosynthetic electron transport chain	0.00120005
GO:0048544	1.50e-05	37	180	recognition of pollen	0.00124343
GO:0022900	1.96e-05	62	365	electron transport chain	0.00156328
GO:0008037	3.19e-05	37	186	cell recognition	0.00246091
GO:0005986	5.88e-05	8	16	sucrose biosynthetic process	0.00437408
GO:0098661	6.89e-05	26	117	inorganic anion transmembrane transport	0.00495708
GO:0010275	9.80e-05	4	4	NAD(P)H dehydrogenase complex assembly	0.00676091
GO:0055085	1.00e-04	222	1764	transmembrane transport	0.00676091
GO:0010027	1.58e-04	12	37	thylakoid membrane organization	0.0103344
GO:0006098	2.47e-04	26	126	pentose-phosphate shunt	0.0152429
GO:0006740	2.47e-04	26	126	NADPH regeneration	0.0152429
GO:0010109	2.76e-04	12	39	regulation of photosynthesis	0.0165665
GO:0009668	3.59e-04	12	40	plastid membrane organization	0.0209601
GO:0015698	3.79e-04	32	172	inorganic anion transport	0.0215247
GO:0019740	4.00e-04	8	20	nitrogen utilization	0.0215561
GO:0141067	4.00e-04	8	20	intracellular nitrogen homeostasis	0.0215561
GO:0006081	4.36e-04	34	188	cellular aldehyde metabolic process	0.0229639
GO:0051156	5.28e-04	26	132	glucose 6-phosphate metabolic process	0.0271336
GO:1901564	5.86e-04	847	7837	organonitrogen compound metabolic process	0.0293955
GO:0072524	6.54e-04	59	388	pyridine-containing compound metabolic process	0.0320643
GO:0006544	6.70e-04	26	134	glycine metabolic process	0.0321343
GO:0042214	7.49e-04	15	61	terpene metabolic process	0.0351542
GO:0009765	7.70e-04	14	55	photosynthesis, light harvesting	0.035332
GO:0030091	8.36e-04	9	27	protein repair	0.0368268
GO:0006545	8.36e-04	9	27	glycine biosynthetic process	0.0368268
GO:0070208	9.85e-04	3	3	protein heterotrimerization	0.0413666
GO:0019362	9.97e-04	55	362	pyridine nucleotide metabolic process	0.0413666
GO:0009416	9.97e-04	55	362	response to light stimulus	0.0413666
GO:0008299	1.04e-03	41	251	isoprenoid biosynthetic process	0.0424422
GO:0120252	1.08e-03	25	131	hydrocarbon metabolic process	0.0431423
GO:0019253	1.13e-03	7	18	reductive pentose-phosphate cycle	0.0444928
GO:0033212	1.25e-03	4	6	iron import into cell	0.0471577
GO:0033214	1.25e-03	4	6	siderophore-dependent iron import into cell	0.0471577
GO:0098660	1.27e-03	88	643	inorganic ion transmembrane transport	0.0471978
GO:0062197	1.34e-03	18	84	cellular response to chemical stress	0.0490638
GO:1905156	1.60e-03	5	10	negative regulation of photosynthesis	0.0574201
GO:0048564	1.64e-03	7	19	photosystem I assembly	0.0580994
GO:0006720	1.88e-03	49	323	isoprenoid metabolic process	0.0654457
GO:0006566	2.02e-03	22	115	threonine metabolic process	0.0692055
GO:0120251	2.15e-03	11	42	hydrocarbon biosynthetic process	0.071545
GO:0046246	2.18e-03	8	25	terpene biosynthetic process	0.071545
GO:0030574	2.19e-03	6	15	collagen catabolic process	0.071545
GO:0016102	2.43e-03	15	68	diterpenoid biosynthetic process	0.0761017
GO:0006739	2.43e-03	26	146	NADP metabolic process	0.0761017
GO:0006563	2.43e-03	26	146	L-serine metabolic process	0.0761017
GO:0031668	2.59e-03	21	110	cellular response to extracellular stimulus	0.0796585
GO:0019288	2.68e-03	4	7	isopentenyl diphosphate biosynthetic process, methylerythritol 4-phosphate pathway	0.0796585
GO:0043412	2.68e-03	454	4076	macromolecule modification	0.0796585
GO:0006811	2.69e-03	121	951	monoatomic ion transport	0.0796585
GO:0035435	2.88e-03	8	26	phosphate ion transmembrane transport	0.0834803
GO:0071496	2.90e-03	21	111	cellular response to external stimulus	0.0834803
GO:0009658	2.95e-03	26	148	chloroplast organization	0.0838569
GO:0016036	3.06e-03	12	50	cellular response to phosphate starvation	0.0858547
GO:0019685	3.17e-03	9	32	photosynthesis, dark reaction	0.0865499
GO:0032963	3.17e-03	7	21	collagen metabolic process	0.0865499
GO:0010206	3.21e-03	6	16	photosystem II repair	0.0865499
GO:0009854	3.65e-03	3	4	oxidative photosynthetic carbon pathway	0.0937159
GO:0010110	3.65e-03	3	4	regulation of photosynthesis, dark reaction	0.0937159
GO:0080152	3.65e-03	3	4	regulation of reductive pentose-phosphate cycle	0.0937159
GO:0080153	3.65e-03	3	4	negative regulation of reductive pentose-phosphate cycle	0.0937159
GO:0046487	3.72e-03	20	106	glyoxylate metabolic process	0.0938438
GO:0010207	3.74e-03	8	27	photosystem II assembly	0.0938438
GO:0009314	3.95e-03	55	385	response to radiation	0.0980739
GO:0017038	4.23e-03	5	12	protein import	0.10325
GO:0009768	4.26e-03	7	22	photosynthesis, light harvesting in photosystem I	0.10325
GO:0042197	4.39e-03	16	79	halogenated hydrocarbon metabolic process	0.105284
GO:0006002	4.94e-03	9	34	fructose 6-phosphate metabolic process	0.117119
GO:0016101	4.99e-03	16	80	diterpenoid metabolic process	0.117119
GO:0016114	5.18e-03	32	201	terpenoid biosynthetic process	0.120287
GO:0002239	5.60e-03	7	23	response to oomycetes	0.125947
GO:0042126	5.60e-03	7	23	nitrate metabolic process	0.125947
GO:0042128	5.60e-03	7	23	nitrate assimilation	0.125947
GO:1901135	5.74e-03	150	1237	carbohydrate derivative metabolic process	0.127629
GO:0051091	6.32e-03	5	13	positive regulation of DNA-binding transcription factor activity	0.139147
GO:0006753	6.71e-03	99	780	nucleoside phosphate metabolic process	0.146322
GO:0019637	6.97e-03	139	1143	organophosphate metabolic process	0.148649
GO:0016116	7.03e-03	10	42	carotenoid metabolic process	0.148649
GO:0016108	7.03e-03	10	42	tetraterpenoid metabolic process	0.148649
GO:0016119	7.24e-03	7	24	carotene metabolic process	0.151717
GO:0006995	7.40e-03	9	36	cellular response to nitrogen starvation	0.153382
GO:0009773	7.53e-03	8	30	photosynthetic electron transport in photosystem I	0.153382
GO:1901568	7.53e-03	8	30	fatty acid derivative metabolic process	0.153382
GO:0006090	8.02e-03	52	373	pyruvate metabolic process	0.161698
GO:0045038	8.18e-03	4	9	protein import into chloroplast thylakoid membrane	0.163525
GO:0010224	8.36e-03	10	43	response to UV-B	0.164151
GO:0010623	8.44e-03	3	5	programmed cell death involved in cell development	0.164151
GO:0080187	8.44e-03	3	5	floral organ senescence	0.164151
GO:0072523	8.75e-03	37	249	purine-containing compound catabolic process	0.168623
GO:2001057	9.21e-03	7	25	reactive nitrogen species metabolic process	0.172422
GO:0006769	9.32e-03	12	57	nicotinamide metabolic process	0.172422
GO:0046497	9.46e-03	13	64	nicotinate nucleotide metabolic process	0.172422
GO:0043562	9.87e-03	10	44	cellular response to nitrogen levels	0.172422
GO:0043448	9.91e-03	2	2	alkane catabolic process	0.172422
GO:0010258	9.91e-03	2	2	NADH dehydrogenase complex (plastoquinone) assembly	0.172422
GO:0006524	9.91e-03	2	2	alanine catabolic process	0.172422
GO:0042851	9.91e-03	2	2	L-alanine metabolic process	0.172422
GO:0042853	9.91e-03	2	2	L-alanine catabolic process	0.172422
GO:0009080	9.91e-03	2	2	pyruvate family amino acid catabolic process	0.172422
GO:0009078	9.91e-03	2	2	pyruvate family amino acid metabolic process	0.172422
GO:0019265	9.91e-03	2	2	glycine biosynthetic process, by transamination of glyoxylate	0.172422
GO:0009267	1.02e-02	16	86	cellular response to starvation	0.175436
GO:0006721	1.04e-02	33	219	terpenoid metabolic process	0.178771
GO:0019725	1.05e-02	53	387	cellular homeostasis	0.178771
GO:0016117	1.07e-02	9	38	carotenoid biosynthetic process	0.178956
GO:0016109	1.07e-02	9	38	tetraterpenoid biosynthetic process	0.178956
GO:0031669	1.09e-02	17	94	cellular response to nutrient levels	0.180771
GO:0042542	1.13e-02	8	32	response to hydrogen peroxide	0.186566
GO:0046034	1.14e-02	44	312	ATP metabolic process	0.187046
GO:0042548	1.15e-02	7	26	regulation of photosynthesis, light reaction	0.18726
GO:0006817	1.21e-02	11	52	phosphate ion transport	0.194496
GO:0034599	1.22e-02	13	66	cellular response to oxidative stress	0.194786
GO:0006006	1.24e-02	38	263	glucose metabolic process	0.194786
GO:0051090	1.25e-02	5	15	regulation of DNA-binding transcription factor activity	0.194786
GO:0010218	1.25e-02	5	15	response to far red light	0.194786
GO:0000302	1.32e-02	19	111	response to reactive oxygen species	0.204541
GO:0043062	1.35e-02	10	46	extracellular structure organization	0.206931
GO:0030198	1.35e-02	10	46	extracellular matrix organization	0.206931
GO:0005996	1.38e-02	73	568	monosaccharide metabolic process	0.209172
GO:0002229	1.41e-02	6	21	defense response to oomycetes	0.211309
GO:0015706	1.41e-02	6	21	nitrate transmembrane transport	0.211309
GO:0009772	1.43e-02	7	27	photosynthetic electron transport in photosystem II	0.212219
GO:0042742	1.44e-02	24	151	defense response to bacterium	0.212219
GO:0006767	1.51e-02	47	343	water-soluble vitamin metabolic process	0.219178
GO:0019693	1.54e-02	66	509	ribose phosphate metabolic process	0.219178
GO:0046496	1.56e-02	46	335	nicotinamide nucleotide metabolic process	0.219178
GO:0009853	1.56e-02	3	6	photorespiration	0.219178
GO:1990169	1.56e-02	3	6	stress response to copper ion	0.219178
GO:0010304	1.56e-02	3	6	PSII associated light-harvesting complex II catabolic process	0.219178
GO:0051291	1.56e-02	3	6	protein heterooligomerization	0.219178
GO:0006152	1.56e-02	3	6	purine nucleoside catabolic process	0.219178
GO:0009154	1.59e-02	34	234	purine ribonucleotide catabolic process	0.220315
GO:0009261	1.59e-02	34	234	ribonucleotide catabolic process	0.220315
GO:0044211	1.67e-02	5	16	CTP salvage	0.220957
GO:0009117	1.67e-02	95	771	nucleotide metabolic process	0.220957
GO:0009191	1.72e-02	33	227	ribonucleoside diphosphate catabolic process	0.220957
GO:0009181	1.72e-02	33	227	purine ribonucleoside diphosphate catabolic process	0.220957
GO:0009134	1.72e-02	33	227	nucleoside diphosphate catabolic process	0.220957
GO:0009137	1.72e-02	33	227	purine nucleoside diphosphate catabolic process	0.220957
GO:0006096	1.72e-02	33	227	glycolytic process	0.220957
GO:0046031	1.72e-02	33	227	ADP metabolic process	0.220957
GO:0046032	1.72e-02	33	227	ADP catabolic process	0.220957
GO:0009642	1.75e-02	13	69	response to light intensity	0.220957
GO:0071470	1.78e-02	6	22	cellular response to osmotic stress	0.220957
GO:0009617	1.78e-02	26	170	response to bacterium	0.220957
GO:0044237	1.79e-02	1252	12152	cellular metabolic process	0.220957
GO:0042592	1.80e-02	66	513	homeostatic process	0.220957
GO:0009106	1.82e-02	4	11	lipoate metabolic process	0.220957
GO:0009107	1.82e-02	4	11	lipoate biosynthetic process	0.220957
GO:0010345	1.82e-02	4	11	suberin biosynthetic process	0.220957
GO:0042206	1.82e-02	4	11	halogenated hydrocarbon catabolic process	0.220957
GO:0018899	1.82e-02	4	11	1,2-dichloroethane metabolic process	0.220957
GO:0035336	1.82e-02	4	11	long-chain fatty-acyl-CoA metabolic process	0.220957
GO:0035337	1.82e-02	4	11	fatty-acyl-CoA metabolic process	0.220957
GO:0019260	1.82e-02	4	11	1,2-dichloroethane catabolic process	0.220957
GO:0019364	1.94e-02	33	229	pyridine nucleotide catabolic process	0.232713
GO:0019682	1.94e-02	8	35	glyceraldehyde-3-phosphate metabolic process	0.232713
GO:0009199	1.98e-02	46	340	ribonucleoside triphosphate metabolic process	0.236013
GO:0009205	2.00e-02	44	323	purine ribonucleoside triphosphate metabolic process	0.23668
GO:0006195	2.01e-02	34	238	purine nucleotide catabolic process	0.23668
GO:0046856	2.04e-02	9	42	phosphatidylinositol dephosphorylation	0.23668
GO:0046839	2.04e-02	9	42	phospholipid dephosphorylation	0.23668
GO:0016311	2.06e-02	72	570	dephosphorylation	0.23668
GO:0045936	2.09e-02	14	78	negative regulation of phosphate metabolic process	0.23668
GO:0010563	2.09e-02	14	78	negative regulation of phosphorus metabolic process	0.23668
GO:0006857	2.09e-02	14	78	oligopeptide transport	0.23668
GO:0071941	2.11e-02	7	29	nitrogen cycle metabolic process	0.23668
GO:0006699	2.11e-02	7	29	bile acid biosynthetic process	0.23668
GO:0008206	2.11e-02	7	29	bile acid metabolic process	0.23668
GO:0044206	2.17e-02	5	17	UMP salvage	0.241879
GO:0072526	2.17e-02	33	231	pyridine-containing compound catabolic process	0.241879
GO:0009144	2.20e-02	44	325	purine nucleoside triphosphate metabolic process	0.243247
GO:1902025	2.21e-02	6	23	nitrate import	0.243247
GO:0019538	2.31e-02	613	5770	protein metabolic process	0.251348
GO:1901292	2.32e-02	35	249	nucleoside phosphate catabolic process	0.251348
GO:0015833	2.32e-02	14	79	peptide transport	0.251348
GO:0104004	2.40e-02	19	118	cellular response to environmental stimulus	0.257366
GO:0071214	2.40e-02	19	118	cellular response to abiotic stimulus	0.257366
GO:0006000	2.42e-02	21	134	fructose metabolic process	0.257366
GO:0009179	2.43e-02	33	233	purine ribonucleoside diphosphate metabolic process	0.257366
GO:0009135	2.43e-02	33	233	purine nucleoside diphosphate metabolic process	0.257366
GO:0006094	2.51e-02	34	242	gluconeogenesis	0.262941
GO:0072488	2.52e-02	7	30	ammonium transmembrane transport	0.262941
GO:0006429	2.52e-02	4	12	leucyl-tRNA aminoacylation	0.262941
GO:0006541	2.55e-02	17	103	glutamine metabolic process	0.264267
GO:0046351	2.63e-02	11	58	disaccharide biosynthetic process	0.270985
GO:0009141	2.64e-02	47	355	nucleoside triphosphate metabolic process	0.270985
GO:1902358	2.70e-02	10	51	sulfate transmembrane transport	0.270985
GO:0008300	2.72e-02	9	44	isoprenoid catabolic process	0.270985
GO:0043207	2.74e-02	51	391	response to external biotic stimulus	0.270985
GO:0051707	2.74e-02	51	391	response to other organism	0.270985
GO:0000373	2.77e-02	5	18	Group II intron splicing	0.270985
GO:0006491	2.77e-02	5	18	N-glycan processing	0.270985
GO:0019464	2.77e-02	5	18	glycine decarboxylation via glycine cleavage system	0.270985
GO:0010230	2.78e-02	2	3	alternative respiration	0.270985
GO:0043693	2.78e-02	2	3	monoterpene biosynthetic process	0.270985
GO:0050993	2.78e-02	2	3	dimethylallyl diphosphate metabolic process	0.270985
GO:0030643	2.78e-02	2	3	intracellular phosphate ion homeostasis	0.270985
GO:0120253	2.83e-02	12	66	hydrocarbon catabolic process	0.275332
GO:0008152	2.85e-02	1502	14752	metabolic process	0.275332
GO:0019319	2.94e-02	34	245	hexose biosynthetic process	0.283276
GO:0080120	2.98e-02	7	31	CAAX-box protein maturation	0.284621
GO:0071586	2.98e-02	7	31	CAAX-box protein processing	0.284621
GO:0006766	3.00e-02	47	358	vitamin metabolic process	0.285432
GO:0009185	3.02e-02	33	237	ribonucleoside diphosphate metabolic process	0.285989
GO:0009071	3.09e-02	8	38	serine family amino acid catabolic process	0.290583
GO:0009166	3.10e-02	34	246	nucleotide catabolic process	0.290583
GO:0042594	3.24e-02	16	98	response to starvation	0.302324
GO:0055086	3.33e-02	121	1035	nucleobase-containing small molecule metabolic process	0.303594
GO:0006163	3.34e-02	69	557	purine nucleotide metabolic process	0.303594
GO:0009164	3.36e-02	4	13	nucleoside catabolic process	0.303594
GO:0034656	3.36e-02	4	13	nucleobase-containing small molecule catabolic process	0.303594
GO:1901259	3.36e-02	4	13	chloroplast rRNA processing	0.303594
GO:0016120	3.36e-02	4	13	carotene biosynthetic process	0.303594
GO:0045912	3.36e-02	4	13	negative regulation of carbohydrate metabolic process	0.303594
GO:0015749	3.36e-02	4	13	monosaccharide transmembrane transport	0.303594
GO:0034220	3.44e-02	81	667	monoatomic ion transmembrane transport	0.30956
GO:0042196	3.49e-02	12	68	chlorinated hydrocarbon metabolic process	0.310666
GO:0019497	3.49e-02	12	68	hexachlorocyclohexane metabolic process	0.310666
GO:0043467	3.50e-02	7	32	regulation of generation of precursor metabolites and energy	0.310666
GO:0015743	3.56e-02	8	39	malate transport	0.315251
GO:0009607	3.66e-02	53	416	response to biotic stimulus	0.322183
GO:0009411	3.68e-02	11	61	response to UV	0.322183
GO:0006013	3.71e-02	21	140	mannose metabolic process	0.322183
GO:0009750	3.76e-02	3	8	response to fructose	0.322183
GO:0009835	3.76e-02	3	8	fruit ripening	0.322183
GO:0050665	3.76e-02	3	8	hydrogen peroxide biosynthetic process	0.322183
GO:0097501	3.76e-02	3	8	stress response to metal ion	0.322183
GO:0031330	3.76e-02	3	8	negative regulation of cellular catabolic process	0.322183
GO:0006805	3.82e-02	17	108	xenobiotic metabolic process	0.323566
GO:0071466	3.82e-02	17	108	cellular response to xenobiotic stimulus	0.323566
GO:0009410	3.82e-02	17	108	response to xenobiotic stimulus	0.323566
GO:0170040	3.86e-02	12	69	proteinogenic amino acid catabolic process	0.324109
GO:0170035	3.86e-02	12	69	L-amino acid catabolic process	0.324109
GO:0006546	3.90e-02	6	26	glycine catabolic process	0.326338
GO:0044419	3.93e-02	51	400	biological process involved in interspecies interaction between organisms	0.32709
GO:1900673	4.08e-02	8	40	olefin metabolic process	0.337418
GO:0006662	4.08e-02	8	40	glycerol ether metabolic process	0.337418
GO:0009150	4.12e-02	56	446	purine ribonucleotide metabolic process	0.338212
GO:0009259	4.12e-02	60	482	ribonucleotide metabolic process	0.338212
GO:0006812	4.22e-02	99	840	monoatomic cation transport	0.345158
GO:0015996	4.35e-02	4	14	chlorophyll catabolic process	0.346069
GO:0015908	4.35e-02	4	14	fatty acid transport	0.346069
GO:0015909	4.35e-02	4	14	long-chain fatty acid transport	0.346069
GO:0006729	4.35e-02	4	14	tetrahydrobiopterin biosynthetic process	0.346069
GO:0032544	4.35e-02	4	14	plastid translation	0.346069
GO:0046189	4.35e-02	4	14	phenol-containing compound biosynthetic process	0.346069
GO:0046146	4.35e-02	4	14	tetrahydrobiopterin metabolic process	0.346069
GO:0035308	4.50e-02	9	48	negative regulation of protein dephosphorylation	0.356988
GO:0019318	4.56e-02	61	494	hexose metabolic process	0.360234
GO:0043692	4.61e-02	6	27	monoterpene metabolic process	0.362962
GO:0018904	4.64e-02	8	41	ether metabolic process	0.364483
GO:1901642	4.70e-02	7	34	nucleoside transmembrane transport	0.367744
GO:0009132	4.74e-02	33	246	nucleoside diphosphate metabolic process	0.369406
GO:0055082	4.91e-02	27	195	intracellular chemical homeostasis	0.379043
GO:0009312	4.99e-02	11	64	oligosaccharide biosynthetic process	0.379043

## Sheet: M3
GO id	P-value	x	n	GO term	FDR
GO:0016071	3.50e-09	84	546	mRNA metabolic process	4.35278e-06
GO:0019222	4.57e-09	378	3644	regulation of metabolic process	4.35278e-06
GO:0060255	8.45e-09	365	3515	regulation of macromolecule metabolic process	5.35992e-06
GO:0051246	1.61e-08	112	827	regulation of protein metabolic process	7.59451e-06
GO:0006397	2.32e-08	68	425	mRNA processing	7.59451e-06
GO:0080090	2.39e-08	351	3388	regulation of primary metabolic process	7.59451e-06
GO:0051171	4.68e-08	346	3352	regulation of nitrogen compound metabolic process	1.27219e-05
GO:0065007	2.96e-07	564	5969	biological regulation	7.04191e-05
GO:0048519	4.14e-07	106	820	negative regulation of biological process	8.76308e-05
GO:0031323	7.08e-07	348	3464	regulation of cellular metabolic process	0.000134716
GO:0009889	8.62e-07	297	2890	regulation of biosynthetic process	0.000148274
GO:0016579	9.35e-07	26	115	protein deubiquitination	0.000148274
GO:0031326	1.12e-06	295	2876	regulation of cellular biosynthetic process	0.000162003
GO:1901575	1.19e-06	216	1998	organic substance catabolic process	0.000162003
GO:0010468	1.50e-06	290	2829	regulation of gene expression	0.00019065
GO:0010556	2.01e-06	291	2850	regulation of macromolecule biosynthetic process	0.000234353
GO:0010605	2.09e-06	76	554	negative regulation of macromolecule metabolic process	0.000234353
GO:0010608	2.34e-06	68	480	post-transcriptional regulation of gene expression	0.000247842
GO:0009892	2.50e-06	80	595	negative regulation of metabolic process	0.000250222
GO:0070646	2.65e-06	28	136	protein modification by small protein removal	0.000252028
GO:0051336	3.41e-06	47	294	regulation of hydrolase activity	0.000309519
GO:0050789	3.87e-06	509	5420	regulation of biological process	0.000334709
GO:0045935	4.82e-06	70	509	positive regulation of nucleobase-containing compound metabolic process	0.000398885
GO:0031327	6.00e-06	60	418	negative regulation of cellular biosynthetic process	0.000476356
GO:0010558	7.87e-06	58	403	negative regulation of macromolecule biosynthetic process	0.000593812
GO:0009890	8.11e-06	60	422	negative regulation of biosynthetic process	0.000593812
GO:1901700	9.25e-06	106	877	response to oxygen-containing compound	0.000641818
GO:0097305	9.44e-06	49	323	response to alcohol	0.000641818
GO:0051254	1.06e-05	67	492	positive regulation of RNA metabolic process	0.00069798
GO:0006366	1.19e-05	64	465	transcription by RNA polymerase II	0.000752837
GO:0033993	1.26e-05	66	485	response to lipid	0.000775986
GO:0009737	1.57e-05	48	320	response to abscisic acid	0.000934889
GO:0009873	1.77e-05	12	37	ethylene-activated signaling pathway	0.00102405
GO:0051253	2.12e-05	28	151	negative regulation of RNA metabolic process	0.00118598
GO:0071369	2.41e-05	12	38	cellular response to ethylene stimulus	0.00130085
GO:0009056	2.46e-05	231	2257	catabolic process	0.00130085
GO:0043687	3.33e-05	94	780	post-translational protein modification	0.00163606
GO:0070647	3.37e-05	93	770	protein modification by small protein conjugation or removal	0.00163606
GO:0045944	3.38e-05	41	266	positive regulation of transcription by RNA polymerase II	0.00163606
GO:0046907	3.44e-05	91	750	intracellular transport	0.00163606
GO:1902679	4.00e-05	26	140	negative regulation of RNA biosynthetic process	0.00181456
GO:0045892	4.00e-05	26	140	negative regulation of DNA-templated transcription	0.00181456
GO:0051172	4.48e-05	51	361	negative regulation of nitrogen compound metabolic process	0.00198332
GO:1902680	4.82e-05	59	438	positive regulation of RNA biosynthetic process	0.00201867
GO:0045893	4.82e-05	59	438	positive regulation of DNA-templated transcription	0.00201867
GO:0006417	4.88e-05	57	419	regulation of translation	0.00201867
GO:1903311	5.01e-05	23	118	regulation of mRNA metabolic process	0.00203031
GO:0034248	6.36e-05	57	423	regulation of amide metabolic process	0.00249448
GO:0008380	6.42e-05	45	310	RNA splicing	0.00249448
GO:0048523	6.73e-05	84	692	negative regulation of cellular process	0.00255759
GO:0009893	6.85e-05	87	723	positive regulation of metabolic process	0.00255759
GO:0006882	7.32e-05	7	15	intracellular zinc ion homeostasis	0.00264461
GO:0006357	7.36e-05	55	406	regulation of transcription by RNA polymerase II	0.00264461
GO:0000398	8.00e-05	38	249	mRNA splicing, via spliceosome	0.00282025
GO:0010604	1.08e-04	82	681	positive regulation of macromolecule metabolic process	0.00372459
GO:0051173	1.20e-04	81	673	positive regulation of nitrogen compound metabolic process	0.00408292
GO:0048518	1.30e-04	102	893	positive regulation of biological process	0.00429956
GO:0048522	1.31e-04	91	778	positive regulation of cellular process	0.00429956
GO:0031325	1.41e-04	80	666	positive regulation of cellular metabolic process	0.0044427
GO:0009057	1.43e-04	123	1119	macromolecule catabolic process	0.0044427
GO:0051649	1.44e-04	93	801	establishment of localization in cell	0.0044427
GO:0046700	1.45e-04	63	495	heterocycle catabolic process	0.0044427
GO:0030162	1.63e-04	21	111	regulation of proteolysis	0.00492089
GO:0051169	1.75e-04	27	161	nuclear transport	0.00513102
GO:0006913	1.75e-04	27	161	nucleocytoplasmic transport	0.00513102
GO:0044270	1.92e-04	63	500	cellular nitrogen compound catabolic process	0.00553589
GO:0031324	2.38e-04	66	534	negative regulation of cellular metabolic process	0.00675031
GO:0000375	2.53e-04	38	263	RNA splicing, via transesterification reactions	0.00698164
GO:0000377	2.53e-04	38	263	RNA splicing, via transesterification reactions with bulged adenosine as nucleophile	0.00698164
GO:0015691	2.64e-04	8	23	cadmium ion transport	0.00718418
GO:0051050	2.92e-04	7	18	positive regulation of transport	0.00782972
GO:0009891	2.96e-04	64	518	positive regulation of biosynthetic process	0.00782972
GO:0010033	3.63e-04	116	1069	response to organic substance	0.0094576
GO:0034655	3.71e-04	57	452	nucleobase-containing compound catabolic process	0.0094576
GO:0000122	3.73e-04	10	36	negative regulation of transcription by RNA polymerase II	0.0094576
GO:0010557	4.10e-04	62	504	positive regulation of macromolecule biosynthetic process	0.0102741
GO:0065009	4.30e-04	80	690	regulation of molecular function	0.0105914
GO:0050794	4.34e-04	458	5043	regulation of cellular process	0.0105914
GO:0045934	4.47e-04	30	197	negative regulation of nucleobase-containing compound metabolic process	0.0106991
GO:0051252	4.55e-04	244	2516	regulation of RNA metabolic process	0.0106991
GO:0050790	4.55e-04	77	660	regulation of catalytic activity	0.0106991
GO:0019219	4.80e-04	254	2634	regulation of nucleobase-containing compound metabolic process	0.0110505
GO:0006508	4.82e-04	137	1307	proteolysis	0.0110505
GO:0050684	5.02e-04	14	65	regulation of mRNA processing	0.0113198
GO:0042789	5.05e-04	3	3	mRNA transcription by RNA polymerase II	0.0113198
GO:0090316	5.73e-04	5	10	positive regulation of intracellular protein transport	0.0126791
GO:0031328	5.88e-04	62	511	positive regulation of cellular biosynthetic process	0.0128706
GO:0006413	6.09e-04	36	256	translational initiation	0.0131686
GO:0019439	6.21e-04	66	553	aromatic compound catabolic process	0.0132936
GO:0006401	6.78e-04	26	166	RNA catabolic process	0.0142651
GO:0044248	6.89e-04	125	1186	cellular catabolic process	0.0142651
GO:0006402	6.89e-04	23	140	mRNA catabolic process	0.0142651
GO:0006950	7.15e-04	183	1836	response to stress	0.0146302
GO:0052547	7.37e-04	15	75	regulation of peptidase activity	0.0149347
GO:0010951	8.10e-04	14	68	negative regulation of endopeptidase activity	0.016241
GO:1901361	8.78e-04	68	581	organic cyclic compound catabolic process	0.0174088
GO:0032784	9.43e-04	14	69	regulation of DNA-templated transcription elongation	0.0185157
GO:0034220	9.74e-04	76	667	monoatomic ion transmembrane transport	0.0189286
GO:0006952	9.99e-04	59	491	defense response	0.0192047
GO:0009266	1.02e-03	39	292	response to temperature stimulus	0.0193813
GO:1901565	1.06e-03	129	1244	organonitrogen compound catabolic process	0.0200284
GO:0052548	1.09e-03	14	70	regulation of endopeptidase activity	0.0204235
GO:0009409	1.13e-03	23	145	response to cold	0.0208702
GO:1990573	1.16e-03	4	7	potassium ion import across plasma membrane	0.0211635
GO:0010466	1.26e-03	14	71	negative regulation of peptidase activity	0.0229325
GO:0001101	1.34e-03	28	192	response to acid chemical	0.0241513
GO:0006511	1.40e-03	55	457	ubiquitin-dependent protein catabolic process	0.0249777
GO:0045861	1.46e-03	14	72	negative regulation of proteolysis	0.0256843
GO:0032388	1.57e-03	5	12	positive regulation of intracellular transport	0.0273538
GO:0090630	1.58e-03	7	23	activation of GTPase activity	0.0273538
GO:0006886	1.65e-03	63	543	intracellular protein transport	0.0283036
GO:0019318	1.88e-03	58	494	hexose metabolic process	0.0320273
GO:0098755	1.90e-03	3	4	maintenance of seed dormancy by absisic acid	0.0320273
GO:0030163	1.94e-03	76	684	protein catabolic process	0.0323927
GO:0000160	1.96e-03	23	151	phosphorelay signal transduction system	0.0324147
GO:0032386	2.04e-03	6	18	regulation of intracellular transport	0.0334618
GO:0006354	2.16e-03	15	83	DNA-templated transcription elongation	0.035125
GO:0098542	2.30e-03	42	335	defense response to other organism	0.0371395
GO:0051222	2.39e-03	5	13	positive regulation of protein transport	0.0373739
GO:1904951	2.39e-03	5	13	positive regulation of establishment of protein localization	0.0373739
GO:0034497	2.39e-03	5	13	protein localization to phagophore assembly site	0.0373739
GO:0000245	2.39e-03	8	31	spliceosomal complex assembly	0.0373739
GO:0043632	2.52e-03	57	490	modification-dependent macromolecule catabolic process	0.0390556
GO:0006470	2.68e-03	45	368	protein dephosphorylation	0.0411634
GO:0000956	2.98e-03	19	120	nuclear-transcribed mRNA catabolic process	0.0454189
GO:0019941	3.28e-03	55	475	modification-dependent protein catabolic process	0.0492603
GO:0009719	3.29e-03	91	861	response to endogenous stimulus	0.0492603
GO:0033157	3.47e-03	5	14	regulation of intracellular protein transport	0.0516511
GO:0070574	3.71e-03	6	20	cadmium ion transmembrane transport	0.0547228
GO:0046496	3.97e-03	41	335	nicotinamide nucleotide metabolic process	0.058041
GO:0042752	3.99e-03	10	48	regulation of circadian rhythm	0.058041
GO:0051345	4.07e-03	16	97	positive regulation of hydrolase activity	0.0587573
GO:0032786	4.19e-03	11	56	positive regulation of DNA-templated transcription, elongation	0.0599513
GO:0031648	4.47e-03	3	5	protein destabilization	0.0625745
GO:0009299	4.47e-03	3	5	mRNA transcription	0.0625745
GO:0010042	4.47e-03	3	5	response to manganese ion	0.0625745
GO:0005996	4.69e-03	63	568	monosaccharide metabolic process	0.0651752
GO:0010243	4.82e-03	11	57	response to organonitrogen compound	0.0662621
GO:0006355	4.87e-03	208	2208	regulation of DNA-templated transcription	0.0662621
GO:2001141	4.87e-03	208	2208	regulation of RNA biosynthetic process	0.0662621
GO:0098662	5.00e-03	62	559	inorganic cation transmembrane transport	0.0673032
GO:0022411	5.05e-03	21	144	cellular component disassembly	0.0673032
GO:0055080	5.08e-03	29	220	monoatomic cation homeostasis	0.0673032
GO:0031329	5.09e-03	14	82	regulation of cellular catabolic process	0.0673032
GO:0019637	5.20e-03	115	1143	organophosphate metabolic process	0.0676393
GO:0046434	5.20e-03	44	371	organophosphate catabolic process	0.0676393
GO:0006446	5.22e-03	31	240	regulation of translational initiation	0.0676393
GO:0034765	5.37e-03	8	35	regulation of monoatomic ion transmembrane transport	0.0691473
GO:0009725	5.48e-03	88	844	response to hormone	0.0694663
GO:0009723	5.52e-03	16	100	response to ethylene	0.0694663
GO:0032879	5.65e-03	18	118	regulation of localization	0.0694663
GO:1904062	5.71e-03	4	10	regulation of monoatomic cation transmembrane transport	0.0694663
GO:0009720	5.71e-03	4	10	detection of hormone stimulus	0.0694663
GO:0009726	5.71e-03	4	10	detection of endogenous stimulus	0.0694663
GO:0051603	6.02e-03	65	596	proteolysis involved in protein catabolic process	0.0694663
GO:0043085	6.14e-03	29	223	positive regulation of catalytic activity	0.0694663
GO:0005977	6.28e-03	10	51	glycogen metabolic process	0.0694663
GO:0006112	6.28e-03	10	51	energy reserve metabolic process	0.0694663
GO:0046827	6.35e-03	2	2	positive regulation of protein export from nucleus	0.0694663
GO:1904064	6.35e-03	2	2	positive regulation of cation transmembrane transport	0.0694663
GO:0052482	6.35e-03	2	2	defense response by cell wall thickening	0.0694663
GO:1901381	6.35e-03	2	2	positive regulation of potassium ion transmembrane transport	0.0694663
GO:1901379	6.35e-03	2	2	regulation of potassium ion transmembrane transport	0.0694663
GO:0009727	6.35e-03	2	2	detection of ethylene stimulus	0.0694663
GO:0052543	6.35e-03	2	2	callose deposition in cell wall	0.0694663
GO:0052544	6.35e-03	2	2	defense response by callose deposition in cell wall	0.0694663
GO:0043266	6.35e-03	2	2	regulation of potassium ion transport	0.0694663
GO:0043268	6.35e-03	2	2	positive regulation of potassium ion transport	0.0694663
GO:0060194	6.35e-03	2	2	regulation of antisense RNA transcription	0.0694663
GO:0060195	6.35e-03	2	2	negative regulation of antisense RNA transcription	0.0694663
GO:0140747	6.35e-03	2	2	regulation of ncRNA transcription	0.0694663
GO:1903286	6.35e-03	2	2	regulation of potassium ion import	0.0694663
GO:1903288	6.35e-03	2	2	positive regulation of potassium ion import across plasma membrane	0.0694663
GO:0009300	6.35e-03	2	2	antisense RNA transcription	0.0694663
GO:0006644	6.49e-03	42	355	phospholipid metabolic process	0.0700746
GO:0035556	6.53e-03	66	609	intracellular signal transduction	0.0700746
GO:0051049	6.57e-03	15	93	regulation of transport	0.0700746
GO:0098659	6.62e-03	5	16	inorganic cation import across plasma membrane	0.0700746
GO:0099587	6.62e-03	5	16	inorganic ion import across plasma membrane	0.0700746
GO:1903829	6.62e-03	5	16	positive regulation of protein localization	0.0700746
GO:0010467	7.11e-03	418	4737	gene expression	0.0748426
GO:0050801	7.38e-03	29	226	monoatomic ion homeostasis	0.0771885
GO:0006970	7.64e-03	37	307	response to osmotic stress	0.0791783
GO:0043269	7.65e-03	8	37	regulation of monoatomic ion transport	0.0791783
GO:0032527	7.86e-03	6	23	protein exit from endoplasmic reticulum	0.0799098
GO:0110154	7.86e-03	6	23	RNA decapping	0.0799098
GO:0110156	7.86e-03	6	23	methylguanosine-cap decapping	0.0799098
GO:0051641	7.89e-03	124	1261	cellular localization	0.0799098
GO:0043207	8.12e-03	45	391	response to external biotic stimulus	0.0812858
GO:0051707	8.12e-03	45	391	response to other organism	0.0812858
GO:0009651	8.33e-03	32	258	response to salt stress	0.0812858
GO:0033619	8.41e-03	4	11	membrane protein proteolysis	0.0812858
GO:0009625	8.41e-03	3	6	response to insect	0.0812858
GO:0034975	8.41e-03	3	6	protein folding in endoplasmic reticulum	0.0812858
GO:0097437	8.41e-03	3	6	maintenance of dormancy	0.0812858
GO:0010231	8.41e-03	3	6	maintenance of seed dormancy	0.0812858
GO:0008285	8.41e-03	3	6	negative regulation of cell population proliferation	0.0812858
GO:0051223	8.78e-03	5	17	regulation of protein transport	0.083779
GO:0033962	8.78e-03	5	17	P-body assembly	0.083779
GO:0048609	8.80e-03	15	96	multicellular organismal reproductive process	0.083779
GO:0031399	8.91e-03	40	341	regulation of protein modification process	0.0844169
GO:0019362	9.01e-03	42	362	pyridine nucleotide metabolic process	0.0849163
GO:0071577	9.47e-03	10	54	zinc ion transmembrane transport	0.0884669
GO:0033036	9.48e-03	120	1223	macromolecule localization	0.0884669
GO:0009607	9.64e-03	47	416	response to biotic stimulus	0.0892672
GO:0009059	9.66e-03	465	5332	macromolecule biosynthetic process	0.0892672
GO:0018107	9.78e-03	6	24	peptidyl-threonine phosphorylation	0.0895562
GO:0018210	9.78e-03	6	24	peptidyl-threonine modification	0.0895562
GO:0006396	9.91e-03	99	987	RNA processing	0.0900636
GO:0010035	9.93e-03	59	545	response to inorganic substance	0.0900636
GO:0098660	9.99e-03	68	643	inorganic ion transmembrane transport	0.0901606
GO:0044282	1.10e-02	43	377	small molecule catabolic process	0.0989993
GO:0009620	1.13e-02	17	117	response to fungus	0.100466
GO:0070201	1.14e-02	5	18	regulation of establishment of protein localization	0.100466
GO:0042732	1.14e-02	5	18	D-xylose metabolic process	0.100466
GO:0051170	1.14e-02	13	81	import into nucleus	0.100466
GO:0032984	1.15e-02	16	108	protein-containing complex disassembly	0.100874
GO:0044419	1.20e-02	45	400	biological process involved in interspecies interaction between organisms	0.104399
GO:0042221	1.23e-02	169	1800	response to chemical	0.106505
GO:0031124	1.25e-02	9	48	mRNA 3'-end processing	0.107884
GO:0046474	1.29e-02	20	147	glycerophospholipid biosynthetic process	0.111168
GO:0010629	1.32e-02	33	277	negative regulation of gene expression	0.113552
GO:0044093	1.37e-02	30	247	positive regulation of molecular function	0.114167
GO:0006829	1.38e-02	10	57	zinc ion transport	0.114167
GO:0009757	1.39e-02	3	7	hexose mediated signaling	0.114167
GO:0010255	1.39e-02	3	7	glucose mediated signaling pathway	0.114167
GO:0006116	1.39e-02	3	7	NADH oxidation	0.114167
GO:0030307	1.39e-02	3	7	positive regulation of cell growth	0.114167
GO:0071326	1.39e-02	3	7	cellular response to monosaccharide stimulus	0.114167
GO:0071331	1.39e-02	3	7	cellular response to hexose stimulus	0.114167
GO:0071333	1.39e-02	3	7	cellular response to glucose stimulus	0.114167
GO:0098655	1.42e-02	60	566	monoatomic cation transmembrane transport	0.116298
GO:0006351	1.42e-02	219	2396	DNA-templated transcription	0.116445
GO:0006139	1.44e-02	465	5364	nucleobase-containing compound metabolic process	0.117237
GO:0098656	1.46e-02	11	66	monoatomic anion transmembrane transport	0.118236
GO:0030003	1.48e-02	20	149	intracellular monoatomic cation homeostasis	0.119602
GO:0010876	1.54e-02	22	169	lipid localization	0.122903
GO:2000026	1.54e-02	22	169	regulation of multicellular organismal development	0.122903
GO:0006810	1.58e-02	285	3189	transport	0.125035
GO:0051179	1.60e-02	306	3442	localization	0.125035
GO:0019511	1.60e-02	4	13	peptidyl-proline hydroxylation	0.125035
GO:0018401	1.60e-02	4	13	peptidyl-proline hydroxylation to 4-hydroxy-L-proline	0.125035
GO:0018126	1.60e-02	4	13	protein hydroxylation	0.125035
GO:0019471	1.60e-02	4	13	4-hydroxyproline metabolic process	0.125035
GO:0051240	1.62e-02	9	50	positive regulation of multicellular organismal process	0.12551
GO:0048878	1.63e-02	37	323	chemical homeostasis	0.12551
GO:0050832	1.63e-02	15	103	defense response to fungus	0.12551
GO:0006448	1.63e-02	15	103	regulation of translational elongation	0.12551
GO:0018105	1.67e-02	17	122	peptidyl-serine phosphorylation	0.127822
GO:0042742	1.70e-02	20	151	defense response to bacterium	0.129199
GO:0009894	1.73e-02	18	132	regulation of catabolic process	0.131336
GO:0072524	1.74e-02	43	388	pyridine-containing compound metabolic process	0.131609
GO:0032774	1.79e-02	219	2410	RNA biosynthetic process	0.133089
GO:0051354	1.80e-02	2	3	negative regulation of oxidoreductase activity	0.133089
GO:0009963	1.80e-02	2	3	positive regulation of flavonoid biosynthetic process	0.133089
GO:0043270	1.80e-02	2	3	positive regulation of monoatomic ion transport	0.133089
GO:0010959	1.80e-02	2	3	regulation of metal ion transport	0.133089
GO:0034767	1.80e-02	2	3	positive regulation of monoatomic ion transmembrane transport	0.133089
GO:0015748	1.81e-02	14	95	organophosphate ester transport	0.133105
GO:0006006	1.83e-02	31	263	glucose metabolic process	0.133615
GO:0043547	1.83e-02	13	86	positive regulation of GTPase activity	0.133615
GO:0009415	1.85e-02	22	172	response to water	0.134553
GO:0009179	1.91e-02	28	233	purine ribonucleoside diphosphate metabolic process	0.137754
GO:0009135	1.91e-02	28	233	purine nucleoside diphosphate metabolic process	0.137754
GO:0018209	1.94e-02	17	124	peptidyl-serine modification	0.139165
GO:0006650	1.96e-02	25	203	glycerophospholipid metabolic process	0.140371
GO:0065008	1.99e-02	49	456	regulation of biological quality	0.141585
GO:0051168	2.00e-02	13	87	nuclear export	0.141924
GO:0016070	2.01e-02	339	3857	RNA metabolic process	0.141924
GO:0006606	2.01e-02	12	78	protein import into nucleus	0.141924
GO:0006869	2.06e-02	20	154	lipid transport	0.142084
GO:0032880	2.09e-02	6	28	regulation of protein localization	0.142084
GO:0009074	2.09e-02	6	28	aromatic amino acid family catabolic process	0.142084
GO:0097352	2.09e-02	3	8	autophagosome maturation	0.142084
GO:0051228	2.09e-02	3	8	mitotic spindle disassembly	0.142084
GO:0051230	2.09e-02	3	8	spindle disassembly	0.142084
GO:0051788	2.09e-02	3	8	response to misfolded protein	0.142084
GO:0050665	2.09e-02	3	8	hydrogen peroxide biosynthetic process	0.142084
GO:0006657	2.09e-02	3	8	CDP-choline pathway	0.142084
GO:0006620	2.10e-02	4	14	post-translational protein targeting to endoplasmic reticulum membrane	0.142084
GO:0006616	2.10e-02	4	14	SRP-dependent cotranslational protein targeting to membrane, translocation	0.142084
GO:0036503	2.10e-02	4	14	ERAD pathway	0.142084
GO:0060341	2.17e-02	7	36	regulation of cellular localization	0.146091
GO:0006873	2.20e-02	20	155	intracellular monoatomic ion homeostasis	0.147227
GO:0009631	2.21e-02	5	21	cold acclimation	0.147471
GO:0015931	2.22e-02	22	175	nucleobase-containing compound transport	0.147471
GO:0006811	2.24e-02	93	951	monoatomic ion transport	0.148405
GO:0043086	2.30e-02	29	247	negative regulation of catalytic activity	0.151941
GO:0008654	2.31e-02	25	206	phospholipid biosynthetic process	0.152025
GO:0098771	2.32e-02	19	146	inorganic ion homeostasis	0.152059
GO:0009185	2.34e-02	28	237	ribonucleoside diphosphate metabolic process	0.152877
GO:0016042	2.38e-02	34	300	lipid catabolic process	0.15496
GO:0016236	2.39e-02	10	62	macroautophagy	0.155613
GO:0032968	2.43e-02	8	45	positive regulation of transcription elongation by RNA polymerase II	0.1565
GO:0034243	2.43e-02	8	45	regulation of transcription elongation by RNA polymerase II	0.1565
GO:0051239	2.43e-02	25	207	regulation of multicellular organismal process	0.1565
GO:0043170	2.48e-02	863	10363	macromolecule metabolic process	0.158732
GO:0043087	2.48e-02	20	157	regulation of GTPase activity	0.158763
GO:0072350	2.50e-02	7	37	tricarboxylic acid metabolic process	0.159168
GO:0051668	2.56e-02	25	208	localization within membrane	0.162707
GO:0051236	2.66e-02	11	72	establishment of RNA localization	0.16505
GO:0050657	2.66e-02	11	72	nucleic acid transport	0.16505
GO:0050658	2.66e-02	11	72	RNA transport	0.16505
GO:0010162	2.68e-02	5	22	seed dormancy process	0.16505
GO:0022611	2.68e-02	5	22	dormancy process	0.16505
GO:0110095	2.68e-02	5	22	cellular detoxification of aldehyde	0.16505
GO:0110096	2.68e-02	5	22	cellular response to aldehyde	0.16505
GO:0046292	2.68e-02	5	22	formaldehyde metabolic process	0.16505
GO:0046294	2.68e-02	5	22	formaldehyde catabolic process	0.16505
GO:0006414	2.69e-02	16	119	translational elongation	0.16505
GO:1901136	2.74e-02	38	346	carbohydrate derivative catabolic process	0.167056
GO:0065002	2.75e-02	8	46	intracellular protein transmembrane transport	0.167056
GO:0032535	2.75e-02	8	46	regulation of cellular component size	0.167056
GO:0044249	2.76e-02	582	6863	cellular biosynthetic process	0.167513
GO:0010228	2.80e-02	13	91	vegetative to reproductive phase transition of meristem	0.168756
GO:0048585	2.80e-02	13	91	negative regulation of response to stimulus	0.168756
GO:0010431	2.87e-02	6	30	seed maturation	0.171657
GO:1902476	2.87e-02	6	30	chloride transmembrane transport	0.171657
GO:0035335	2.88e-02	9	55	peptidyl-tyrosine dephosphorylation	0.171657
GO:0044092	2.91e-02	29	252	negative regulation of molecular function	0.172409
GO:0051234	2.92e-02	293	3330	establishment of localization	0.172409
GO:0032446	2.92e-02	66	656	protein modification by small protein conjugation	0.172409
GO:0006368	2.92e-02	10	64	transcription elongation by RNA polymerase II	0.172409
GO:0016052	3.00e-02	48	457	carbohydrate catabolic process	0.176216
GO:0090066	3.09e-02	8	47	regulation of anatomical structure size	0.180819
GO:0006725	3.11e-02	513	6022	cellular aromatic compound metabolic process	0.181724
GO:0044242	3.18e-02	27	233	cellular lipid catabolic process	0.184796
GO:0006403	3.19e-02	11	74	RNA localization	0.184796
GO:0051094	3.19e-02	9	56	positive regulation of developmental process	0.184796
GO:0009058	3.21e-02	622	7374	biosynthetic process	0.185201
GO:0006820	3.28e-02	13	93	monoatomic anion transport	0.188563
GO:0031647	3.33e-02	6	31	regulation of protein stability	0.189113
GO:0043455	3.33e-02	6	31	regulation of secondary metabolic process	0.189113
GO:0048193	3.33e-02	29	255	Golgi vesicle transport	0.189113
GO:0009743	3.39e-02	12	84	response to carbohydrate	0.189113
GO:0019319	3.41e-02	28	245	hexose biosynthetic process	0.189113
GO:0052386	3.42e-02	2	4	cell wall thickening	0.189113
GO:0046824	3.42e-02	2	4	positive regulation of nucleocytoplasmic transport	0.189113
GO:0009861	3.42e-02	2	4	jasmonic acid and ethylene-dependent systemic resistance	0.189113
GO:0033481	3.42e-02	2	4	galacturonate biosynthetic process	0.189113
GO:0002184	3.42e-02	2	4	cytoplasmic translational termination	0.189113
GO:0051365	3.42e-02	2	4	cellular response to potassium ion starvation	0.189113
GO:0010587	3.42e-02	2	4	miRNA catabolic process	0.189113
GO:0071230	3.42e-02	2	4	cellular response to amino acid stimulus	0.189113
GO:0009628	3.44e-02	92	958	response to abiotic stimulus	0.189723
GO:0051248	3.49e-02	21	173	negative regulation of protein metabolic process	0.192241
GO:0071495	3.52e-02	50	484	cellular response to endogenous stimulus	0.192241
GO:0043488	3.53e-02	9	57	regulation of mRNA stability	0.192241
GO:0061013	3.53e-02	9	57	regulation of mRNA catabolic process	0.192241
GO:0043244	3.53e-02	9	57	regulation of protein-containing complex disassembly	0.192241
GO:1902600	3.55e-02	33	299	proton transmembrane transport	0.192798
GO:0009132	3.57e-02	28	246	nucleoside diphosphate metabolic process	0.192851
GO:0045017	3.64e-02	22	184	glycerolipid biosynthetic process	0.196363
GO:0048580	3.76e-02	19	154	regulation of post-embryonic development	0.201062
GO:0055082	3.77e-02	23	195	intracellular chemical homeostasis	0.201062
GO:0098739	3.79e-02	5	24	import across plasma membrane	0.201062
GO:0006072	3.79e-02	5	24	glycerol-3-phosphate metabolic process	0.201062
GO:0052646	3.79e-02	5	24	alditol phosphate metabolic process	0.201062
GO:0090333	3.79e-02	5	24	regulation of stomatal closure	0.201062
GO:0071702	3.82e-02	136	1475	organic substance transport	0.201062
GO:0031348	3.83e-02	6	32	negative regulation of defense response	0.201062
GO:0043484	3.87e-02	10	67	regulation of RNA splicing	0.201062
GO:0043487	3.90e-02	9	58	regulation of RNA stability	0.201062
GO:0009191	3.91e-02	26	227	ribonucleoside diphosphate catabolic process	0.201062
GO:0009181	3.91e-02	26	227	purine ribonucleoside diphosphate catabolic process	0.201062
GO:0009134	3.91e-02	26	227	nucleoside diphosphate catabolic process	0.201062
GO:0009137	3.91e-02	26	227	purine nucleoside diphosphate catabolic process	0.201062
GO:0006096	3.91e-02	26	227	glycolytic process	0.201062
GO:0046031	3.91e-02	26	227	ADP metabolic process	0.201062
GO:0046032	3.91e-02	26	227	ADP catabolic process	0.201062
GO:0046364	3.96e-02	29	259	monosaccharide biosynthetic process	0.20142
GO:0097164	3.96e-02	3	10	ammonium ion metabolic process	0.20142
GO:0071108	3.96e-02	3	10	protein K48-linked deubiquitination	0.20142
GO:0051346	3.97e-02	15	115	negative regulation of hydrolase activity	0.20142
GO:0016485	3.97e-02	15	115	protein processing	0.20142
GO:0090304	4.02e-02	391	4548	nucleic acid metabolic process	0.203363
GO:1901576	4.06e-02	612	7274	organic substance biosynthetic process	0.204802
GO:0009646	4.14e-02	4	17	response to absence of light	0.20593
GO:0000290	4.14e-02	4	17	deadenylation-dependent decapping of nuclear-transcribed mRNA	0.20593
GO:0046033	4.14e-02	4	17	AMP metabolic process	0.20593
GO:0006812	4.15e-02	81	840	monoatomic cation transport	0.20593
GO:0019321	4.15e-02	7	41	pentose metabolic process	0.20593
GO:0006972	4.15e-02	7	41	hyperosmotic response	0.20593
GO:0009414	4.15e-02	20	166	response to water deprivation	0.20593
GO:1903008	4.28e-02	8	50	organelle disassembly	0.208814
GO:0006821	4.28e-02	8	50	chloride transport	0.208814
GO:0034762	4.28e-02	8	50	regulation of transmembrane transport	0.208814
GO:0019364	4.28e-02	26	229	pyridine nucleotide catabolic process	0.208814
GO:0034504	4.29e-02	12	87	protein localization to nucleus	0.208814
GO:0006816	4.29e-02	12	87	calcium ion transport	0.208814
GO:0009809	4.29e-02	9	59	lignin biosynthetic process	0.208814
GO:1901701	4.31e-02	42	402	cellular response to oxygen-containing compound	0.209433
GO:0016311	4.44e-02	57	570	dephosphorylation	0.215277
GO:0009395	4.51e-02	17	137	phospholipid catabolic process	0.218014
GO:0071310	4.57e-02	57	571	cellular response to organic substance	0.220166
GO:0007623	4.62e-02	12	88	circadian rhythm	0.221466
GO:0048511	4.62e-02	12	88	rhythmic process	0.221466
GO:0000381	4.65e-02	7	42	regulation of alternative mRNA splicing, via spliceosome	0.2222
GO:0044238	4.66e-02	1053	12837	primary metabolic process	0.2222
GO:0072526	4.67e-02	26	231	pyridine-containing compound catabolic process	0.222412
GO:0009755	4.71e-02	46	449	hormone-mediated signaling pathway	0.223601
GO:0045292	4.73e-02	8	51	mRNA cis splicing, via spliceosome	0.223601
GO:0000380	4.73e-02	8	51	alternative mRNA splicing, via spliceosome	0.223601
GO:0006094	4.75e-02	27	242	gluconeogenesis	0.223862
GO:0046486	4.86e-02	46	450	glycerolipid metabolic process	0.228439
GO:0090332	4.97e-02	6	34	stomatal closure	0.233031
GO:0006901	4.99e-02	4	18	vesicle coating	0.23356

## Sheet: M4
GO id	P-value	x	n	GO term	FDR
GO:0009768	2.11e-07	11	22	photosynthesis, light harvesting in photosystem I	0.000354844
GO:0009451	6.56e-07	70	489	RNA modification	0.000475591
GO:0044283	8.47e-07	138	1175	small molecule biosynthetic process	0.000475591
GO:0032544	2.77e-06	8	14	plastid translation	0.00116417
GO:0009657	5.14e-06	35	199	plastid organization	0.00173178
GO:0006091	2.41e-05	105	900	generation of precursor metabolites and energy	0.00677052
GO:0015979	6.05e-05	42	286	photosynthesis	0.0145532
GO:1901566	7.38e-05	227	2285	organonitrogen compound biosynthetic process	0.0155373
GO:0044281	1.20e-04	386	4180	small molecule metabolic process	0.018371
GO:0051238	1.41e-04	6	12	sequestering of metal ion	0.018371
GO:0097577	1.41e-04	6	12	sequestering of iron ion	0.018371
GO:0006880	1.41e-04	6	12	intracellular sequestering of iron ion	0.018371
GO:0006576	1.76e-04	37	253	biogenic amine metabolic process	0.018371
GO:0015980	1.76e-04	49	367	energy derivation by oxidation of organic compounds	0.018371
GO:0016053	1.78e-04	88	765	organic acid biosynthetic process	0.018371
GO:0046394	1.78e-04	88	765	carboxylic acid biosynthetic process	0.018371
GO:0009308	1.85e-04	43	310	amine metabolic process	0.018371
GO:0009765	2.61e-04	13	55	photosynthesis, light harvesting	0.024417
GO:0090376	2.89e-04	18	93	seed trichome differentiation	0.02564
GO:0042401	4.05e-04	26	163	biogenic amine biosynthetic process	0.0324988
GO:0009309	4.05e-04	26	163	amine biosynthetic process	0.0324988
GO:0009658	5.20e-04	24	148	chloroplast organization	0.0398416
GO:0031425	6.24e-04	6	15	chloroplast RNA processing	0.0456604
GO:0009416	8.13e-04	46	362	response to light stimulus	0.0570522
GO:0045333	8.55e-04	43	333	cellular respiration	0.0575875
GO:0009060	9.60e-04	42	325	aerobic respiration	0.0622028
GO:0010026	1.45e-03	18	106	trichome differentiation	0.089347
GO:0006119	1.49e-03	30	215	oxidative phosphorylation	0.089347
GO:0009769	1.82e-03	3	4	photosynthesis, light harvesting in photosystem II	0.0900218
GO:0033238	1.82e-03	3	4	regulation of amine metabolic process	0.0900218
GO:0010196	1.82e-03	3	4	nonphotochemical quenching	0.0900218
GO:0050982	1.82e-03	3	4	detection of mechanical stimulus	0.0900218
GO:0006521	1.82e-03	3	4	regulation of cellular amino acid metabolic process	0.0900218
GO:1990066	1.82e-03	3	4	energy quenching	0.0900218
GO:0090378	2.13e-03	12	60	seed trichome elongation	0.102645
GO:1901259	2.23e-03	5	13	chloroplast rRNA processing	0.104367
GO:0015995	2.47e-03	12	61	chlorophyll biosynthetic process	0.112407
GO:0006568	2.74e-03	29	214	tryptophan metabolic process	0.116695
GO:0006586	2.74e-03	29	214	indolalkylamine metabolic process	0.116695
GO:0009628	2.78e-03	99	958	response to abiotic stimulus	0.116695
GO:0009314	2.84e-03	46	385	response to radiation	0.116695
GO:0042775	3.01e-03	18	113	mitochondrial ATP synthesis coupled electron transport	0.120793
GO:0019646	3.32e-03	18	114	aerobic electron transport chain	0.129471
GO:0008652	3.38e-03	41	337	amino acid biosynthetic process	0.129471
GO:0006558	3.60e-03	24	170	L-phenylalanine metabolic process	0.131806
GO:1902221	3.60e-03	24	170	erythrose 4-phosphate/phosphoenolpyruvate family amino acid metabolic process	0.131806
GO:0009064	3.96e-03	32	249	glutamine family amino acid metabolic process	0.141256
GO:0042254	4.28e-03	94	916	ribosome biogenesis	0.141256
GO:0034551	4.28e-03	3	5	mitochondrial respiratory chain complex III assembly	0.141256
GO:0035601	4.28e-03	3	5	protein deacylation	0.141256
GO:0017062	4.28e-03	3	5	respiratory chain complex III assembly	0.141256
GO:0042773	4.41e-03	18	117	ATP synthesis coupled electron transport	0.142776
GO:0042430	4.74e-03	33	262	indole-containing compound metabolic process	0.1493
GO:0022904	4.79e-03	19	127	respiratory electron transport chain	0.1493
GO:0019682	4.90e-03	8	35	glyceraldehyde-3-phosphate metabolic process	0.150105
GO:0006066	5.35e-03	31	244	alcohol metabolic process	0.150283
GO:0140115	5.65e-03	10	51	export across plasma membrane	0.150283
GO:0000162	5.68e-03	19	129	tryptophan biosynthetic process	0.150283
GO:0046219	5.68e-03	19	129	indolalkylamine biosynthetic process	0.150283
GO:0042435	6.01e-03	24	177	indole-containing compound biosynthetic process	0.150283
GO:0033240	6.16e-03	2	2	positive regulation of amine metabolic process	0.150283
GO:0045764	6.16e-03	2	2	positive regulation of amino acid metabolic process	0.150283
GO:0032352	6.16e-03	2	2	positive regulation of hormone metabolic process	0.150283
GO:0090355	6.16e-03	2	2	positive regulation of auxin metabolic process	0.150283
GO:0090357	6.16e-03	2	2	regulation of tryptophan metabolic process	0.150283
GO:0090358	6.16e-03	2	2	positive regulation of tryptophan metabolic process	0.150283
GO:0090143	6.16e-03	2	2	nucleoid organization	0.150283
GO:0001887	6.16e-03	2	2	selenium compound metabolic process	0.150283
GO:0110102	6.16e-03	2	2	ribulose bisphosphate carboxylase complex assembly	0.150283
GO:0019684	6.32e-03	21	149	photosynthesis, light reaction	0.151926
GO:0009636	6.79e-03	36	299	response to toxic substance	0.160954
GO:0070475	6.99e-03	8	37	rRNA base methylation	0.163384
GO:0044237	7.08e-03	998	12152	cellular metabolic process	0.163384
GO:0008152	7.40e-03	1196	14752	metabolic process	0.1676
GO:0046165	7.46e-03	18	123	alcohol biosynthetic process	0.1676
GO:0033014	7.69e-03	16	105	tetrapyrrole biosynthetic process	0.170362
GO:0000413	7.88e-03	19	133	protein peptidyl-prolyl isomerization	0.171753
GO:0015695	7.97e-03	4	11	organic cation transport	0.171753
GO:0046166	8.06e-03	3	6	glyceraldehyde-3-phosphate biosynthetic process	0.171753
GO:0010192	8.24e-03	5	17	mucilage biosynthetic process	0.17179
GO:0034755	8.26e-03	8	38	iron ion transmembrane transport	0.17179
GO:0015976	9.15e-03	21	154	carbon utilization	0.187929
GO:0042440	1.10e-02	25	196	pigment metabolic process	0.222752
GO:0098732	1.12e-02	4	12	macromolecule deacylation	0.22489
GO:0006518	1.16e-02	121	1262	peptide metabolic process	0.230217
GO:0006571	1.20e-02	18	129	tyrosine biosynthetic process	0.230397
GO:0009094	1.20e-02	18	129	L-phenylalanine biosynthetic process	0.230397
GO:1902223	1.20e-02	18	129	erythrose 4-phosphate/phosphoenolpyruvate family amino acid biosynthetic process	0.230397
GO:0006534	1.23e-02	14	92	cysteine metabolic process	0.232819
GO:0006779	1.32e-02	15	102	porphyrin-containing compound biosynthetic process	0.244491
GO:0018160	1.33e-02	3	7	peptidyl-pyrromethane cofactor linkage	0.244491
GO:0009073	1.34e-02	19	140	aromatic amino acid family biosynthetic process	0.244491
GO:0006515	1.36e-02	6	26	protein quality control for misfolded or incompletely synthesized proteins	0.244794
GO:0034641	1.37e-02	557	6591	cellular nitrogen compound metabolic process	0.244794
GO:0006790	1.38e-02	49	453	sulfur compound metabolic process	0.244794
GO:0009095	1.40e-02	18	131	aromatic amino acid family biosynthetic process, prephenate pathway	0.245244
GO:0022613	1.43e-02	100	1028	ribonucleoprotein complex biogenesis	0.248808
GO:0002831	1.46e-02	11	67	regulation of response to biotic stimulus	0.251381
GO:0098754	1.48e-02	32	273	detoxification	0.251381
GO:0009612	1.52e-02	4	13	response to mechanical stimulus	0.256168
GO:0006525	1.54e-02	19	142	arginine metabolic process	0.256345
GO:0010035	1.60e-02	57	545	response to inorganic substance	0.264149
GO:0046686	1.67e-02	24	193	response to cadmium ion	0.272956
GO:1990748	1.75e-02	31	266	cellular detoxification	0.272988
GO:0097237	1.75e-02	31	266	cellular response to toxic substance	0.272988
GO:0051083	1.75e-02	2	3	'de novo' cotranslational protein folding	0.272988
GO:0048579	1.75e-02	2	3	negative regulation of long-day photoperiodism, flowering	0.272988
GO:0090391	1.75e-02	2	3	granum assembly	0.272988
GO:0009642	1.80e-02	11	69	response to light intensity	0.278275
GO:0048316	1.87e-02	41	374	seed development	0.285798
GO:0006879	1.98e-02	8	44	intracellular iron ion homeostasis	0.299725
GO:0007229	2.00e-02	3	8	integrin-mediated signaling pathway	0.301069
GO:0010191	2.08e-02	5	21	mucilage metabolic process	0.310689
GO:0006753	2.15e-02	77	780	nucleoside phosphate metabolic process	0.314334
GO:0022412	2.15e-02	19	147	cellular process involved in reproduction in multicellular organism	0.314334
GO:0006081	2.24e-02	23	188	cellular aldehyde metabolic process	0.325015
GO:0018208	2.29e-02	19	148	peptidyl-proline modification	0.325157
GO:0009117	2.29e-02	76	771	nucleotide metabolic process	0.325157
GO:0046283	2.30e-02	6	29	anthocyanin-containing compound metabolic process	0.325157
GO:0009066	2.42e-02	31	273	aspartate family amino acid metabolic process	0.339597
GO:0006412	2.51e-02	105	1110	translation	0.339597
GO:0043043	2.52e-02	106	1122	peptide biosynthetic process	0.339597
GO:0042362	2.53e-02	5	22	fat-soluble vitamin biosynthetic process	0.339597
GO:0006775	2.53e-02	5	22	fat-soluble vitamin metabolic process	0.339597
GO:0009052	2.53e-02	5	22	pentose-phosphate shunt, non-oxidative branch	0.339597
GO:0070525	2.56e-02	4	15	tRNA threonylcarbamoyladenosine metabolic process	0.339597
GO:0032958	2.56e-02	4	15	inositol phosphate biosynthetic process	0.339597
GO:0098869	2.62e-02	28	243	cellular oxidant detoxification	0.34281
GO:0009553	2.66e-02	7	38	embryo sac development	0.34281
GO:0006865	2.68e-02	15	111	amino acid transport	0.34281
GO:0010112	2.69e-02	6	30	regulation of systemic acquired resistance	0.34281
GO:0006107	2.69e-02	6	30	oxaloacetate metabolic process	0.34281
GO:0000096	2.76e-02	19	151	sulfur amino acid metabolic process	0.347333
GO:1901615	2.86e-02	51	496	organic hydroxy compound metabolic process	0.347333
GO:0032101	2.90e-02	11	74	regulation of response to external stimulus	0.347333
GO:0035672	2.93e-02	9	56	oligopeptide transmembrane transport	0.347333
GO:0043603	3.00e-02	137	1496	amide metabolic process	0.347333
GO:0006399	3.00e-02	35	321	tRNA metabolic process	0.347333
GO:0010154	3.06e-02	41	387	fruit development	0.347333
GO:0062197	3.06e-02	12	84	cellular response to chemical stress	0.347333
GO:0010038	3.11e-02	30	268	response to metal ion	0.347333
GO:0006801	3.12e-02	6	31	superoxide metabolic process	0.347333
GO:0006560	3.12e-02	18	143	proline metabolic process	0.347333
GO:0034599	3.23e-02	10	66	cellular response to oxidative stress	0.347333
GO:0009627	3.25e-02	9	57	systemic acquired resistance	0.347333
GO:0042989	3.32e-02	2	4	sequestering of actin monomers	0.347333
GO:0062034	3.32e-02	2	4	L-pipecolic acid biosynthetic process	0.347333
GO:0035235	3.32e-02	2	4	ionotropic glutamate receptor signaling pathway	0.347333
GO:0005980	3.32e-02	2	4	glycogen catabolic process	0.347333
GO:0007215	3.32e-02	2	4	glutamate receptor signaling pathway	0.347333
GO:0043335	3.32e-02	2	4	protein unfolding	0.347333
GO:1990806	3.32e-02	2	4	ligand-gated ion channel signaling pathway	0.347333
GO:0010190	3.32e-02	2	4	cytochrome b6f complex assembly	0.347333
GO:0032350	3.32e-02	2	4	regulation of hormone metabolic process	0.347333
GO:0033615	3.32e-02	2	4	mitochondrial proton-transporting ATP synthase complex assembly	0.347333
GO:0006481	3.32e-02	2	4	C-terminal protein methylation	0.347333
GO:0006476	3.32e-02	2	4	protein deacetylation	0.347333
GO:0090354	3.32e-02	2	4	regulation of auxin metabolic process	0.347333
GO:0080121	3.32e-02	2	4	AMP transport	0.347333
GO:0035352	3.32e-02	2	4	NAD transmembrane transport	0.347333
GO:0090558	3.32e-02	22	185	plant epidermis development	0.347333
GO:0006633	3.43e-02	25	217	fatty acid biosynthetic process	0.3561
GO:0015994	3.50e-02	22	186	chlorophyll metabolic process	0.359611
GO:0003333	3.50e-02	14	105	amino acid transmembrane transport	0.359611
GO:0170034	3.62e-02	33	304	L-amino acid biosynthetic process	0.367268
GO:0170038	3.62e-02	33	304	proteinogenic amino acid biosynthetic process	0.367268
GO:0044271	3.67e-02	352	4127	cellular nitrogen compound biosynthetic process	0.370316
GO:0006563	3.73e-02	18	146	L-serine metabolic process	0.372219
GO:0055086	3.74e-02	97	1035	nucleobase-containing small molecule metabolic process	0.372219
GO:0009820	3.79e-02	16	126	alkaloid metabolic process	0.373261
GO:0019563	3.81e-02	3	10	glycerol catabolic process	0.373261
GO:0019405	3.81e-02	3	10	alditol catabolic process	0.373261
GO:0019632	3.94e-02	4	17	shikimate metabolic process	0.383516
GO:0034762	3.96e-02	8	50	regulation of transmembrane transport	0.383516
GO:0042221	4.02e-02	161	1800	response to chemical	0.384937
GO:0055085	4.03e-02	158	1764	transmembrane transport	0.384937
GO:0072521	4.07e-02	69	713	purine-containing compound metabolic process	0.384937
GO:0044085	4.07e-02	169	1897	cellular component biogenesis	0.384937
GO:0000303	4.20e-02	5	25	response to superoxide	0.386585
GO:0000305	4.20e-02	5	25	response to oxygen radical	0.386585
GO:0071450	4.20e-02	5	25	cellular response to oxygen radical	0.386585
GO:0071451	4.20e-02	5	25	cellular response to superoxide	0.386585
GO:0019430	4.20e-02	5	25	removal of superoxide radicals	0.386585
GO:0031167	4.39e-02	8	51	rRNA methylation	0.401735
GO:1901576	4.57e-02	602	7274	organic substance biosynthetic process	0.415623
GO:0030026	4.67e-02	6	34	intracellular manganese ion homeostasis	0.422782
GO:0046148	4.72e-02	20	171	pigment biosynthetic process	0.423798
GO:0009072	4.73e-02	33	311	aromatic amino acid metabolic process	0.423798
GO:0034660	4.87e-02	61	628	ncRNA metabolic process	0.43001
GO:0010315	4.88e-02	5	26	auxin export across the plasma membrane	0.43001
GO:0035435	4.88e-02	5	26	phosphate ion transmembrane transport	0.43001
GO:0019637	4.91e-02	105	1143	organophosphate metabolic process	0.43104
GO:0052545	4.94e-02	3	11	callose localization	0.43132

## Sheet: M5
GO id	P-value	x	n	GO term	FDR
GO:0036211	4.49e-16	208	3594	protein modification process	4.06961e-13
GO:0016567	9.49e-16	65	622	protein ubiquitination	4.06961e-13
GO:0032446	1.04e-15	67	656	protein modification by small protein conjugation	4.06961e-13
GO:0070647	2.58e-15	73	770	protein modification by small protein conjugation or removal	7.53947e-13
GO:0043687	5.06e-15	73	780	post-translational protein modification	1.18193e-12
GO:0043412	1.52e-11	212	4076	macromolecule modification	2.96189e-09
GO:0120031	9.23e-07	5	7	plasma membrane bounded cell projection assembly	0.000124926
GO:0120036	9.23e-07	5	7	plasma membrane bounded cell projection organization	0.000124926
GO:0000209	9.62e-07	11	51	protein polyubiquitination	0.000124926
GO:0010200	1.18e-06	8	25	response to chitin	0.000137435
GO:0009626	2.53e-06	9	36	plant-type hypersensitive response	0.000246813
GO:0034050	2.53e-06	9	36	symbiont-induced defense-related programmed cell death	0.000246813
GO:0010243	3.09e-06	11	57	response to organonitrogen compound	0.000277987
GO:0050794	4.09e-06	224	5043	regulation of cellular process	0.000329371
GO:0008219	4.23e-06	14	95	cell death	0.000329371
GO:0012501	5.33e-06	13	84	programmed cell death	0.000337936
GO:0097178	6.65e-06	4	5	ruffle assembly	0.000337936
GO:0060491	6.65e-06	4	5	regulation of cell projection assembly	0.000337936
GO:0031344	6.65e-06	4	5	regulation of cell projection organization	0.000337936
GO:1900027	6.65e-06	4	5	regulation of ruffle assembly	0.000337936
GO:0120032	6.65e-06	4	5	regulation of plasma membrane bounded cell projection assembly	0.000337936
GO:0120035	6.65e-06	4	5	regulation of plasma membrane bounded cell projection organization	0.000337936
GO:0031529	6.65e-06	4	5	ruffle organization	0.000337936
GO:0050789	8.63e-06	236	5420	regulation of biological process	0.000420287
GO:0007154	1.23e-05	94	1773	cell communication	0.000576803
GO:0098542	1.40e-05	28	335	defense response to other organism	0.000630693
GO:0007165	2.44e-05	88	1660	signal transduction	0.00105457
GO:0023052	2.72e-05	88	1665	signaling	0.00113672
GO:0033036	3.00e-05	69	1223	macromolecule localization	0.00121005
GO:0043207	3.59e-05	30	391	response to external biotic stimulus	0.0013556
GO:0051707	3.59e-05	30	391	response to other organism	0.0013556
GO:0006952	3.86e-05	35	491	defense response	0.00140292
GO:0009753	4.13e-05	11	74	response to jasmonic acid	0.00140292
GO:0070542	4.13e-05	11	74	response to fatty acid	0.00140292
GO:0006468	4.20e-05	103	2050	protein phosphorylation	0.00140292
GO:0044419	5.47e-05	30	400	biological process involved in interspecies interaction between organisms	0.00177579
GO:0045087	6.02e-05	11	77	innate immune response	0.0019016
GO:0015031	6.19e-05	50	821	protein transport	0.00190405
GO:0006955	6.79e-05	11	78	immune response	0.00194036
GO:0006914	6.81e-05	13	106	autophagy	0.00194036
GO:0061919	6.81e-05	13	106	process utilizing autophagic mechanism	0.00194036
GO:0030030	7.20e-05	5	14	cell projection organization	0.00195835
GO:0030031	7.20e-05	5	14	cell projection assembly	0.00195835
GO:0006470	7.50e-05	28	368	protein dephosphorylation	0.00199347
GO:0045184	8.00e-05	55	941	establishment of protein localization	0.00205821
GO:0008104	8.10e-05	59	1032	protein localization	0.00205821
GO:0015700	8.57e-05	4	8	arsenite transport	0.00213144
GO:0070727	8.77e-05	59	1035	cellular macromolecule localization	0.00213544
GO:0065007	1.02e-04	249	5969	biological regulation	0.00243243
GO:0009607	1.11e-04	30	416	response to biotic stimulus	0.00259045
GO:0006511	1.14e-04	32	457	ubiquitin-dependent protein catabolic process	0.00262406
GO:0002376	1.35e-04	11	84	immune system process	0.00302922
GO:0009069	1.50e-04	76	1456	serine family amino acid metabolic process	0.00330461
GO:0051716	1.87e-04	124	2664	cellular response to stimulus	0.00405528
GO:0006796	2.03e-04	173	3954	phosphate-containing compound metabolic process	0.00426088
GO:1901605	2.04e-04	104	2161	alpha-amino acid metabolic process	0.00426088
GO:0019941	2.31e-04	32	475	modification-dependent protein catabolic process	0.00472905
GO:0006520	2.94e-04	106	2233	amino acid metabolic process	0.00584209
GO:0016310	2.95e-04	122	2642	phosphorylation	0.00584209
GO:0006793	3.00e-04	174	4011	phosphorus metabolic process	0.00584209
GO:0170039	3.18e-04	92	1886	proteinogenic amino acid metabolic process	0.00608647
GO:0170033	3.23e-04	92	1887	L-amino acid metabolic process	0.0060958
GO:0019538	3.44e-04	238	5770	protein metabolic process	0.00638856
GO:0071702	3.65e-04	75	1475	organic substance transport	0.0066602
GO:0043632	3.98e-04	32	490	modification-dependent macromolecule catabolic process	0.00715957
GO:0071705	6.01e-04	63	1210	nitrogen compound transport	0.0106491
GO:1901698	6.13e-04	13	132	response to nitrogen compound	0.0106877
GO:0016311	6.69e-04	35	570	dephosphorylation	0.0113486
GO:0045324	6.70e-04	6	32	late endosome to vacuole transport	0.0113486
GO:0051247	8.22e-04	16	189	positive regulation of protein metabolic process	0.0137338
GO:0018108	8.56e-04	14	154	peptidyl-tyrosine phosphorylation	0.0138983
GO:0018212	8.56e-04	14	154	peptidyl-tyrosine modification	0.0138983
GO:0016192	9.02e-04	37	624	vesicle-mediated transport	0.0144454
GO:0045732	9.38e-04	6	34	positive regulation of protein catabolic process	0.0148184
GO:0016050	1.14e-03	12	124	vesicle organization	0.0165162
GO:1905037	1.17e-03	7	48	autophagosome organization	0.0165162
GO:0000045	1.17e-03	7	48	autophagosome assembly	0.0165162
GO:0034627	1.17e-03	2	2	'de novo' NAD biosynthetic process	0.0165162
GO:0034628	1.17e-03	2	2	'de novo' NAD biosynthetic process from aspartate	0.0165162
GO:0061723	1.17e-03	2	2	glycophagy	0.0165162
GO:0061709	1.17e-03	2	2	reticulophagy	0.0165162
GO:2000785	1.17e-03	2	2	regulation of autophagosome assembly	0.0165162
GO:0070936	1.17e-03	2	2	protein K48-linked ubiquitination	0.0165162
GO:0016236	1.20e-03	8	62	macroautophagy	0.0167625
GO:1903401	1.26e-03	3	7	L-lysine transmembrane transport	0.0167991
GO:1902022	1.26e-03	3	7	L-lysine transport	0.0167991
GO:0015819	1.26e-03	3	7	lysine transport	0.0167991
GO:0015802	1.26e-03	3	7	basic amino acid transport	0.0167991
GO:0009896	1.30e-03	10	93	positive regulation of catabolic process	0.0171384
GO:0048518	1.40e-03	48	893	positive regulation of biological process	0.0182467
GO:1901700	1.67e-03	47	877	response to oxygen-containing compound	0.0214108
GO:0072665	1.88e-03	7	52	protein localization to vacuole	0.023667
GO:0072666	1.88e-03	7	52	establishment of protein localization to vacuole	0.023667
GO:0071985	1.97e-03	6	39	multivesicular body sorting pathway	0.023765
GO:0044804	1.97e-03	3	8	nucleophagy	0.023765
GO:0016237	1.97e-03	3	8	microautophagy	0.023765
GO:0034727	1.97e-03	3	8	piecemeal microautophagy of the nucleus	0.023765
GO:0044087	2.12e-03	9	83	regulation of cellular component biogenesis	0.0250129
GO:0001934	2.12e-03	9	83	positive regulation of protein phosphorylation	0.0250129
GO:0009617	2.20e-03	14	170	response to bacterium	0.025739
GO:0000290	2.28e-03	4	17	deadenylation-dependent decapping of nuclear-transcribed mRNA	0.0261494
GO:0009620	2.28e-03	11	117	response to fungus	0.0261494
GO:0006906	2.35e-03	7	54	vesicle fusion	0.0266713
GO:0010498	2.43e-03	18	249	proteasomal protein catabolic process	0.0273241
GO:1901564	2.46e-03	304	7837	organonitrogen compound metabolic process	0.0273997
GO:0051641	2.63e-03	62	1261	cellular localization	0.0289501
GO:0051603	2.69e-03	34	596	proteolysis involved in protein catabolic process	0.0293613
GO:0050832	2.81e-03	10	103	defense response to fungus	0.0304271
GO:0006915	2.85e-03	4	18	apoptotic process	0.0305604
GO:0044242	2.88e-03	17	233	cellular lipid catabolic process	0.0305818
GO:0008637	3.44e-03	2	3	apoptotic mitochondrial changes	0.0355652
GO:0043653	3.44e-03	2	3	mitochondrial fragmentation involved in apoptotic process	0.0355652
GO:0034052	3.44e-03	2	3	positive regulation of plant-type hypersensitive response	0.0355652
GO:0032436	3.51e-03	4	19	positive regulation of proteasomal ubiquitin-dependent protein catabolic process	0.0357066
GO:2000060	3.51e-03	4	19	positive regulation of ubiquitin-dependent protein catabolic process	0.0357066
GO:0016042	3.67e-03	20	300	lipid catabolic process	0.0363334
GO:0009867	3.69e-03	6	44	jasmonic acid mediated signaling pathway	0.0363334
GO:0006623	3.69e-03	6	44	protein targeting to vacuole	0.0363334
GO:0006950	3.70e-03	84	1836	response to stress	0.0363334
GO:0045937	3.97e-03	9	91	positive regulation of phosphate metabolic process	0.0380466
GO:0010562	3.97e-03	9	91	positive regulation of phosphorus metabolic process	0.0380466
GO:0042327	3.97e-03	9	91	positive regulation of phosphorylation	0.0380466
GO:0071395	4.13e-03	6	45	cellular response to jasmonic acid stimulus	0.0389668
GO:0071398	4.13e-03	6	45	cellular response to fatty acid	0.0389668
GO:0048584	4.52e-03	10	110	positive regulation of response to stimulus	0.0422702
GO:0043436	4.80e-03	129	3038	oxoacid metabolic process	0.0444965
GO:0000422	4.99e-03	5	33	autophagy of mitochondrion	0.0456835
GO:0019752	5.00e-03	128	3015	carboxylic acid metabolic process	0.0456835
GO:0050896	5.08e-03	171	4182	response to stimulus	0.0460227
GO:0007034	5.13e-03	10	112	vacuolar transport	0.0461679
GO:0006082	5.24e-03	129	3046	organic acid metabolic process	0.0464977
GO:0043161	5.25e-03	16	227	proteasome-mediated ubiquitin-dependent protein catabolic process	0.0464977
GO:0009605	5.29e-03	39	740	response to external stimulus	0.0464977
GO:0032509	5.68e-03	5	34	endosome transport via multivesicular body sorting pathway	0.0495894
GO:0009894	5.76e-03	11	132	regulation of catabolic process	0.0498629
GO:0042742	5.86e-03	12	151	defense response to bacterium	0.0504019
GO:0044248	6.17e-03	57	1186	cellular catabolic process	0.0510076
GO:0071396	6.30e-03	17	252	cellular response to lipid	0.0510076
GO:0035556	6.64e-03	33	609	intracellular signal transduction	0.0510076
GO:0009403	6.72e-03	2	4	toxin biosynthetic process	0.0510076
GO:0052314	6.72e-03	2	4	phytoalexin metabolic process	0.0510076
GO:0052315	6.72e-03	2	4	phytoalexin biosynthetic process	0.0510076
GO:0052317	6.72e-03	2	4	camalexin metabolic process	0.0510076
GO:0009700	6.72e-03	2	4	indole phytoalexin biosynthetic process	0.0510076
GO:1901703	6.72e-03	2	4	protein localization involved in auxin polar transport	0.0510076
GO:1990822	6.72e-03	2	4	basic amino acid transmembrane transport	0.0510076
GO:0010120	6.72e-03	2	4	camalexin biosynthetic process	0.0510076
GO:0051176	6.72e-03	2	4	positive regulation of sulfur metabolic process	0.0510076
GO:1902065	6.72e-03	2	4	response to L-glutamate	0.0510076
GO:1903826	6.72e-03	2	4	L-arginine transmembrane transport	0.0510076
GO:0080136	6.72e-03	2	4	priming of cellular response to stress	0.0510076
GO:0019374	6.72e-03	2	4	galactolipid metabolic process	0.0510076
GO:0019375	6.72e-03	2	4	galactolipid biosynthetic process	0.0510076
GO:0046217	6.72e-03	2	4	indole phytoalexin metabolic process	0.0510076
GO:1903008	6.98e-03	6	50	organelle disassembly	0.0517336
GO:0030242	6.99e-03	3	12	autophagy of peroxisome	0.0517336
GO:0042762	6.99e-03	3	12	regulation of sulfur metabolic process	0.0517336
GO:1902475	6.99e-03	3	12	L-alpha-amino acid transmembrane transport	0.0517336
GO:0110154	7.20e-03	4	23	RNA decapping	0.0525453
GO:0110156	7.20e-03	4	23	methylguanosine-cap decapping	0.0525453
GO:0031399	7.26e-03	21	341	regulation of protein modification process	0.0525453
GO:0006995	7.28e-03	5	36	cellular response to nitrogen starvation	0.0525453
GO:0032147	7.89e-03	7	67	activation of protein kinase activity	0.0565525
GO:0061025	8.35e-03	9	102	membrane fusion	0.0594912
GO:2000022	8.41e-03	4	24	regulation of jasmonic acid mediated signaling pathway	0.0595896
GO:0031952	8.86e-03	3	13	regulation of protein autophosphorylation	0.0620267
GO:0015807	8.86e-03	3	13	L-amino acid transport	0.0620267
GO:0032482	9.23e-03	7	69	Rab protein signal transduction	0.0638365
GO:0090174	9.23e-03	7	69	organelle membrane fusion	0.0638365
GO:0019222	9.40e-03	149	3644	regulation of metabolic process	0.0646154
GO:0033993	9.54e-03	27	485	response to lipid	0.065251
GO:0042176	1.01e-02	6	54	regulation of protein catabolic process	0.0688042
GO:0007033	1.06e-02	8	88	vacuole organization	0.0714005
GO:0009056	1.07e-02	97	2257	catabolic process	0.0714005
GO:0046907	1.08e-02	38	750	intracellular transport	0.0714005
GO:0009404	1.09e-02	2	5	toxin metabolic process	0.0714005
GO:0033388	1.09e-02	2	5	putrescine biosynthetic process from arginine	0.0714005
GO:0052652	1.09e-02	2	5	cyclic purine nucleotide metabolic process	0.0714005
GO:0033554	1.10e-02	38	751	cellular response to stress	0.0714005
GO:1901002	1.10e-02	3	14	positive regulation of response to salt stress	0.0714005
GO:0044093	1.14e-02	16	247	positive regulation of molecular function	0.0735397
GO:0048522	1.16e-02	39	778	positive regulation of cellular process	0.0743892
GO:0034976	1.20e-02	6	56	response to endoplasmic reticulum stress	0.0767825
GO:0140546	1.25e-02	11	147	defense response to symbiont	0.0792781
GO:0006972	1.26e-02	5	41	hyperosmotic response	0.0793393
GO:0006886	1.26e-02	29	543	intracellular protein transport	0.0793393
GO:0032434	1.28e-02	4	27	regulation of proteasomal ubiquitin-dependent protein catabolic process	0.0801007
GO:0060255	1.30e-02	143	3515	regulation of macromolecule metabolic process	0.080754
GO:0006769	1.31e-02	6	57	nicotinamide metabolic process	0.080754
GO:0051171	1.31e-02	137	3352	regulation of nitrogen compound metabolic process	0.0808241
GO:0031401	1.33e-02	9	110	positive regulation of protein modification process	0.0815729
GO:0016559	1.34e-02	3	15	peroxisome fission	0.0815729
GO:0141124	1.42e-02	14	211	intracellular signaling cassette	0.0862392
GO:1901800	1.46e-02	4	28	positive regulation of proteasomal protein catabolic process	0.0872423
GO:2000058	1.46e-02	4	28	regulation of ubiquitin-dependent protein catabolic process	0.0872423
GO:0009190	1.60e-02	2	6	cyclic nucleotide biosynthetic process	0.0949167
GO:0010363	1.60e-02	2	6	regulation of plant-type hypersensitive response	0.0949167
GO:1903829	1.61e-02	3	16	positive regulation of protein localization	0.0949167
GO:0009893	1.64e-02	36	723	positive regulation of metabolic process	0.0960599
GO:0030968	1.64e-02	4	29	endoplasmic reticulum unfolded protein response	0.0960599
GO:0043562	1.68e-02	5	44	cellular response to nitrogen levels	0.0976138
GO:0031146	1.74e-02	7	78	SCF-dependent proteasomal ubiquitin-dependent protein catabolic process	0.100698
GO:0080090	1.83e-02	137	3388	regulation of primary metabolic process	0.105377
GO:1903052	1.85e-02	4	30	positive regulation of proteolysis involved in protein catabolic process	0.105793
GO:0050826	1.90e-02	3	17	response to freezing	0.108538
GO:0042594	1.93e-02	8	98	response to starvation	0.109386
GO:0006970	1.94e-02	18	307	response to osmotic stress	0.109386
GO:0061024	1.95e-02	17	285	membrane organization	0.109655
GO:0030163	1.97e-02	34	684	protein catabolic process	0.110139
GO:0001932	1.99e-02	13	199	regulation of protein phosphorylation	0.1109
GO:0045860	2.10e-02	7	81	positive regulation of protein kinase activity	0.113686
GO:0048284	2.10e-02	7	81	organelle fusion	0.113686
GO:0035967	2.18e-02	5	47	cellular response to topologically incorrect protein	0.113686
GO:0043085	2.19e-02	14	223	positive regulation of catalytic activity	0.113686
GO:0019805	2.20e-02	2	7	quinolinate biosynthetic process	0.113686
GO:1901463	2.20e-02	2	7	regulation of tetrapyrrole biosynthetic process	0.113686
GO:1901401	2.20e-02	2	7	regulation of tetrapyrrole metabolic process	0.113686
GO:0010380	2.20e-02	2	7	regulation of chlorophyll biosynthetic process	0.113686
GO:0090056	2.20e-02	2	7	regulation of chlorophyll metabolic process	0.113686
GO:0001173	2.20e-02	2	7	DNA-templated transcriptional start site selection	0.113686
GO:0001174	2.20e-02	2	7	transcriptional start site selection at RNA polymerase II promoter	0.113686
GO:0051938	2.20e-02	2	7	L-glutamate import	0.113686
GO:0015813	2.20e-02	2	7	L-glutamate transmembrane transport	0.113686
GO:0044088	2.20e-02	2	7	regulation of vacuole organization	0.113686
GO:0015800	2.20e-02	2	7	acidic amino acid transport	0.113686
GO:0046497	2.21e-02	6	64	nicotinate nucleotide metabolic process	0.113686
GO:0018193	2.22e-02	29	569	peptidyl-amino acid modification	0.113686
GO:0045332	2.23e-02	3	18	phospholipid translocation	0.113686
GO:0030149	2.23e-02	3	18	sphingolipid catabolic process	0.113686
GO:0042538	2.30e-02	4	32	hyperosmotic salinity response	0.116717
GO:0010033	2.35e-02	49	1069	response to organic substance	0.118706
GO:0051173	2.53e-02	33	673	positive regulation of nitrogen compound metabolic process	0.127674
GO:0046466	2.58e-02	3	19	membrane lipid catabolic process	0.12938
GO:0051649	2.72e-02	38	801	establishment of localization in cell	0.136032
GO:0003333	2.79e-02	8	105	amino acid transmembrane transport	0.138335
GO:0019359	2.81e-02	4	34	nicotinamide nucleotide biosynthetic process	0.138335
GO:0043068	2.86e-02	2	8	positive regulation of programmed cell death	0.138335
GO:0043200	2.86e-02	2	8	response to amino acid	0.138335
GO:0006572	2.86e-02	2	8	tyrosine catabolic process	0.138335
GO:0003400	2.86e-02	2	8	regulation of COPII vesicle coating	0.138335
GO:0072329	2.88e-02	6	68	monocarboxylic acid catabolic process	0.138335
GO:0010604	2.93e-02	33	681	positive regulation of macromolecule metabolic process	0.138335
GO:0097035	2.96e-02	3	20	regulation of membrane lipid distribution	0.138335
GO:0010183	2.96e-02	3	20	pollen tube guidance	0.138335
GO:0000266	2.96e-02	3	20	mitochondrial fission	0.138335
GO:0042330	2.96e-02	3	20	taxis	0.138335
GO:0050918	2.96e-02	3	20	positive chemotaxis	0.138335
GO:0006935	2.96e-02	3	20	chemotaxis	0.138335
GO:1901000	2.96e-02	3	20	regulation of response to salt stress	0.138335
GO:0034204	2.96e-02	3	20	lipid translocation	0.138335
GO:0045862	3.09e-02	4	35	positive regulation of proteolysis	0.14377
GO:0042325	3.13e-02	13	212	regulation of phosphorylation	0.145214
GO:0009651	3.29e-02	15	258	response to salt stress	0.152085
GO:0033674	3.30e-02	7	89	positive regulation of kinase activity	0.152085
GO:0009789	3.37e-02	3	21	positive regulation of abscisic acid-activated signaling pathway	0.152637
GO:0040011	3.37e-02	3	21	locomotion	0.152637
GO:0060341	3.38e-02	4	36	regulation of cellular localization	0.152637
GO:0000122	3.38e-02	4	36	negative regulation of transcription by RNA polymerase II	0.152637
GO:0061136	3.38e-02	4	36	regulation of proteasomal protein catabolic process	0.152637
GO:0031323	3.48e-02	137	3464	regulation of cellular metabolic process	0.155774
GO:0051174	3.52e-02	16	283	regulation of phosphorus metabolic process	0.155774
GO:0019220	3.52e-02	16	283	regulation of phosphate metabolic process	0.155774
GO:0046874	3.60e-02	2	9	quinolinate metabolic process	0.155774
GO:0009187	3.60e-02	2	9	cyclic nucleotide metabolic process	0.155774
GO:0048354	3.60e-02	2	9	mucilage biosynthetic process involved in seed coat development	0.155774
GO:0010344	3.60e-02	2	9	seed oilbody biogenesis	0.155774
GO:0031086	3.60e-02	2	9	nuclear-transcribed mRNA catabolic process, deadenylation-independent decay	0.155774
GO:0031087	3.60e-02	2	9	deadenylation-independent decapping of nuclear-transcribed mRNA	0.155774
GO:0006527	3.60e-02	2	9	arginine catabolic process	0.155774
GO:1902115	3.60e-02	2	9	regulation of organelle assembly	0.155774
GO:1901575	3.67e-02	83	1998	organic substance catabolic process	0.158458
GO:0006865	3.70e-02	8	111	amino acid transport	0.159173
GO:0007264	3.80e-02	9	132	small GTPase-mediated signal transduction	0.160983
GO:0048199	3.80e-02	3	22	vesicle targeting, to, from or within Golgi	0.160983
GO:0047484	3.80e-02	3	22	regulation of response to osmotic stress	0.160983
GO:0009435	3.80e-02	3	22	NAD biosynthetic process	0.160983
GO:0051246	4.11e-02	38	827	regulation of protein metabolic process	0.173553
GO:0032527	4.26e-02	3	23	protein exit from endoplasmic reticulum	0.179256
GO:1903050	4.36e-02	4	39	regulation of proteolysis involved in protein catabolic process	0.182089
GO:0019363	4.36e-02	4	39	pyridine nucleotide biosynthetic process	0.182089
GO:0043488	4.52e-02	5	57	regulation of mRNA stability	0.18746
GO:0061013	4.52e-02	5	57	regulation of mRNA catabolic process	0.18746
GO:0043487	4.82e-02	5	58	regulation of RNA stability	0.198205
GO:0035966	4.82e-02	5	58	response to topologically incorrect protein	0.198205

## Sheet: M6
GO id	P-value	x	n	GO term	FDR
GO:0090304	8.19e-17	164	4548	nucleic acid metabolic process	7.3122e-14
GO:0006139	2.30e-16	182	5364	nucleobase-containing compound metabolic process	1.02549e-13
GO:0010467	1.00e-14	163	4737	gene expression	2.9857e-12
GO:0009059	1.97e-14	176	5332	macromolecule biosynthetic process	4.38923e-12
GO:0046483	3.87e-14	191	6037	heterocycle metabolic process	6.90321e-12
GO:0016070	2.40e-13	138	3857	RNA metabolic process	3.56904e-11
GO:0006725	3.12e-13	188	6022	cellular aromatic compound metabolic process	3.98121e-11
GO:0010556	8.00e-13	111	2850	regulation of macromolecule biosynthetic process	8.93147e-11
GO:0034641	9.01e-13	199	6591	cellular nitrogen compound metabolic process	8.94305e-11
GO:0010468	1.19e-12	110	2829	regulation of gene expression	1.05942e-10
GO:0031326	1.45e-12	111	2876	regulation of cellular biosynthetic process	1.18073e-10
GO:0009889	2.00e-12	111	2890	regulation of biosynthetic process	1.48695e-10
GO:1901360	4.58e-12	191	6323	organic cyclic compound metabolic process	3.14529e-10
GO:0051252	1.61e-10	96	2516	regulation of RNA metabolic process	1.02918e-08
GO:1901576	1.80e-10	206	7274	organic substance biosynthetic process	1.07048e-08
GO:0034654	3.21e-10	102	2779	nucleobase-containing compound biosynthetic process	1.7896e-08
GO:0019219	3.92e-10	98	2634	regulation of nucleobase-containing compound metabolic process	2.05797e-08
GO:0009058	7.07e-10	206	7374	biosynthetic process	3.42308e-08
GO:0006351	7.28e-10	91	2396	DNA-templated transcription	3.42308e-08
GO:0031323	7.89e-10	118	3464	regulation of cellular metabolic process	3.5243e-08
GO:0044249	8.32e-10	195	6863	cellular biosynthetic process	3.53721e-08
GO:0032774	9.82e-10	91	2410	RNA biosynthetic process	3.98791e-08
GO:0060255	1.94e-09	118	3515	regulation of macromolecule metabolic process	7.5401e-08
GO:0006355	3.74e-09	84	2208	regulation of DNA-templated transcription	1.33626e-07
GO:2001141	3.74e-09	84	2208	regulation of RNA biosynthetic process	1.33626e-07
GO:0006396	4.17e-09	49	987	RNA processing	1.41579e-07
GO:0019222	4.28e-09	120	3644	regulation of metabolic process	1.41579e-07
GO:0018130	5.49e-09	109	3207	heterocycle biosynthetic process	1.74949e-07
GO:0019438	7.60e-09	108	3185	aromatic compound biosynthetic process	2.33896e-07
GO:0080090	1.49e-08	112	3388	regulation of primary metabolic process	4.43066e-07
GO:0051171	3.20e-08	110	3352	regulation of nitrogen compound metabolic process	9.20918e-07
GO:0050794	7.37e-08	148	5043	regulation of cellular process	2.058e-06
GO:1901362	1.02e-07	110	3425	organic cyclic compound biosynthetic process	2.76114e-06
GO:0050789	1.65e-07	155	5420	regulation of biological process	4.3436e-06
GO:0044271	4.75e-07	124	4127	cellular nitrogen compound biosynthetic process	1.21273e-05
GO:0032502	8.41e-07	64	1718	developmental process	2.08494e-05
GO:0022414	9.58e-07	40	872	reproductive process	2.3131e-05
GO:0000003	1.51e-06	40	888	reproduction	3.54167e-05
GO:0065007	2.41e-06	162	5969	biological regulation	5.52476e-05
GO:0006974	4.88e-06	25	451	DNA damage response	0.000108857
GO:0006281	5.31e-06	24	424	DNA repair	0.000115757
GO:0006807	1.21e-05	272	11608	nitrogen compound metabolic process	0.000256918
GO:0016071	1.63e-05	27	546	mRNA metabolic process	0.000339079
GO:0048367	3.30e-05	21	383	shoot system development	0.000668895
GO:0043170	3.40e-05	246	10363	macromolecule metabolic process	0.000674068
GO:0032501	4.36e-05	49	1358	multicellular organismal process	0.000847359
GO:0000398	4.49e-05	16	249	mRNA splicing, via spliceosome	0.000853377
GO:0006259	5.07e-05	35	854	DNA metabolic process	0.000928967
GO:0006397	5.10e-05	22	425	mRNA processing	0.000928967
GO:0048827	5.63e-05	15	227	phyllome development	0.00100631
GO:0008380	5.77e-05	18	310	RNA splicing	0.00101032
GO:0045292	6.61e-05	7	51	mRNA cis splicing, via spliceosome	0.00113478
GO:0034660	7.14e-05	28	628	ncRNA metabolic process	0.00120289
GO:0044238	7.58e-05	291	12837	primary metabolic process	0.00125373
GO:0000375	8.59e-05	16	263	RNA splicing, via transesterification reactions	0.00137033
GO:0000377	8.59e-05	16	263	RNA splicing, via transesterification reactions with bulged adenosine as nucleophile	0.00137033
GO:0019953	1.17e-04	13	189	sexual reproduction	0.00183275
GO:0048366	1.58e-04	12	169	leaf development	0.00243101
GO:0034470	1.96e-04	23	499	ncRNA processing	0.00296335
GO:0048731	2.37e-04	34	888	system development	0.00352288
GO:0006360	2.50e-04	5	29	transcription by RNA polymerase I	0.00366261
GO:0043933	2.64e-04	33	857	protein-containing complex organization	0.00380519
GO:0034655	3.32e-04	21	452	nucleobase-containing compound catabolic process	0.00470212
GO:0043484	3.77e-04	7	67	regulation of RNA splicing	0.00524348
GO:0048507	3.82e-04	8	88	meristem development	0.00524348
GO:0007275	3.99e-04	42	1216	multicellular organism development	0.00534316
GO:0051169	4.09e-04	11	161	nuclear transport	0.00534316
GO:0006913	4.09e-04	11	161	nucleocytoplasmic transport	0.00534316
GO:0050793	4.13e-04	16	302	regulation of developmental process	0.00534316
GO:0048856	4.30e-04	48	1455	anatomical structure development	0.00548475
GO:0003006	4.66e-04	28	704	developmental process involved in reproduction	0.00586456
GO:0019827	4.83e-04	4	19	stem cell population maintenance	0.00590441
GO:0098727	4.83e-04	4	19	maintenance of cell number	0.00590441
GO:0048608	5.40e-04	25	605	reproductive structure development	0.00651503
GO:0061458	5.53e-04	25	606	reproductive system development	0.00658358
GO:0006302	5.87e-04	10	142	double-strand break repair	0.00689429
GO:1903311	6.17e-04	9	118	regulation of mRNA metabolic process	0.00715137
GO:0044237	7.01e-04	273	12152	cellular metabolic process	0.00802689
GO:0016072	7.93e-04	15	290	rRNA metabolic process	0.00896425
GO:0071704	8.43e-04	300	13624	organic substance metabolic process	0.00940616
GO:0009933	8.69e-04	4	22	meristem structural organization	0.00946059
GO:0048532	8.69e-04	4	22	anatomical structure arrangement	0.00946059
GO:0046700	1.07e-03	21	495	heterocycle catabolic process	0.0114841
GO:0044270	1.21e-03	21	500	cellular nitrogen compound catabolic process	0.012854
GO:0033554	1.25e-03	28	751	cellular response to stress	0.0131259
GO:0051028	1.36e-03	6	61	mRNA transport	0.0140982
GO:0051321	1.40e-03	10	159	meiotic cell cycle	0.0143448
GO:0000381	1.45e-03	5	42	regulation of alternative mRNA splicing, via spliceosome	0.0146997
GO:0010073	1.61e-03	5	43	meristem maintenance	0.0160287
GO:0006364	1.62e-03	14	280	rRNA processing	0.0160287
GO:0034504	1.80e-03	7	87	protein localization to nucleus	0.0177035
GO:0019439	1.85e-03	22	553	aromatic compound catabolic process	0.0179666
GO:0050684	1.89e-03	6	65	regulation of mRNA processing	0.0181407
GO:0006310	2.00e-03	12	225	DNA recombination	0.0190321
GO:0051254	2.30e-03	20	492	positive regulation of RNA metabolic process	0.0214934
GO:0000349	2.33e-03	2	4	generation of catalytic spliceosome for first transesterification step	0.0214934
GO:0006361	2.33e-03	2	4	transcription initiation at RNA polymerase I promoter	0.0214934
GO:0099402	2.42e-03	17	391	plant organ development	0.0220185
GO:0000724	2.64e-03	7	93	double-strand break repair via homologous recombination	0.0238304
GO:0065003	3.03e-03	25	686	protein-containing complex assembly	0.0270462
GO:0000725	3.16e-03	7	96	recombinational repair	0.0270462
GO:0048024	3.17e-03	5	50	regulation of mRNA splicing, via spliceosome	0.0270462
GO:0051236	3.18e-03	6	72	establishment of RNA localization	0.0270462
GO:0050657	3.18e-03	6	72	nucleic acid transport	0.0270462
GO:0050658	3.18e-03	6	72	RNA transport	0.0270462
GO:0006260	3.34e-03	13	271	DNA replication	0.0278942
GO:1901361	3.37e-03	22	581	organic cyclic compound catabolic process	0.0278942
GO:0045935	3.37e-03	20	509	positive regulation of nucleobase-containing compound metabolic process	0.0278942
GO:0061982	3.41e-03	6	73	meiosis I cell cycle process	0.0279186
GO:0000380	3.45e-03	5	51	alternative mRNA splicing, via spliceosome	0.0280381
GO:0009791	3.49e-03	26	731	post-embryonic development	0.0280381
GO:0006403	3.65e-03	6	74	RNA localization	0.0290806
GO:0009934	3.84e-03	2	5	regulation of meristem structural organization	0.0303432
GO:0009908	4.71e-03	10	188	flower development	0.0366562
GO:0006606	4.73e-03	6	78	protein import into nucleus	0.0366562
GO:0007049	4.76e-03	24	673	cell cycle	0.0366562
GO:0070897	5.18e-03	5	56	transcription preinitiation complex assembly	0.0395387
GO:1903046	5.61e-03	8	134	meiotic cell cycle process	0.0419834
GO:0006356	5.68e-03	2	6	regulation of transcription by RNA polymerase I	0.0419834
GO:0045943	5.68e-03	2	6	positive regulation of transcription by RNA polymerase I	0.0419834
GO:0051170	5.69e-03	6	81	import into nucleus	0.0419834
GO:0009793	5.85e-03	10	194	embryo development ending in seed dormancy	0.0428075
GO:0090567	6.27e-03	10	196	reproductive shoot system development	0.0455483
GO:2000243	6.82e-03	4	38	positive regulation of reproductive process	0.0491031
GO:1902680	7.44e-03	17	438	positive regulation of RNA biosynthetic process	0.0526991
GO:0045893	7.44e-03	17	438	positive regulation of DNA-templated transcription	0.0526991
GO:0010014	7.85e-03	2	7	meristem initiation	0.0542226
GO:0034063	7.85e-03	2	7	stress granule assembly	0.0542226
GO:0006999	7.85e-03	2	7	nuclear pore organization	0.0542226
GO:0046496	7.89e-03	14	335	nicotinamide nucleotide metabolic process	0.0542226
GO:0022607	8.19e-03	30	940	cellular component assembly	0.0558144
GO:0051276	8.35e-03	13	303	chromosome organization	0.0564873
GO:0006090	8.52e-03	15	373	pyruvate metabolic process	0.0572008
GO:0000460	8.93e-03	4	41	maturation of 5.8S rRNA	0.0594893
GO:0051239	9.06e-03	10	207	regulation of multicellular organismal process	0.0599346
GO:0035196	9.24e-03	3	22	miRNA processing	0.0606631
GO:0022618	9.54e-03	11	241	protein-RNA complex assembly	0.0621571
GO:0009790	9.66e-03	10	209	embryo development	0.0624824
GO:2000024	1.03e-02	2	8	regulation of leaf development	0.0649359
GO:2000032	1.03e-02	2	8	regulation of secondary shoot formation	0.0649359
GO:0060688	1.03e-02	2	8	regulation of morphogenesis of a branching structure	0.0649359
GO:1902183	1.03e-02	2	8	regulation of shoot apical meristem development	0.0649359
GO:0071826	1.04e-02	11	244	protein-RNA complex organization	0.0649359
GO:0018193	1.10e-02	20	569	peptidyl-amino acid modification	0.0685067
GO:0010154	1.17e-02	15	387	fruit development	0.07183
GO:0072524	1.19e-02	15	388	pyridine-containing compound metabolic process	0.0728998
GO:0043414	1.23e-02	10	217	macromolecule methylation	0.0735612
GO:0032968	1.23e-02	4	45	positive regulation of transcription elongation by RNA polymerase II	0.0735612
GO:0034243	1.23e-02	4	45	regulation of transcription elongation by RNA polymerase II	0.0735612
GO:0006308	1.24e-02	5	69	DNA catabolic process	0.0735612
GO:0048440	1.33e-02	4	46	carpel development	0.0787038
GO:0019362	1.48e-02	14	362	pyridine nucleotide metabolic process	0.0868776
GO:0007009	1.62e-02	2	10	plasma membrane organization	0.0900739
GO:1905428	1.62e-02	2	10	regulation of plant organ formation	0.0900739
GO:0051177	1.62e-02	2	10	meiotic sister chromatid cohesion	0.0900739
GO:2000779	1.62e-02	2	10	regulation of double-strand break repair	0.0900739
GO:0009191	1.64e-02	10	227	ribonucleoside diphosphate catabolic process	0.0900739
GO:0009181	1.64e-02	10	227	purine ribonucleoside diphosphate catabolic process	0.0900739
GO:0009134	1.64e-02	10	227	nucleoside diphosphate catabolic process	0.0900739
GO:0009137	1.64e-02	10	227	purine nucleoside diphosphate catabolic process	0.0900739
GO:0006096	1.64e-02	10	227	glycolytic process	0.0900739
GO:0046031	1.64e-02	10	227	ADP metabolic process	0.0900739
GO:0046032	1.64e-02	10	227	ADP catabolic process	0.0900739
GO:0007346	1.67e-02	6	102	regulation of mitotic cell cycle	0.0908858
GO:0006357	1.73e-02	15	406	regulation of transcription by RNA polymerase II	0.0934441
GO:0019364	1.74e-02	10	229	pyridine nucleotide catabolic process	0.0934441
GO:0072526	1.83e-02	10	231	pyridine-containing compound catabolic process	0.0980571
GO:0001510	1.90e-02	7	135	RNA methylation	0.100103
GO:0009179	1.93e-02	10	233	purine ribonucleoside diphosphate metabolic process	0.100103
GO:0009135	1.93e-02	10	233	purine nucleoside diphosphate metabolic process	0.100103
GO:0035246	1.95e-02	2	11	peptidyl-arginine N-methylation	0.100103
GO:0000393	1.95e-02	2	11	spliceosomal conformational changes to generate catalytic conformation	0.100103
GO:0006607	1.95e-02	2	11	NLS-bearing protein import into nucleus	0.100103
GO:0018216	1.95e-02	2	11	peptidyl-arginine methylation	0.100103
GO:0036297	1.98e-02	3	29	interstrand cross-link repair	0.100209
GO:0009154	1.99e-02	10	234	purine ribonucleotide catabolic process	0.100209
GO:0009261	1.99e-02	10	234	ribonucleotide catabolic process	0.100209
GO:0048467	2.01e-02	4	52	gynoecium development	0.100936
GO:0008152	2.08e-02	312	14752	metabolic process	0.104015
GO:0009185	2.15e-02	10	237	ribonucleoside diphosphate metabolic process	0.106553
GO:0006195	2.20e-02	10	238	purine nucleotide catabolic process	0.108723
GO:0006352	2.27e-02	7	140	DNA-templated transcription initiation	0.111558
GO:0018195	2.31e-02	2	12	peptidyl-arginine modification	0.112722
GO:0032259	2.36e-02	19	576	methylation	0.114078
GO:0000245	2.36e-02	3	31	spliceosomal complex assembly	0.114078
GO:0046034	2.39e-02	12	312	ATP metabolic process	0.11444
GO:0016043	2.40e-02	64	2510	cellular component organization	0.11444
GO:0010629	2.43e-02	11	277	negative regulation of gene expression	0.115189
GO:0006094	2.44e-02	10	242	gluconeogenesis	0.115189
GO:0015931	2.49e-02	8	175	nucleobase-containing compound transport	0.117013
GO:0022613	2.52e-02	30	1028	ribonucleoprotein complex biogenesis	0.117086
GO:0048437	2.52e-02	6	112	floral organ development	0.117086
GO:0032786	2.57e-02	4	56	positive regulation of DNA-templated transcription, elongation	0.118371
GO:0006366	2.57e-02	16	465	transcription by RNA polymerase II	0.118371
GO:0010557	2.59e-02	17	504	positive regulation of macromolecule biosynthetic process	0.118734
GO:0019319	2.63e-02	10	245	hexose biosynthetic process	0.119111
GO:0071840	2.69e-02	81	3303	cellular component organization or biogenesis	0.119111
GO:0009166	2.69e-02	10	246	nucleotide catabolic process	0.119111
GO:0009132	2.69e-02	10	246	nucleoside diphosphate metabolic process	0.119111
GO:0016032	2.69e-02	2	13	viral process	0.119111
GO:0048825	2.69e-02	2	13	cotyledon development	0.119111
GO:1902182	2.69e-02	2	13	shoot apical meristem development	0.119111
GO:0051716	2.74e-02	67	2664	cellular response to stimulus	0.120314
GO:0031325	2.76e-02	21	666	positive regulation of cellular metabolic process	0.120932
GO:1901990	2.87e-02	4	58	regulation of mitotic cell cycle phase transition	0.124685
GO:1901292	2.89e-02	10	249	nucleoside phosphate catabolic process	0.124685
GO:0072523	2.89e-02	10	249	purine-containing compound catabolic process	0.124685
GO:0031328	2.91e-02	17	511	positive regulation of cellular biosynthetic process	0.124725
GO:0009205	3.01e-02	12	323	purine ribonucleoside triphosphate metabolic process	0.127703
GO:0071824	3.03e-02	10	251	protein-DNA complex organization	0.127703
GO:0071897	3.03e-02	6	117	DNA biosynthetic process	0.127703
GO:0051173	3.04e-02	21	673	positive regulation of nitrogen compound metabolic process	0.127703
GO:1901987	3.05e-02	5	87	regulation of cell cycle phase transition	0.127703
GO:0046514	3.10e-02	2	14	ceramide catabolic process	0.128859
GO:0010074	3.10e-02	2	14	maintenance of meristem identity	0.128859
GO:0009144	3.13e-02	12	325	purine nucleoside triphosphate metabolic process	0.129534
GO:0007127	3.20e-02	4	60	meiosis I	0.131843
GO:0006261	3.22e-02	8	184	DNA-templated DNA replication	0.13196
GO:0009891	3.24e-02	17	518	positive regulation of biosynthetic process	0.132311
GO:0010608	3.30e-02	16	480	post-transcriptional regulation of gene expression	0.133745
GO:0010558	3.31e-02	14	403	negative regulation of macromolecule biosynthetic process	0.133745
GO:0010256	3.35e-02	7	152	endomembrane system organization	0.134006
GO:0030490	3.38e-02	4	61	maturation of SSU-rRNA	0.134006
GO:0031331	3.38e-02	4	61	positive regulation of cellular catabolic process	0.134006
GO:0008283	3.38e-02	4	61	cell population proliferation	0.134006
GO:0010604	3.39e-02	21	681	positive regulation of macromolecule metabolic process	0.13408
GO:0048481	3.49e-02	3	36	plant ovule development	0.135996
GO:0035670	3.49e-02	3	36	plant-type ovary development	0.135996
GO:0000466	3.49e-02	3	36	maturation of 5.8S rRNA from tricistronic rRNA transcript (SSU-rRNA, 5.8S rRNA, LSU-rRNA)	0.135996
GO:0009911	3.53e-02	2	15	positive regulation of flower development	0.135996
GO:0016973	3.53e-02	2	15	poly(A)+ mRNA export from nucleus	0.135996
GO:0000963	3.53e-02	2	15	mitochondrial RNA processing	0.135996
GO:0048580	3.56e-02	7	154	regulation of post-embryonic development	0.136485
GO:0046364	3.64e-02	10	259	monosaccharide biosynthetic process	0.138735
GO:0031047	3.86e-02	6	124	regulatory ncRNA-mediated gene silencing	0.146843
GO:0048316	3.89e-02	13	374	seed development	0.147315
GO:0048523	3.92e-02	21	692	negative regulation of cellular process	0.147315
GO:0006368	3.93e-02	4	64	transcription elongation by RNA polymerase II	0.147315
GO:0006006	3.97e-02	10	263	glucose metabolic process	0.147676
GO:0007004	3.99e-02	2	16	telomere maintenance via telomerase	0.147676
GO:0034427	3.99e-02	2	16	nuclear-transcribed mRNA catabolic process, exonucleolytic, 3'-5'	0.147676
GO:0065004	4.00e-02	7	158	protein-DNA complex assembly	0.147699
GO:0048522	4.10e-02	23	778	positive regulation of cellular process	0.150562
GO:0048519	4.12e-02	24	820	negative regulation of biological process	0.150635
GO:0009199	4.19e-02	12	340	ribonucleoside triphosphate metabolic process	0.152631
GO:0045944	4.23e-02	10	266	positive regulation of transcription by RNA polymerase II	0.153566
GO:0031327	4.28e-02	14	418	negative regulation of cellular biosynthetic process	0.154698
GO:0040008	4.37e-02	5	96	regulation of growth	0.157294
GO:0010833	4.46e-02	2	17	telomere maintenance via telomere lengthening	0.158615
GO:0033962	4.46e-02	2	17	P-body assembly	0.158615
GO:0045005	4.46e-02	2	17	DNA-templated DNA replication maintenance of fidelity	0.158615
GO:0048582	4.56e-02	3	40	positive regulation of post-embryonic development	0.16088
GO:0009890	4.57e-02	14	422	negative regulation of biosynthetic process	0.16088
GO:0051726	4.58e-02	11	307	regulation of cell cycle	0.16088
GO:0032784	4.95e-02	4	69	regulation of DNA-templated transcription elongation	0.169384
GO:0010346	4.95e-02	2	18	shoot axis formation	0.169384
GO:0010223	4.95e-02	2	18	secondary shoot formation	0.169384
GO:0006271	4.95e-02	2	18	DNA strand elongation involved in DNA replication	0.169384
GO:0022616	4.95e-02	2	18	DNA strand elongation	0.169384
GO:0006734	4.95e-02	2	18	NADH metabolic process	0.169384
GO:0030149	4.95e-02	2	18	sphingolipid catabolic process	0.169384

## Sheet: M7
GO id	P-value	x	n	GO term	FDR
GO:0016567	7.25e-05	25	622	protein ubiquitination	0.0527782
GO:0032446	1.66e-04	25	656	protein modification by small protein conjugation	0.060578
GO:0036211	2.86e-04	87	3594	protein modification process	0.0692857
GO:0009617	7.03e-04	10	170	response to bacterium	0.112102
GO:0015698	7.70e-04	10	172	inorganic anion transport	0.112102
GO:0016310	1.38e-03	65	2642	phosphorylation	0.132648
GO:0006468	1.41e-03	53	2050	protein phosphorylation	0.132648
GO:0055085	1.47e-03	47	1764	transmembrane transport	0.132648
GO:0070647	1.69e-03	25	770	protein modification by small protein conjugation or removal	0.132648
GO:0006419	1.93e-03	3	15	alanyl-tRNA aminoacylation	0.132648
GO:0043687	2.00e-03	25	780	post-translational protein modification	0.132648
GO:0044375	2.81e-03	2	5	regulation of peroxisome size	0.158771
GO:0019725	2.84e-03	15	387	cellular homeostasis	0.158771
GO:0042592	3.30e-03	18	513	homeostatic process	0.171394
GO:0042742	4.48e-03	8	151	defense response to bacterium	0.217658
GO:0006418	5.70e-03	7	125	tRNA aminoacylation for protein translation	0.259496
GO:0002239	6.79e-03	3	23	response to oomycetes	0.269482
GO:0043038	7.03e-03	7	130	amino acid activation	0.269482
GO:0043039	7.03e-03	7	130	tRNA aminoacylation	0.269482
GO:0032535	7.76e-03	4	46	regulation of cellular component size	0.282466
GO:0090066	8.37e-03	4	47	regulation of anatomical structure size	0.285281
GO:0043412	8.62e-03	88	4076	macromolecule modification	0.285281
GO:0006817	1.19e-02	4	52	phosphate ion transport	0.375236
GO:0009607	1.27e-02	14	416	response to biotic stimulus	0.375236
GO:1903052	1.43e-02	3	30	positive regulation of proteolysis involved in protein catabolic process	0.375236
GO:0010150	1.44e-02	4	55	leaf senescence	0.375236
GO:0055088	1.44e-02	4	55	lipid homeostasis	0.375236
GO:0051603	1.44e-02	18	596	proteolysis involved in protein catabolic process	0.375236
GO:0009069	1.61e-02	36	1456	serine family amino acid metabolic process	0.397046
GO:0006869	1.68e-02	7	154	lipid transport	0.397046
GO:0043207	1.75e-02	13	391	response to external biotic stimulus	0.397046
GO:0051707	1.75e-02	13	391	response to other organism	0.397046
GO:0090693	1.93e-02	4	60	plant organ senescence	0.425161
GO:0034497	2.00e-02	2	13	protein localization to phagophore assembly site	0.42861
GO:0044419	2.06e-02	13	400	biological process involved in interspecies interaction between organisms	0.42861
GO:0045862	2.16e-02	3	35	positive regulation of proteolysis	0.436723
GO:0007188	2.31e-02	2	14	adenylate cyclase-modulating G protein-coupled receptor signaling pathway	0.440196
GO:0031145	2.31e-02	2	14	anaphase-promoting complex-dependent catabolic process	0.440196
GO:0048878	2.36e-02	11	323	chemical homeostasis	0.440196
GO:0065008	2.56e-02	14	456	regulation of biological quality	0.447105
GO:0010876	2.63e-02	7	169	lipid localization	0.447105
GO:0016559	2.64e-02	2	15	peroxisome fission	0.447105
GO:0030163	2.64e-02	19	684	protein catabolic process	0.447105
GO:0006522	2.85e-02	5	100	alanine metabolic process	0.454136
GO:0006531	2.85e-02	5	100	aspartate metabolic process	0.454136
GO:1903050	2.87e-02	3	39	regulation of proteolysis involved in protein catabolic process	0.454136
GO:0050832	3.18e-02	5	103	defense response to fungus	0.489702
GO:0006749	3.23e-02	6	139	glutathione metabolic process	0.489702
GO:0030148	3.91e-02	3	44	sphingolipid biosynthetic process	0.553489
GO:0015074	4.05e-02	5	110	DNA integration	0.553489
GO:0009785	4.11e-02	2	19	blue light signaling pathway	0.553489
GO:0032436	4.11e-02	2	19	positive regulation of proteasomal ubiquitin-dependent protein catabolic process	0.553489
GO:2000060	4.11e-02	2	19	positive regulation of ubiquitin-dependent protein catabolic process	0.553489
GO:0030522	4.11e-02	2	19	intracellular receptor signaling pathway	0.553489
GO:0030162	4.18e-02	5	111	regulation of proteolysis	0.553489
GO:0170039	4.50e-02	42	1886	proteinogenic amino acid metabolic process	0.572149
GO:0170033	4.53e-02	42	1887	L-amino acid metabolic process	0.572149
GO:0009066	4.56e-02	9	273	aspartate family amino acid metabolic process	0.572149
GO:0002229	4.93e-02	2	21	defense response to oomycetes	0.575247
GO:0071483	4.93e-02	2	21	cellular response to blue light	0.575247

## Sheet: M8
GO id	P-value	x	n	GO term	FDR
GO:0042254	7.49e-248	241	916	ribosome biogenesis	4.41753e-245
GO:0022613	1.13e-246	248	1028	ribonucleoprotein complex biogenesis	3.32879e-244
GO:0006412	8.57e-188	218	1110	translation	1.62311e-185
GO:0044085	1.10e-187	256	1897	cellular component biogenesis	1.62311e-185
GO:0043043	1.07e-186	218	1122	peptide biosynthetic process	1.26583e-184
GO:0043604	7.84e-178	219	1243	amide biosynthetic process	7.71185e-176
GO:0006518	2.66e-176	219	1262	peptide metabolic process	2.24106e-174
GO:0043603	9.08e-161	220	1496	amide metabolic process	6.69648e-159
GO:0071840	4.71e-138	266	3303	cellular component organization or biogenesis	3.08892e-136
GO:1901566	5.63e-126	225	2285	organonitrogen compound biosynthetic process	3.31987e-124
GO:0010467	1.69e-112	279	4737	gene expression	9.0818e-111
GO:0009059	7.87e-99	279	5332	macromolecule biosynthetic process	3.86728e-97
GO:0044271	5.05e-77	231	4127	cellular nitrogen compound biosynthetic process	2.29109e-75
GO:0044249	2.41e-75	284	6863	cellular biosynthetic process	1.01654e-73
GO:0034641	5.65e-75	279	6591	cellular nitrogen compound metabolic process	2.22252e-73
GO:1901576	8.03e-69	284	7274	organic substance biosynthetic process	2.96016e-67
GO:0009058	3.05e-68	285	7374	biosynthetic process	1.05733e-66
GO:0019538	3.73e-60	247	5770	protein metabolic process	1.22397e-58
GO:0043170	3.67e-44	301	10363	macromolecule metabolic process	1.13965e-42
GO:0042273	1.86e-43	44	137	ribosomal large subunit biogenesis	5.48906e-42
GO:0042255	1.81e-40	40	119	ribosome assembly	5.09119e-39
GO:1901564	1.05e-37	254	7837	organonitrogen compound metabolic process	2.80846e-36
GO:0022618	1.64e-36	48	241	protein-RNA complex assembly	4.20845e-35
GO:0071826	3.03e-36	48	244	protein-RNA complex organization	7.45753e-35
GO:0006807	1.35e-34	305	11608	nitrogen compound metabolic process	3.18686e-33
GO:0140694	1.06e-31	40	188	non-membrane-bounded organelle assembly	2.39526e-30
GO:0002181	3.49e-28	33	137	cytoplasmic translation	7.62604e-27
GO:0042274	3.83e-28	30	105	ribosomal small subunit biogenesis	8.06465e-27
GO:0070925	8.37e-28	40	234	organelle assembly	1.70297e-26
GO:0044237	1.01e-26	301	12152	cellular metabolic process	1.98497e-25
GO:0006364	1.02e-23	39	280	rRNA processing	1.94372e-22
GO:0044238	1.20e-23	305	12837	primary metabolic process	2.20648e-22
GO:0016072	3.80e-23	39	290	rRNA metabolic process	6.7886e-22
GO:0065003	5.58e-22	56	686	protein-containing complex assembly	9.68399e-21
GO:0006396	8.26e-22	67	987	RNA processing	1.39303e-20
GO:0000028	1.40e-21	19	47	ribosomal small subunit assembly	2.29014e-20
GO:0071704	9.18e-19	307	13624	organic substance metabolic process	1.46405e-17
GO:0022607	3.12e-18	60	940	cellular component assembly	4.84998e-17
GO:0000470	9.51e-18	17	51	maturation of LSU-rRNA	1.43938e-16
GO:0043933	1.73e-17	56	857	protein-containing complex organization	2.54871e-16
GO:0000027	2.16e-16	17	60	ribosomal large subunit assembly	3.10715e-15
GO:0034470	2.41e-16	41	499	ncRNA processing	3.37976e-15
GO:0034660	1.28e-13	42	628	ncRNA metabolic process	1.7556e-12
GO:0009987	3.77e-13	326	16071	cellular process	5.05524e-12
GO:0008152	4.01e-13	311	14752	metabolic process	5.25421e-12
GO:0030490	8.68e-09	11	61	maturation of SSU-rRNA	1.11308e-07
GO:0000462	1.18e-08	10	49	maturation of SSU-rRNA from tricistronic rRNA transcript (SSU-rRNA, 5.8S rRNA, LSU-rRNA)	1.48668e-07
GO:0006996	2.05e-08	56	1443	organelle organization	2.51578e-07
GO:0006414	2.53e-08	14	119	translational elongation	3.04551e-07
GO:0000387	3.28e-08	9	41	spliceosomal snRNP assembly	3.8703e-07
GO:0016043	3.78e-08	81	2510	cellular component organization	4.37834e-07
GO:0000463	1.75e-07	8	36	maturation of LSU-rRNA from tricistronic rRNA transcript (SSU-rRNA, 5.8S rRNA, LSU-rRNA)	1.96574e-06
GO:0006397	1.77e-07	25	425	mRNA processing	1.96574e-06
GO:0062125	2.01e-07	5	9	regulation of mitochondrial gene expression	2.1103e-06
GO:0070129	2.01e-07	5	9	regulation of mitochondrial translation	2.1103e-06
GO:0070131	2.01e-07	5	9	positive regulation of mitochondrial translation	2.1103e-06
GO:0032543	2.04e-07	9	50	mitochondrial translation	2.1103e-06
GO:0140053	4.71e-07	10	71	mitochondrial gene expression	4.79378e-06
GO:0016071	5.30e-07	28	546	mRNA metabolic process	5.30414e-06
GO:0072655	6.44e-07	12	111	establishment of protein localization to mitochondrion	6.22495e-06
GO:0070585	6.44e-07	12	111	protein localization to mitochondrion	6.22495e-06
GO:0006626	2.84e-06	11	106	protein targeting to mitochondrion	2.70223e-05
GO:0008380	3.00e-06	19	310	RNA splicing	2.81112e-05
GO:0051247	7.30e-06	14	189	positive regulation of protein metabolic process	6.73046e-05
GO:0010628	1.07e-05	9	79	positive regulation of gene expression	9.68734e-05
GO:0045948	1.87e-05	4	10	positive regulation of translational initiation	0.000166809
GO:0071806	4.93e-05	11	143	protein transmembrane transport	0.000429602
GO:0045727	5.02e-05	7	55	positive regulation of translation	0.000429602
GO:0034250	5.02e-05	7	55	positive regulation of amide metabolic process	0.000429602
GO:0006839	5.13e-05	10	119	mitochondrial transport	0.000432371
GO:0006417	6.33e-05	20	419	regulation of translation	0.00052564
GO:0034248	7.21e-05	20	423	regulation of amide metabolic process	0.000590557
GO:0051246	7.35e-05	31	827	regulation of protein metabolic process	0.000594396
GO:0010608	1.42e-04	21	480	post-transcriptional regulation of gene expression	0.00113273
GO:0000398	1.51e-04	14	249	mRNA splicing, via spliceosome	0.00118859
GO:0000375	2.66e-04	14	263	RNA splicing, via transesterification reactions	0.00203611
GO:0000377	2.66e-04	14	263	RNA splicing, via transesterification reactions with bulged adenosine as nucleophile	0.00203611
GO:0072594	2.76e-04	16	329	establishment of protein localization to organelle	0.00208532
GO:0000461	3.13e-04	2	2	endonucleolytic cleavage to generate mature 3'-end of SSU-rRNA from (SSU-rRNA, 5.8S rRNA, LSU-rRNA)	0.00230671
GO:0070301	3.13e-04	2	2	cellular response to hydrogen peroxide	0.00230671
GO:0007007	3.55e-04	5	35	inner mitochondrial membrane organization	0.00258529
GO:0051604	3.64e-04	20	478	protein maturation	0.00261613
GO:1902626	4.27e-04	3	9	assembly of large subunit precursor of preribosome	0.00300146
GO:0031118	4.27e-04	3	9	rRNA pseudouridine synthesis	0.00300146
GO:0000413	6.13e-04	9	133	protein peptidyl-prolyl isomerization	0.00425469
GO:0044743	7.77e-04	7	85	protein transmembrane import into intracellular organelle	0.00533212
GO:0006605	8.43e-04	13	262	protein targeting	0.0057147
GO:0045039	9.11e-04	4	25	protein insertion into mitochondrial inner membrane	0.00610874
GO:0006457	1.02e-03	15	336	protein folding	0.00677074
GO:0090151	1.28e-03	5	46	establishment of protein localization to mitochondrial membrane	0.00838135
GO:0018208	1.31e-03	9	148	peptidyl-proline modification	0.00849862
GO:0034614	1.62e-03	4	29	cellular response to reactive oxygen species	0.0103766
GO:0045739	1.73e-03	3	14	positive regulation of DNA repair	0.0108833
GO:0033365	1.73e-03	16	391	protein localization to organelle	0.0108833
GO:0031120	1.83e-03	2	4	snRNA pseudouridine synthesis	0.0113831
GO:0007006	2.04e-03	5	51	mitochondrial membrane organization	0.0125304
GO:0040031	3.02e-03	2	5	snRNA modification	0.0179922
GO:0031204	3.02e-03	2	5	post-translational protein targeting to membrane, translocation	0.0179922
GO:0034214	3.02e-03	2	5	protein hexamerization	0.0179922
GO:0007005	3.24e-03	9	169	mitochondrion organization	0.0191027
GO:1990542	3.55e-03	6	83	mitochondrial transmembrane transport	0.0207463
GO:0006285	3.69e-03	3	18	base-excision repair, AP site formation	0.0213335
GO:0000447	4.48e-03	2	6	endonucleolytic cleavage in ITS1 to separate SSU-rRNA from 5.8S rRNA and LSU-rRNA from tricistronic rRNA transcript (SSU-rRNA, 5.8S rRNA, LSU-rRNA)	0.0256371
GO:0030150	4.88e-03	4	39	protein import into mitochondrial matrix	0.0276737
GO:0000460	5.84e-03	4	41	maturation of 5.8S rRNA	0.0325192
GO:0006465	5.84e-03	4	41	signal peptide processing	0.0325192
GO:0000479	6.19e-03	2	7	endonucleolytic cleavage of tricistronic rRNA transcript (SSU-rRNA, 5.8S rRNA, LSU-rRNA)	0.0341469
GO:0000154	6.26e-03	5	66	rRNA modification	0.0341795
GO:0170036	6.37e-03	4	42	import into the mitochondrion	0.0344741
GO:0051054	6.61e-03	3	22	positive regulation of DNA metabolic process	0.0354329
GO:0006458	8.49e-03	5	71	'de novo' protein folding	0.0451148
GO:0006448	1.00e-02	6	103	regulation of translational elongation	0.052907
GO:0006884	1.04e-02	2	9	cell volume homeostasis	0.054146
GO:0070125	1.28e-02	2	10	mitochondrial translational elongation	0.0663092
GO:0031401	1.36e-02	6	110	positive regulation of protein modification process	0.0697152
GO:0006282	1.43e-02	3	29	regulation of DNA repair	0.0727908
GO:0016070	1.51e-02	85	3857	RNA metabolic process	0.0762261
GO:0051347	1.53e-02	6	113	positive regulation of transferase activity	0.0767318
GO:0045903	1.55e-02	2	11	positive regulation of translational fidelity	0.0767386
GO:0010604	1.93e-02	20	681	positive regulation of macromolecule metabolic process	0.0947358
GO:0090150	2.00e-02	7	154	establishment of protein localization to membrane	0.0976221
GO:0010229	2.14e-02	2	13	inflorescence development	0.10371
GO:0065009	2.18e-02	20	690	regulation of molecular function	0.10462
GO:0006620	2.47e-02	2	14	post-translational protein targeting to endoplasmic reticulum membrane	0.115801
GO:0006616	2.47e-02	2	14	SRP-dependent cotranslational protein targeting to membrane, translocation	0.115801
GO:0031125	2.47e-02	2	14	rRNA 3'-end processing	0.115801
GO:0000466	2.55e-02	3	36	maturation of 5.8S rRNA from tricistronic rRNA transcript (SSU-rRNA, 5.8S rRNA, LSU-rRNA)	0.118688
GO:0034599	2.95e-02	4	66	cellular response to oxidative stress	0.136115
GO:0009231	3.15e-02	3	39	riboflavin biosynthetic process	0.143907
GO:0006284	3.25e-02	4	68	base-excision repair	0.147386
GO:0009893	3.34e-02	20	723	positive regulation of metabolic process	0.150102
GO:0042727	3.36e-02	3	40	flavin-containing compound biosynthetic process	0.150102
GO:0006413	3.93e-02	9	256	translational initiation	0.172222
GO:0006228	3.97e-02	2	18	UTP biosynthetic process	0.172222
GO:0046051	3.97e-02	2	18	UTP metabolic process	0.172222
GO:0008361	3.97e-02	2	18	regulation of cell size	0.172222
GO:0072657	4.16e-02	7	180	protein localization to membrane	0.179154
GO:0006298	4.28e-02	3	44	mismatch repair	0.18286
GO:0045041	4.39e-02	2	19	protein import into mitochondrial intermembrane space	0.18617
GO:0050790	4.72e-02	18	660	regulation of catalytic activity	0.198769
GO:0065002	4.78e-02	3	46	intracellular protein transmembrane transport	0.198769
GO:0006183	4.82e-02	2	20	GTP biosynthetic process	0.198769
GO:0106004	4.82e-02	2	20	tRNA (guanine-N7)-methylation	0.198769
GO:0090304	4.94e-02	94	4548	nucleic acid metabolic process	0.202485

## Sheet: M9
GO id	P-value	x	n	GO term	FDR
GO:0051641	4.47e-10	45	1261	cellular localization	1.78968e-07
GO:0051179	4.59e-10	85	3442	localization	1.78968e-07
GO:0006810	9.35e-10	80	3189	transport	2.43074e-07
GO:0051234	1.28e-09	82	3330	establishment of localization	2.48969e-07
GO:0016192	4.42e-08	27	624	vesicle-mediated transport	6.8982e-06
GO:0015031	9.21e-08	31	821	protein transport	1.19772e-05
GO:0141124	1.11e-07	15	211	intracellular signaling cassette	1.23455e-05
GO:0008104	1.74e-07	35	1032	protein localization	1.61233e-05
GO:0070727	1.86e-07	35	1035	cellular macromolecule localization	1.61233e-05
GO:0032482	2.54e-07	9	69	Rab protein signal transduction	1.98085e-05
GO:0071702	3.96e-07	43	1475	organic substance transport	2.8068e-05
GO:0033036	4.43e-07	38	1223	macromolecule localization	2.88083e-05
GO:0045184	5.85e-07	32	941	establishment of protein localization	3.50932e-05
GO:0051649	1.86e-06	28	801	establishment of localization in cell	0.000101871
GO:0007034	1.96e-06	10	112	vacuolar transport	0.000101871
GO:0071705	2.53e-06	36	1210	nitrogen compound transport	0.000123331
GO:0046907	5.16e-06	26	750	intracellular transport	0.000236633
GO:0071422	2.10e-05	3	5	succinate transmembrane transport	0.000862643
GO:0015709	2.10e-05	3	5	thiosulfate transport	0.000862643
GO:0007264	5.61e-05	9	132	small GTPase-mediated signal transduction	0.00218783
GO:0015744	7.21e-05	3	7	succinate transport	0.00267964
GO:1902356	1.14e-04	3	8	oxaloacetate(2-) transmembrane transport	0.00387714
GO:0015729	1.14e-04	3	8	oxaloacetate transport	0.00387714
GO:0048193	1.29e-04	12	255	Golgi vesicle transport	0.00417849
GO:0007033	1.46e-04	7	88	vacuole organization	0.00453992
GO:0071423	2.40e-04	3	10	malate transmembrane transport	0.00694267
GO:0043953	2.40e-04	3	10	protein transport by the Tat complex	0.00694267
GO:0055085	3.31e-04	40	1764	transmembrane transport	0.00923004
GO:0042147	4.18e-04	5	49	retrograde transport, endosome to Golgi	0.0112377
GO:0072334	4.32e-04	3	12	UDP-galactose transmembrane transport	0.0112377
GO:0016482	4.60e-04	5	50	cytosolic transport	0.0113846
GO:0098534	4.96e-04	2	3	centriole assembly	0.0113846
GO:0051298	4.96e-04	2	3	centrosome duplication	0.0113846
GO:0007099	4.96e-04	2	3	centriole replication	0.0113846
GO:0071806	5.57e-04	8	143	protein transmembrane transport	0.0124133
GO:0019722	6.58e-04	5	54	calcium-mediated signaling	0.0142511
GO:0031329	6.82e-04	6	82	regulation of cellular catabolic process	0.0143685
GO:0006888	7.63e-04	8	150	endoplasmic reticulum to Golgi vesicle-mediated transport	0.015661
GO:0006839	9.16e-04	7	119	mitochondrial transport	0.0183111
GO:0032000	9.84e-04	2	4	positive regulation of fatty acid beta-oxidation	0.0187204
GO:0050996	9.84e-04	2	4	positive regulation of lipid catabolic process	0.0187204
GO:0035556	1.02e-03	18	609	intracellular signal transduction	0.018856
GO:0007032	1.06e-03	3	16	endosome organization	0.0192072
GO:0031331	1.15e-03	5	61	positive regulation of cellular catabolic process	0.020384
GO:0016197	1.32e-03	6	93	endosomal transport	0.0228603
GO:0052324	1.51e-03	3	18	plant-type cell wall cellulose biosynthetic process	0.0239302
GO:0052541	1.51e-03	3	18	plant-type cell wall cellulose metabolic process	0.0239302
GO:0034410	1.51e-03	3	18	cell wall beta-glucan biosynthetic process	0.0239302
GO:0034406	1.51e-03	3	18	cell wall beta-glucan metabolic process	0.0239302
GO:0015743	1.58e-03	4	39	malate transport	0.0239302
GO:0031998	1.63e-03	2	5	regulation of fatty acid beta-oxidation	0.0239302
GO:0006501	1.63e-03	2	5	C-terminal protein lipidation	0.0239302
GO:0005513	1.63e-03	2	5	detection of calcium ion	0.0239302
GO:0002831	1.75e-03	5	67	regulation of response to biotic stimulus	0.0253241
GO:0006886	1.98e-03	16	543	intracellular protein transport	0.0280338
GO:0015740	2.08e-03	4	42	C4-dicarboxylate transport	0.029023
GO:0002221	2.42e-03	2	6	pattern recognition receptor signaling pathway	0.0294722
GO:0002764	2.42e-03	2	6	immune response-regulating signaling pathway	0.0294722
GO:0002757	2.42e-03	2	6	immune response-activating signaling pathway	0.0294722
GO:0002758	2.42e-03	2	6	innate immune response-activating signaling pathway	0.0294722
GO:0045923	2.42e-03	2	6	positive regulation of fatty acid metabolic process	0.0294722
GO:0050994	2.42e-03	2	6	regulation of lipid catabolic process	0.0294722
GO:0046321	2.42e-03	2	6	positive regulation of fatty acid oxidation	0.0294722
GO:0070676	2.42e-03	2	6	intralumenal vesicle formation	0.0294722
GO:0032101	2.72e-03	5	74	regulation of response to external stimulus	0.0324975
GO:0043928	2.75e-03	3	22	exonucleolytic catabolism of deadenylated mRNA	0.0324975
GO:0016567	3.15e-03	17	622	protein ubiquitination	0.0366459
GO:0002253	3.36e-03	2	7	activation of immune response	0.0368768
GO:0002218	3.36e-03	2	7	activation of innate immune response	0.0368768
GO:0046320	3.36e-03	2	7	regulation of fatty acid oxidation	0.0368768
GO:0006835	3.41e-03	4	48	dicarboxylic acid transport	0.0368768
GO:0018923	3.55e-03	3	24	limonene metabolic process	0.0368768
GO:0043694	3.55e-03	3	24	monoterpene catabolic process	0.0368768
GO:0016925	3.55e-03	3	24	protein sumoylation	0.0368768
GO:0046251	3.55e-03	3	24	limonene catabolic process	0.0368768
GO:0051592	4.44e-03	2	8	response to calcium ion	0.0452718
GO:0035435	4.47e-03	3	26	phosphate ion transmembrane transport	0.0452718
GO:0006891	4.56e-03	4	52	intra-Golgi vesicle-mediated transport	0.0455738
GO:0120256	4.88e-03	4	53	olefinic compound catabolic process	0.0481841
GO:0043692	4.98e-03	3	27	monoterpene metabolic process	0.0485574
GO:0032446	5.34e-03	17	656	protein modification by small protein conjugation	0.0514118
GO:0016050	5.55e-03	6	124	vesicle organization	0.0528256
GO:0018410	5.66e-03	2	9	C-terminal protein amino acid modification	0.0531598
GO:0043488	6.32e-03	4	57	regulation of mRNA stability	0.0575776
GO:0061013	6.32e-03	4	57	regulation of mRNA catabolic process	0.0575776
GO:0043687	6.35e-03	19	780	post-translational protein modification	0.0575776
GO:0043487	6.73e-03	4	58	regulation of RNA stability	0.0602944
GO:0009896	7.20e-03	5	93	positive regulation of catabolic process	0.0638174
GO:0097428	7.37e-03	3	31	protein maturation by iron-sulfur cluster transfer	0.0645781
GO:0009894	7.48e-03	6	132	regulation of catabolic process	0.0648307
GO:0006900	8.03e-03	4	61	vesicle budding from membrane	0.0682853
GO:0000291	8.05e-03	3	32	nuclear-transcribed mRNA catabolic process, exonucleolytic	0.0682853
GO:0050778	8.50e-03	2	11	positive regulation of immune response	0.0690308
GO:0002684	8.50e-03	2	11	positive regulation of immune system process	0.0690308
GO:0045089	8.50e-03	2	11	positive regulation of innate immune response	0.0690308
GO:1900424	8.50e-03	2	11	regulation of defense response to bacterium	0.0690308
GO:0000422	8.78e-03	3	33	autophagy of mitochondrion	0.0705712
GO:1901361	8.93e-03	15	581	organic cyclic compound catabolic process	0.0710716
GO:0098660	9.80e-03	16	643	inorganic ion transmembrane transport	0.0772371
GO:0046247	1.03e-02	3	35	terpene catabolic process	0.0805794
GO:0120253	1.05e-02	4	66	hydrocarbon catabolic process	0.0814465
GO:0044242	1.12e-02	8	233	cellular lipid catabolic process	0.0851127
GO:0044248	1.12e-02	25	1186	cellular catabolic process	0.0851127
GO:0006890	1.17e-02	4	68	retrograde vesicle-mediated transport, Golgi to endoplasmic reticulum	0.0871662
GO:0062013	1.18e-02	2	13	positive regulation of small molecule metabolic process	0.0871662
GO:0019217	1.18e-02	2	13	regulation of fatty acid metabolic process	0.0871662
GO:0007154	1.31e-02	34	1773	cell communication	0.0957906
GO:0006812	1.33e-02	19	840	monoatomic cation transport	0.0959418
GO:0045834	1.37e-02	2	14	positive regulation of lipid metabolic process	0.0980583
GO:0030150	1.39e-02	3	39	protein import into mitochondrial matrix	0.0984994
GO:0031668	1.42e-02	5	110	cellular response to extracellular stimulus	0.0999721
GO:0071496	1.47e-02	5	111	cellular response to external stimulus	0.102687
GO:1900673	1.49e-02	3	40	olefin metabolic process	0.102687
GO:0018874	1.55e-02	4	74	benzoate metabolic process	0.106335
GO:1900150	1.57e-02	2	15	regulation of defense response to fungus	0.106335
GO:0042221	1.62e-02	34	1800	response to chemical	0.108169
GO:1902600	1.62e-02	9	299	proton transmembrane transport	0.108169
GO:0016042	1.65e-02	9	300	lipid catabolic process	0.108666
GO:0042592	1.66e-02	13	513	homeostatic process	0.108666
GO:0170036	1.70e-02	3	42	import into the mitochondrion	0.110262
GO:0015711	1.72e-02	8	252	organic anion transport	0.110662
GO:0031347	1.75e-02	5	116	regulation of defense response	0.110859
GO:0002833	1.78e-02	2	16	positive regulation of response to biotic stimulus	0.110859
GO:0071417	1.78e-02	2	16	cellular response to organonitrogen compound	0.110859
GO:0031349	1.78e-02	2	16	positive regulation of defense response	0.110859
GO:0045454	1.80e-02	7	206	cell redox homeostasis	0.111537
GO:1903311	1.87e-02	5	118	regulation of mRNA metabolic process	0.113488
GO:0009968	1.92e-02	3	44	negative regulation of signal transduction	0.113488
GO:0043562	1.92e-02	3	44	cellular response to nitrogen levels	0.113488
GO:0010648	1.92e-02	3	44	negative regulation of cell communication	0.113488
GO:0023057	1.92e-02	3	44	negative regulation of signaling	0.113488
GO:0008300	1.92e-02	3	44	isoprenoid catabolic process	0.113488
GO:0006605	2.11e-02	8	262	protein targeting	0.121794
GO:0010565	2.16e-02	3	46	regulation of cellular ketone metabolic process	0.121794
GO:0006635	2.16e-02	3	46	fatty acid beta-oxidation	0.121794
GO:0010033	2.16e-02	22	1069	response to organic substance	0.121794
GO:0006119	2.22e-02	7	215	oxidative phosphorylation	0.121794
GO:0050776	2.23e-02	2	18	regulation of immune response	0.121794
GO:0002682	2.23e-02	2	18	regulation of immune system process	0.121794
GO:0032103	2.23e-02	2	18	positive regulation of response to external stimulus	0.121794
GO:0045088	2.23e-02	2	18	regulation of innate immune response	0.121794
GO:0007098	2.23e-02	2	18	centrosome cycle	0.121794
GO:1990542	2.27e-02	4	83	mitochondrial transmembrane transport	0.121794
GO:0006811	2.28e-02	20	951	monoatomic ion transport	0.121794
GO:0000288	2.29e-02	3	47	nuclear-transcribed mRNA catabolic process, deadenylation-dependent decay	0.121794
GO:0019216	2.29e-02	3	47	regulation of lipid metabolic process	0.121794
GO:0070647	2.30e-02	17	770	protein modification by small protein conjugation or removal	0.121794
GO:1905037	2.42e-02	3	48	autophagosome organization	0.126467
GO:0000045	2.42e-02	3	48	autophagosome assembly	0.126467
GO:0044282	2.55e-02	10	377	small molecule catabolic process	0.131693
GO:0001558	2.55e-02	3	49	regulation of cell growth	0.131693
GO:0017148	2.69e-02	3	50	negative regulation of translation	0.132645
GO:0061014	2.69e-02	3	50	positive regulation of mRNA catabolic process	0.132645
GO:1903008	2.69e-02	3	50	organelle disassembly	0.132645
GO:0050779	2.69e-02	3	50	RNA destabilization	0.132645
GO:0061157	2.69e-02	3	50	mRNA destabilization	0.132645
GO:0009062	2.69e-02	3	50	fatty acid catabolic process	0.132645
GO:0019395	2.69e-02	3	50	fatty acid oxidation	0.132645
GO:0009903	2.72e-02	2	20	chloroplast avoidance movement	0.133404
GO:0090481	2.83e-02	3	51	pyrimidine nucleotide-sugar transmembrane transport	0.137023
GO:1902358	2.83e-02	3	51	sulfate transmembrane transport	0.137023
GO:0006817	2.97e-02	3	52	phosphate ion transport	0.140892
GO:0034440	2.97e-02	3	52	lipid oxidation	0.140892
GO:0019725	2.97e-02	10	387	cellular homeostasis	0.140892
GO:0009593	2.98e-02	2	21	detection of chemical stimulus	0.140892
GO:0098662	3.06e-02	13	559	inorganic cation transmembrane transport	0.143977
GO:1901420	3.25e-02	2	22	negative regulation of response to alcohol	0.149161
GO:0009788	3.25e-02	2	22	negative regulation of abscisic acid-activated signaling pathway	0.149161
GO:0045116	3.25e-02	2	22	protein neddylation	0.149161
GO:1905958	3.25e-02	2	22	negative regulation of cellular response to alcohol	0.149161
GO:0034249	3.28e-02	3	54	negative regulation of amide metabolic process	0.149417
GO:0098655	3.34e-02	13	566	monoatomic cation transmembrane transport	0.151341
GO:0031669	3.38e-02	4	94	cellular response to nutrient levels	0.151565
GO:0030244	3.38e-02	4	94	cellulose biosynthetic process	0.151565
GO:0032787	3.46e-02	18	871	monocarboxylic acid metabolic process	0.153928
GO:0016311	3.50e-02	13	570	dephosphorylation	0.153928
GO:0033499	3.53e-02	2	23	galactose catabolic process via UDP-galactose	0.153928
GO:0032527	3.53e-02	2	23	protein exit from endoplasmic reticulum	0.153928
GO:0006402	3.57e-02	5	140	mRNA catabolic process	0.153928
GO:0042180	3.59e-02	6	188	cellular ketone metabolic process	0.153928
GO:0034976	3.59e-02	3	56	response to endoplasmic reticulum stress	0.153928
GO:0046112	3.59e-02	3	56	nucleobase biosynthetic process	0.153928
GO:0040008	3.61e-02	4	96	regulation of growth	0.153928
GO:0010243	3.76e-02	3	57	response to organonitrogen compound	0.158432
GO:1903313	3.76e-02	3	57	positive regulation of mRNA metabolic process	0.158432
GO:0006825	3.82e-02	2	24	copper ion transport	0.160171
GO:0042044	4.12e-02	2	25	fluid transport	0.169904
GO:0031023	4.12e-02	2	25	microtubule organizing center organization	0.169904
GO:0006833	4.12e-02	2	25	water transport	0.169904
GO:0008272	4.27e-02	3	60	sulfate transport	0.175451
GO:0120254	4.36e-02	5	148	olefinic compound metabolic process	0.177927
GO:0062012	4.45e-02	3	61	regulation of small molecule metabolic process	0.17998
GO:0042214	4.45e-02	3	61	terpene metabolic process	0.17998
GO:0050832	4.49e-02	4	103	defense response to fungus	0.180419
GO:0016236	4.64e-02	3	62	macroautophagy	0.183709
GO:0048583	4.73e-02	9	363	regulation of response to stimulus	0.183709
GO:0009113	4.74e-02	2	27	purine nucleobase biosynthetic process	0.183709
GO:0051443	4.74e-02	2	27	positive regulation of ubiquitin-protein transferase activity	0.183709
GO:0031398	4.74e-02	2	27	positive regulation of protein ubiquitination	0.183709
GO:0019388	4.74e-02	2	27	galactose catabolic process	0.183709
GO:0006497	4.76e-02	4	105	protein lipidation	0.183709
GO:0042158	4.76e-02	4	105	lipoprotein biosynthetic process	0.183709
GO:0042157	4.90e-02	4	106	lipoprotein metabolic process	0.188123

[truncated: 36 more sheets: M10, M11, M12, M13, M14, M15, M16, M17, M18, M19, M20, M21, M22, M23, M24, M25, M26, M27, M28, M29 …]
