# Supplementary material for: A transcriptional roadmap of the yearly growth cycle in Populus trees
Source: Plant Cell. 2025 Aug 20;37(9):koaf208. doi: 10.1093/plcell/koaf208 (PMC12419529; doi:10.1093/plcell/koaf208)
Supplement: koaf208_Supplementary_Data [file koaf208_supplementary_data.zip › Supplementary Data Set 5.xlsx]

## Sheet: LDvsS up
Supplementary Data. Marcon et al. (2025).
Supplementary Data Set 5. List of all differentially expressed genes for each contrast. Up is upregulated genes and down is downregulated genes in indoor vs outdoor. S summer, A autumn and W winter months.
Genes	baseMean	log2FoldChange	lfcSE	stat	pvalue	padj
Potra2n19c34178	1148.48	11.5474	0.943891	12.2339	2.04986e+34	4.19871e+33
Potra2n1c1213	529.59	10.4293	0.88972	11.722	9.83688e+32	1.74896e+30
Potra2n19c34179	13260.2	10.1048	0.833956	12.1167	8.61282e+34	1.70148e+32
Potra2n14c27284	725.925	9.92314	0.925882	10.7175	8.42507e+27	1.11972e+25
Potra2n18c32173	9819.68	9.90453	0.507825	19.5038	1.01858e+84	1.4693e+82
Potra2n3c7843	960.896	9.84351	0.869885	11.3159	1.09496e+29	1.7188e+28
Potra2n1c2027	460.747	9.74618	0.848418	11.4875	1.52492e+30	2.53857e+29
Potra2n3c7678	1155.06	9.71644	0.742247	13.0906	3.72753e+39	9.73454e+38
Potra2n4c8628	303.506	9.63059	0.867046	11.1074	1.15517e+28	1.70741e+27
Potra2n6c14265	585.248	9.61328	0.958851	10.0258	1.17369e+23	1.29623e+22
Potra2n4c8712	375.837	9.45485	0.90017	10.5034	8.33184e+26	1.03998e+24
Potra2n2c4474	2347.94	9.38915	0.498494	18.835	3.90017e+79	4.69572e+77
Potra2n1c2895	438.493	9.19523	1.11093	8.27704	1.26276e+16	8.639e+16
Potra2n1c3213	308.469	9.16972	0.97229	9.43105	4.06002e+21	3.81208e+20
Potra2n10c22275	308.572	9.16817	1.07368	8.53901	1.3538e+17	9.94964e+17
Potra2n9c19221	203.025	9.04528	0.895308	10.103	5.35871e+24	6.03367e+23
Potra2n10c22065	278.991	9.02161	0.98519	9.15724	5.32431e+20	4.65075e+19
Potra2n1c1948	272.076	8.98978	0.873466	10.2921	7.65035e+25	9.02258e+24
Potra2n19c34362	192.305	8.97498	0.854895	10.4983	8.7917e+26	1.09564e+24
Potra2n1c1426	180.042	8.8682	0.861165	10.2979	7.20068e+25	8.51526e+24
Potra2n155s34744	167.008	8.76474	0.925915	9.46603	2.90677e+21	2.75976e+20
Potra2n4c8675	457.77	8.74138	1.04443	8.36954	5.78438e+17	4.06555e+16
Potra2n11c23013	768.873	8.73106	0.819773	10.6506	1.7328e+26	2.25781e+25
Potra2n2c4134	461.587	8.72749	1.213	7.19494	6.24891e+13	3.2406e+12
Potra2n2c4153	313.337	8.70915	0.911927	9.55028	1.29347e+21	1.26053e+20
Potra2n18c32009	158.159	8.69327	0.872671	9.96168	2.24242e+23	2.42917e+22
Potra2n19c33327	3396.68	8.67644	0.428009	20.2716	2.28915e+91	4.07003e+89
Potra2n14c26493	1263.85	8.65383	0.591566	14.6287	1.84349e+48	7.17249e+47
Potra2n8c18311	2648.94	8.63636	0.389695	22.1618	8.02144e+109	2.42875e+106
Potra2n9c18982	37666.2	8.63392	0.391997	22.0255	1.64256e+107	4.78393e+105
Potra2n2c5467	6533.71	8.61803	0.302712	28.4694	2.80145e+178	6.11937e+175
Potra2n203s34940	208.763	8.60421	0.863787	9.96102	2.2573e+23	2.44443e+22
Potra2n8c17851	289.209	8.59381	0.874728	9.82456	8.82608e+23	9.19627e+22
Potra2n1c2837	537.254	8.59144	0.758192	11.3315	9.16348e+30	1.44597e+28
Potra2n4c8490	659.241	8.58242	0.765642	11.2094	3.66525e+29	5.59875e+28
Potra2n3c7151	147.134	8.58077	0.889971	9.64163	5.33332e+22	5.34398e+21
Potra2n19c33621	144.892	8.5598	0.930984	9.19435	3.77259e+20	3.32573e+19
Potra2n2c4349	748.671	8.49264	0.620411	13.6887	1.18546e+42	3.61803e+41
Potra2n18c32564	268.731	8.48855	0.940245	9.02802	1.74807e+19	1.46983e+18
Potra2n3c8116	137.637	8.48231	0.875027	9.69377	3.2049e+22	3.23142e+21
Potra2n1c1962	136.4	8.48002	0.861402	9.84443	7.24457e+23	7.57941e+22
Potra2n8c18019	190.859	8.47628	0.8903	9.5207	1.72016e+21	1.66206e+20
Potra2n17c31552	136.263	8.46935	1.04042	8.14028	3.94358e+16	2608098849965730
Potra2n15c28401	131.541	8.4166	0.882285	9.53955	1.43454e+21	1.39004e+20
Potra2n5c12526	130.125	8.40397	0.933636	9.00133	2.22991e+19	1.8566e+18
Potra2n12c24479	464.94	8.39622	0.731652	11.4757	1.74778e+30	2.90168e+29
Potra2n5c12605	127.987	8.38323	0.878336	9.54444	1.36841e+21	1.32933e+20
Potra2n10c21552	127.413	8.3817	0.872118	9.61074	7.20285e+22	7.14699e+21
Potra2n10c22274	1730.82	8.37334	0.813074	10.2984	7.16586e+25	8.48062e+24
Potra2n10c21674	127.433	8.37305	0.903043	9.27204	1.82617e+20	1.64495e+19
Potra2n5c12336	329.257	8.31332	0.865781	9.6021	7.83343e+22	7.73754e+21
Potra2n17c30657	118.092	8.27664	0.84634	9.77934	1.38111e+22	1.41969e+21
Potra2n8c18380	2267.94	8.27583	0.366237	22.5969	4.64457e+113	1.59591e+110
Potra2n14c26466	402.72	8.19772	0.790894	10.3651	3.57287e+25	4.29826e+24
Potra2n8c18371	2143.89	8.19741	0.372688	21.9954	3.1879e+107	9.02678e+105
Potra2n6c13524	403.84	8.18384	0.759887	10.7698	4.78008e+27	6.43964e+26
Potra2n15c28077	951.625	8.13427	0.558905	14.5539	5.5131e+48	2.09958e+46
Potra2n4c8581	3213.24	8.12969	0.497806	16.331	5.93816e+60	3.73652e+58
Potra2n1c1057	106.357	8.11872	0.870737	9.32396	1.12073e+20	1.02246e+19
Potra2n15c28577	1032.72	8.11799	0.542224	14.9717	1.12494e+50	4.81819e+49
Potra2n15c28859	3444.38	8.09986	0.384906	21.0437	2.60933e+98	5.65929e+96
Potra2n16c29448	204.11	8.08789	0.888935	9.0984	9.16697e+20	7.85252e+19
Potra2n1c2422	145.174	8.08001	0.919562	8.78681	1.53871e+18	1.20315e+17
Potra2n8c18615	452.621	8.02769	0.704084	11.4016	4.10457e+30	6.62036e+29
Potra2n9c18992	7684.81	7.99595	0.330448	24.1973	2.37583e+129	1.23523e+126
Potra2n18c33011	696.351	7.98644	0.618712	12.9082	4.04809e+38	9.95934e+37
Potra2n7c16188	2943.25	7.98458	0.366029	21.814	1.70679e+105	4.61905e+103
Potra2n1c2209	3170.54	7.98102	0.336994	23.683	5.39925e+124	2.39297e+121
Potra2n5c11696	781.178	7.96978	0.503406	15.8317	1.87968e+56	1.03386e+54
Potra2n7c16494	96.3355	7.96893	0.898083	8.87327	7.10294e+19	5.70762e+18
Potra2n13c25085	1421.09	7.93465	0.783242	10.1305	4.04505e+24	4.60371e+23
Potra2n6c14623	93.9374	7.92921	0.963307	8.23124	1.85289e+16	1254722298617780
Potra2n19c34371	91.1967	7.89101	0.943509	8.36346	6.09031e+17	4.27566e+16
Potra2n7c16431	177.966	7.88856	0.851185	9.26774	1.90134e+20	1.70913e+19
Potra2n7c16253	244.488	7.88679	0.854596	9.22868	2.73977e+20	2.442e+19
Potra2n6c15150	325.964	7.84784	0.895807	8.76063	1.94163e+18	1.50512e+17
Potra2n4c9551	1905.03	7.84766	0.321883	24.3805	2.75636e+131	1.53258e+128
Potra2n13c25752	387.342	7.83904	0.727958	10.7685	4.84694e+27	6.52396e+26
Potra2n14c26899	169.024	7.81543	0.881791	8.86312	7.78035e+19	6.23672e+18
Potra2n5c10583	87.8029	7.81354	0.843532	9.26288	1.99e+20	1.78621e+19
Potra2n11c22448	309.133	7.8061	0.75298	10.3669	3.50552e+25	4.21891e+24
Potra2n10c21611	9103.99	7.79268	0.474781	16.4132	1.53843e+60	9.90458e+59
Potra2n6c13477	83.3727	7.76795	0.880683	8.82037	1.14082e+18	9.0335e+18
Potra2n11c22778	222.387	7.76169	0.97938	7.92511	2279448091999790	143107785057371
Potra2n4c10232	162.339	7.75695	0.879244	8.8223	1.12135e+18	8.88622e+18
Potra2n13c25219	81.746	7.73392	0.926215	8.35002	6.82505e+17	4.76849e+16
Potra2n11c23364	157.841	7.71855	0.863952	8.934	4.10864e+19	3.35414e+18
Potra2n12c24683	112.079	7.7114	0.995505	7.74621	9467358243203190	567466253303404
Potra2n1c674	156.321	7.70119	0.842859	9.13699	6.42146e+20	5.57408e+19
Potra2n6c14293	1373.77	7.69716	0.362416	21.2385	4.21467e+100	9.61857e+98
Potra2n514s35859	79.2762	7.68518	0.910095	8.44438	3.05672e+17	2.19277e+16
Potra2n6c14636	109.618	7.6656	0.876815	8.74256	2.27892e+18	1.759e+17
Potra2n10c21974	486.869	7.66345	0.573881	13.3537	1.12675e+40	3.1583e+39
Potra2n18c32910	75.6924	7.62642	0.840669	9.07184	1.17026e+19	9.96874e+19
Potra2n1c3514	146.856	7.61881	0.97229	7.83594	4653417727375550	286215139824762
Potra2n12c24794	534.694	7.59681	0.549819	13.8169	2.01472e+43	6.42463e+42
Potra2n15c28407	8799.55	7.56965	0.394641	19.1811	5.32298e+82	7.07748e+80
Potra2n1c2942	100.187	7.5496	0.865951	8.71828	2.82464e+18	2.16982e+17
Potra2n780s36756	71.5742	7.52719	0.935855	8.04312	8.75819e+16	5669647374555310
Potra2n1c1565	135.381	7.49916	0.876009	8.5606	1.12281e+17	8.29388e+17
Potra2n13c25091	68.631	7.48594	1.09393	6.84318	7.74554e+12	3.69066e+11
Potra2n8c17690	132.97	7.47195	0.908721	8.2225	1.99309e+16	1345190901235260
Potra2n5c11146	68.0453	7.45654	0.890507	8.37337	5.59954e+17	3.94289e+16
Potra2n317s35299	94.985	7.45642	0.870589	8.56481	1.08258e+17	8.0122e+17
Potra2n1c2285	606.081	7.44621	0.542331	13.73	6.71071e+43	2.07084e+41
Potra2n5c10536	1025.79	7.44346	0.4032	18.461	4.25782e+76	4.73485e+74
Potra2n2c4140	719.49	7.44247	0.428893	17.3528	1.87977e+67	1.52926e+65
Potra2n15c28286	1456.06	7.42145	0.350446	21.1772	1.5502e+99	3.48578e+97
Potra2n687s36472	127.966	7.4197	0.991716	7.48168	733802088805654	4.11072e+13
Potra2n620s36179	91.4846	7.39962	0.85992	8.60502	7.63065e+18	5.70824e+17
Potra2n3c6737	415.948	7.3926	0.614137	12.0374	2.26011e+33	4.36066e+32
Potra2n1c145	578.209	7.37566	0.488001	15.114	1.30892e+51	5.82651e+50
Potra2n4c8894	971.992	7.37462	0.433897	16.9962	8.75652e+65	6.51541e+63
Potra2n13c24992	6963.98	7.37299	0.334201	22.0616	7.39938e+108	2.17577e+105
Potra2n1c1375	62.6173	7.35144	1.01853	7.21771	5.28684e+13	2.75946e+12
Potra2n18c32829	802.377	7.3196	0.497326	14.7179	4.94701e+49	1.97499e+47
Potra2n4c9671	275.764	7.31081	0.689214	10.6075	2.75103e+26	3.53039e+25
Potra2n14c27692	1754.62	7.30321	0.471618	15.4854	4.35113e+54	2.14271e+52
Potra2n1c3284	935.189	7.2863	0.450703	16.1665	8.68441e+59	5.24858e+57
Potra2n1c500	59.8295	7.28377	0.901495	8.07966	6.49487e+16	4241292794458120
Potra2n1c179	59.9959	7.27712	0.945611	7.69568	140739772086104	830720511516146
Potra2n13c25121	83.1099	7.27679	0.878298	8.2851	1.18012e+16	8.08997e+16
Potra2n1c763	3876.24	7.27038	0.242088	30.032	3.74917e+198	1.43317e+194
Potra2n1c2901	82.2639	7.26107	0.887888	8.17791	2.8881e+16	1926721805540860
Potra2n5c11524	58.6359	7.25682	0.930362	7.79999	6191252391090110	376485761328150
Potra2n16c30283	8005.55	7.23268	0.289914	24.9477	2.26177e+137	1.50363e+134
Potra2n11c22425	112.753	7.23177	0.848004	8.52799	1.48908e+17	1.09203e+16
Potra2n4c8594	208.559	7.22833	0.763437	9.46814	2.84862e+21	2.70791e+20
Potra2n13c25262	79.5259	7.21527	0.876349	8.23333	1.82078e+16	1233799934147790
Potra2n4c9958	912.825	7.19819	0.557645	12.9082	4.04768e+38	9.95934e+37
Potra2n19c34431	79.0442	7.19635	1.11088	6.47804	9.29189e+11	4.06052e+10
Potra2n14c26900	203.779	7.19061	0.768387	9.35807	8.12084e+21	7.48022e+20
Potra2n9c18776	3985.97	7.18755	0.224928	31.9549	4.61759e+224	2.82421e+220
Potra2n14c27385	880.975	7.18628	0.483124	14.8746	4.81901e+50	2.00777e+48
Potra2n6c13949	108.875	7.17682	0.860722	8.33813	7.5473e+17	5.2551e+16
Potra2n4c8629	248.403	7.17543	0.661957	10.8397	2.23157e+27	3.06163e+26
Potra2n19c33898	3524.76	7.17052	0.38991	18.3902	1.57439e+75	1.72568e+73
Potra2n1c567	251.489	7.16761	0.717601	9.98831	1.71485e+23	1.86892e+22
Potra2n1c447	77.3521	7.15699	0.865787	8.26646	1.3799e+16	9.41514e+16
Potra2n15c28139	74.4069	7.1229	0.886522	8.03465	9.38433e+16	6063430271958820
Potra2n16c30313	53.3027	7.11454	0.862318	8.25048	1.57763e+16	1072600195629680
Potra2n17c30804	188.995	7.10465	0.732722	9.69625	3.1279e+22	3.15586e+21
Potra2n11c23362	103.123	7.10363	0.869437	8.17038	3.07431e+16	2047374478164800
Potra2n1c4000	51.8162	7.08405	0.943552	7.50785	601042161356107	3.38998e+13
Potra2n15c28840	989.117	7.07375	0.394499	17.931	6.75941e+72	6.58311e+70
Potra2n2c5277	4818.47	7.06328	0.358289	19.7139	1.63785e+86	2.46735e+84
Potra2n1c573	52.2832	7.06138	0.847963	8.32746	8.25964e+17	5.73022e+16
Potra2n19c33436	3301.86	7.05535	0.291865	24.1734	4.24301e+129	2.16259e+126
Potra2n14c27615	139.593	7.04689	0.931742	7.56314	393449381810650	2.24941e+13
Potra2n13c25771	50.4876	7.04403	0.926879	7.59973	296738393471065	1.7125e+13
Potra2n4c9841	272.406	7.03434	0.618437	11.3744	5.61059e+30	8.97371e+29
Potra2n2c5420	97.5268	7.0214	0.862178	8.1438	3.83069e+16	2536182690212340
Potra2n2c4095	49.562	7.0115	1.37133	5.11292	3.17223e+07	9.74095e+07
Potra2n19c34177	4478.72	7.00448	0.595303	11.7662	5.82633e+32	1.0518e+30
Potra2n5c12129	137.69	7.00417	1.0451	6.70192	2.05701e+11	9.49374e+11
Potra2n8c18363	68.9589	6.9941	0.864875	8.08683	6.1236e+16	4005683496539690
Potra2n492s35801	533.014	6.99172	0.434476	16.0923	2.88974e+58	1.71594e+56
Potra2n9c19004	49.499	6.98888	0.846679	8.25447	1.52584e+16	1039003141043300
Potra2n5c12295	133.964	6.98447	0.948396	7.36451	1.77804e+13	9.6631e+13
Potra2n233s35041	48.5499	6.98173	0.877929	7.9525	1827903489457260	115541787125036
Potra2n5c11596	261.329	6.97971	0.630636	11.0677	1.79899e+28	2.61976e+27
Potra2n10c22276	308.471	6.95889	0.877806	7.9276	2234231779692220	140413156709346
Potra2n6c14094	303.176	6.94887	0.601199	11.5584	6.69825e+31	1.13736e+29
Potra2n10c22010	92.7257	6.9376	0.850398	8.15806	3.40437e+16	2263241612934480
Potra2n10c20363	64.9501	6.93613	0.871081	7.96267	1683617526009870	106730322477006
Potra2n17c30726	65.2154	6.92332	0.863552	8.01726	1081274299618590	6959613781504090
Potra2n10c21078	633.696	6.92146	0.410216	16.8727	7.14381e+64	5.15248e+62
Potra2n8c17409	1972.79	6.90468	0.298375	23.141	1.79239e+118	6.93838e+116
Potra2n4c10092	247.619	6.90239	0.607738	11.3575	6.80562e+30	1.08172e+28
Potra2n9c19051	248.733	6.90114	0.697398	9.89554	4.35249e+23	4.64098e+22
Potra2n1c944	2412.33	6.89621	0.433203	15.9191	4.66957e+57	2.66418e+55
Potra2n17c31039	246.569	6.87605	0.680212	10.1087	5.05554e+24	5.70703e+23
Potra2n18c32982	3889.1	6.8681	0.197057	34.8534	3.78524e+266	5.78782e+262
Potra2n18c32669	44.5645	6.8674	0.984533	6.97529	3.05234e+12	1.50215e+11
Potra2n8c17006	62.4686	6.86361	1.08155	6.34607	2.20885e+10	9.3081e+10
Potra2n14c27088	1005.51	6.85231	0.381582	17.9576	4.18195e+72	4.11216e+70
Potra2n17c31514	44.8491	6.84777	0.941438	7.27374	3.49677e+13	1.85521e+12
Potra2n14c26873	1555.24	6.83689	0.359145	19.0366	8.48984e+81	1.08178e+78
Potra2n11c23014	197.226	6.83439	0.691779	9.87943	5.11204e+23	5.41876e+22
Potra2n3c7967	44.0652	6.83317	0.913713	7.47847	751916268987177	4.20834e+13
Potra2n17c31115	43.8962	6.83237	0.878975	7.77311	7657993964660560	462824334848388
Potra2n12c24153	43.6833	6.8207	0.984598	6.9274	4.28656e+12	2.08649e+11
Potra2n19c34064	628.352	6.8146	0.406352	16.7702	4.03158e+63	2.82775e+61
Potra2n9c18968	426.899	6.80652	0.538723	12.6346	1.36162e+36	3.07532e+35
Potra2n8c17627	627.051	6.80156	0.406622	16.727	8.33869e+63	5.79558e+61
Potra2n17c31267	83.7493	6.79541	0.890093	7.6345	226705952598194	1.3203e+13
Potra2n5c10503	228.216	6.78716	0.766472	8.85506	8.36387e+19	6.68694e+18
Potra2n15c28080	41.3801	6.77052	0.870094	7.78136	7175003273198600	434578679139803
Potra2n5c11843	450.911	6.75124	0.44689	15.1072	1.45248e+51	6.43741e+50
Potra2n1c686	792.212	6.74354	0.443257	15.2136	2.8722e+52	1.31686e+50
Potra2n6c14886	56.8903	6.73071	0.927438	7.25731	39485447984701	2.08586e+12
Potra2n4c10345	109.244	6.73039	0.845221	7.96287	1680900723618500	106580188739327
Potra2n11c23673	40.625	6.72895	0.968065	6.95093	3.62894e+12	1.77563e+11
Potra2n203s34942	478.882	6.72587	0.451646	14.8919	3.72142e+50	1.56111e+48
Potra2n19c34267	220.688	6.71675	0.624334	10.7583	5.41747e+27	7.25676e+26
Potra2n4c9146	78.1357	6.70624	0.862521	7.77517	7534899948596250	455745204367132
Potra2n6c13743	215.883	6.70601	0.619465	10.8255	2.60683e+27	3.56209e+26
Potra2n14c27572	449.066	6.70519	0.522756	12.8266	1.16334e+37	2.78808e+36
Potra2n4c9910	55.9501	6.69906	0.856368	7.82264	5172640730824990	317066598896290
Potra2n6c13143	179.798	6.69786	0.71827	9.32499	1.10995e+20	1.01354e+19
Potra2n11c22930	77.6024	6.69032	0.914718	7.31408	2.59147e+13	1.38961e+12
Potra2n19c34418	142.725	6.68731	0.725542	9.21699	3.05544e+20	2.71544e+19
Potra2n1c232	2014.98	6.68348	0.439749	15.1984	3.62341e+52	1.65879e+50
Potra2n7c16259	39.0336	6.66281	0.846927	7.86704	3631332349727050	224479026858708
Potra2n16c29588	38.3083	6.64528	0.847757	7.83866	4553808917479480	280257658493540
Potra2n16c29368	5905.61	6.6337	0.376644	17.6126	1.97026e+69	1.7215e+67
Potra2n17c31179	279.313	6.63099	0.644832	10.2833	8.38304e+25	9.86386e+24
Potra2n15c28970	172.177	6.6271	0.70129	9.44987	3.39252e+21	3.20206e+20
Potra2n1c2534	37.49	6.61527	0.852979	7.75548	8800983251701690	529183776681654
Potra2n2c5197	168.71	6.61421	0.670163	9.86955	5.64193e+23	5.95157e+22
Potra2n4c10346	165.53	6.61383	0.762319	8.67593	4.10168e+18	3.12179e+17
Potra2n12c24045	52.1923	6.60996	0.887764	7.44563	964839007265241	5.353e+13
Potra2n6c13123	102.907	6.6096	0.8726	7.5746	360225704626222	2.06564e+13
Potra2n3c8030	37.2859	6.60751	0.902294	7.32302	2.42452e+13	1.30398e+12
Potra2n3c8283	52.7048	6.60505	0.85477	7.72728	109869974762692	655213279683678
Potra2n3c7213	776.346	6.6042	0.560389	11.785	4.66177e+32	8.46063e+31
Potra2n3c6713	644.621	6.60252	0.454755	14.5188	9.20569e+48	3.49713e+46
Potra2n5c10875	52.6551	6.60106	0.855043	7.72014	116198652945801	691605878889748
Potra2n4c9636	99.9892	6.59721	0.832825	7.92149	2346840682083830	147067079710668
Potra2n3c7090	1415.13	6.58701	0.294989	22.3297	1.90217e+110	5.93575e+108
Potra2n1c3910	134.631	6.57275	0.795365	8.26381	1.41095e+16	9.62056e+16
Potra2n12c24535	36.5218	6.56432	0.850175	7.72114	115292887368103	686482046067748
Potra2n12c24771	98.1382	6.55983	0.832453	7.88012	3270582006284030	203081560069385
Potra2n3c6879	50.3599	6.55961	0.892914	7.3463	2.03767e+13	1.10232e+12
Potra2n8c18394	296.088	6.55914	0.537724	12.198	3.18616e+34	6.43566e+33
Potra2n1c3123	36.4801	6.55729	0.91183	7.19135	6.41516e+13	3.32455e+12
Potra2n1c425	4725.6	6.55726	0.26556	24.6922	1.2977e+134	7.78136e+132
Potra2n15c27960	36.0521	6.54301	0.88029	7.43279	1.0633e+13	5.87794e+13
Potra2n5c11597	50.37	6.54179	0.84898	7.70547	130363914231614	771412318327591
Potra2n9c20061	98.0793	6.53706	0.870909	7.50602	609523014785637	3.43655e+13
Potra2n4c10443	615.445	6.53515	0.387496	16.8651	8.12898e+64	5.84923e+62
Potra2n3c7062	1480.76	6.53229	0.386351	16.9077	3.95083e+64	2.86984e+62
Potra2n4c9366	35.3316	6.52737	1.03876	6.28378	3.30436e+10	1.36647e+09
Potra2n6c13736	68.9652	6.51971	0.872275	7.47438	775698286137637	43319264587975
Potra2n5c11032	35.5758	6.5193	0.903424	7.21621	5.34557e+13	2.78821e+12
Potra2n2c4144	945.721	6.51364	0.379958	17.1431	7.08219e+66	5.49697e+64
Potra2n2c5522	125.304	6.51255	0.783589	8.31119	9.47481e+17	6.53472e+16
Potra2n1c2287	1352.91	6.49913	0.241038	26.9631	4.00781e+160	4.90251e+157
Potra2n4c9476	8191.95	6.49392	0.271547	23.9146	2.16116e+126	1.06598e+123
Potra2n19c33549	597.272	6.49185	0.440536	14.7362	3.77212e+49	1.52385e+47
Potra2n4c9899	35.0731	6.48927	0.944144	6.87318	6.27853e+12	3.01798e+11
Potra2n3c7308	283.197	6.48671	0.53625	12.0964	1.10309e+33	2.16658e+32
Potra2n10c22361	665.192	6.46807	0.726082	8.90819	5.1873e+19	4.20665e+18
Potra2n16c30161	34.1085	6.45905	0.887694	7.27621	3.43332e+13	1.82377e+12
Potra2n11c22397	926.05	6.4541	0.469168	13.7565	4.65652e+43	1.45011e+41
Potra2n11c23635	34.4476	6.45018	0.855698	7.53792	477522097365345	2.71383e+13
Potra2n5c10973	46.5235	6.44678	0.889741	7.24569	4.30254e+13	2.26231e+12
Potra2n19c33896	33.5361	6.44091	0.858256	7.50465	615931085411264	3.47076e+13
Potra2n10c22313	268.974	6.43944	0.506577	12.7117	5.09393e+37	1.17835e+35
Potra2n1c597	154.107	6.43828	0.734705	8.76308	1.89987e+18	1.47424e+17
Potra2n8c17730	2991.57	6.43046	0.259534	24.777	1.58853e+135	9.71576e+133
Potra2n636s36238	33.4483	6.42797	0.860528	7.4698	803174135954442	44771907130191
Potra2n106s34550	32.6794	6.42388	0.845447	7.59821	300258806372154	1.73249e+13
Potra2n11c23347	466.854	6.41359	0.403583	15.8916	7.24324e+57	4.07179e+55
Potra2n17c30599	31.9573	6.41059	0.845902	7.5784	349840759692564	2.00722e+13
Potra2n14c27080	266.424	6.40825	0.523226	12.2476	1.73103e+34	3.56235e+33
Potra2n19c33439	64.8719	6.40716	0.849054	7.54623	448035372092407	2.55337e+13
Potra2n9c19047	32.256	6.40248	0.999861	6.40337	1.51987e+10	6.50511e+10
Potra2n16c29677	45.0662	6.39933	0.859673	7.44391	977500183658824	5.4203e+13
Potra2n18c32242	63.0052	6.39507	0.901003	7.09772	1.26831e+12	6.43111e+12
Potra2n7c15743	118.511	6.39057	0.755857	8.45474	2.7972e+17	2.01037e+16
Potra2n2c4499	31.982	6.38488	0.884274	7.22048	5.18053e+13	2.70675e+12
Potra2n7c16257	172.797	6.37086	0.66292	9.61029	7.23446e+22	7.17603e+21
Potra2n9c19397	31.5096	6.36961	0.894881	7.11783	1.09636e+12	5.59636e+12
Potra2n16c29679	749.833	6.36557	0.357592	17.8012	6.916e+71	6.46783e+69
Potra2n6c15162	87.1985	6.3619	0.888519	7.16011	8.06113e+13	4152223512889
Potra2n7c15794	61.838	6.36172	0.870509	7.30804	2.71069e+13	1.45151e+12
Potra2n9c19153	44.9004	6.36071	0.882517	7.20747	5.70017e+13	2.96558e+12
Potra2n6c13042	172.194	6.35902	0.603996	10.5283	6.40066e+26	8.02865e+25
Potra2n9c19358	167.118	6.35131	0.749542	8.47358	2.37959e+17	1.72118e+16
Potra2n16c29488	43.7979	6.34925	1.12907	5.62343	1.87197e+08	6.50791e+08
Potra2n1c1212	813.123	6.34099	0.352947	17.9658	3.60745e+72	3.5818e+70
Potra2n2c5638	43.8928	6.3352	0.847244	7.47743	757925575936460	4.23809e+13
Potra2n9c19477	1900.05	6.33399	0.277994	22.7846	6.5175e+115	2.29094e+112
Potra2n8c18543	791.961	6.33363	0.333663	18.9821	2.39888e+80	2.98212e+78
Potra2n8c16866	83.08	6.32793	0.815171	7.7627	8313911650099380	501277074470996
Potra2n8c17913	42.9825	6.3268	0.855822	7.39267	1.43914e+13	7.86881e+13
Potra2n14c27691	4131.01	6.32044	0.302771	20.8753	8.9776e+97	1.86765e+94
Potra2n4c8664	42.636	6.3153	0.950615	6.64339	3.06554e+11	1.39588e+10
Potra2n15c28739	692.801	6.31415	0.31416	20.0985	7.60347e+90	1.25687e+87
Potra2n197s34874	3944.09	6.31101	0.53854	11.7188	1.02168e+31	1.81124e+30
Potra2n9c18890	60.381	6.31039	0.871582	7.24015	4.48185e+13	2.35336e+12
Potra2n1c2087	2456.65	6.30188	0.220405	28.5923	8.38768e+180	1.9731e+176
Potra2n8c18476	30.723	6.29923	0.868214	7.25539	4.00499e+13	2.11312e+12
Potra2n1c204	42.0001	6.28921	0.907876	6.92739	4.28679e+12	2.08649e+11
Potra2n4c8897	29.882	6.28601	0.896448	7.01213	2.34713e+12	1.1639e+11
Potra2n19c34269	269.79	6.28094	0.480271	13.0779	4.40477e+39	1.14934e+37
Potra2n7c15791	58.1996	6.28036	0.856513	7.33247	2.25947e+13	1.21714e+12
Potra2n3c6573	534.098	6.27918	0.345904	18.1529	1.21731e+73	1.27488e+71
Potra2n9c18851	442.716	6.27097	0.442317	14.1775	1.26183e+45	4.39999e+44
Potra2n5c10612	2384.68	6.26616	0.242072	25.8856	9.68241e+148	9.55154e+145
Potra2n2c4440	41.3089	6.25318	1.0819	5.77981	7.47872e+09	2.70387e+08
Potra2n1c2210	78.5005	6.24348	0.828646	7.53457	489958990195821	2.78089e+13
Potra2n1c2225	105.985	6.24332	0.759435	8.221	2.01815e+16	1361804444384870
Potra2n2c4348	78.8397	6.2399	1.00157	6.23015	4.65985e+10	1.90029e+09
Potra2n170s34789	40.2866	6.2386	0.894391	6.97525	3.05323e+12	1.50235e+11
Potra2n2c5647	391.012	6.23621	0.423465	14.7266	4.34972e+49	1.74108e+47
Potra2n10c21028	29.5541	6.23495	0.856439	7.28009	33360846011995	1.77335e+12
Potra2n1c571	1236.31	6.2331	0.306148	20.3598	3.80471e+92	6.96718e+90
Potra2n16c29392	56.6593	6.22842	0.873979	7.12651	1.02943e+12	5.26793e+12
Potra2n779s36747	28.5624	6.22067	0.842231	7.38595	1.51372e+13	8.26333e+13
Potra2n5c10704	56.2672	6.21943	0.856983	7.25735	3.94748e+13	2.08566e+12
Potra2n2c4694	5313.77	6.19824	0.456628	13.5739	5.71696e+42	1.70234e+40
Potra2n14c27253	77.4192	6.19129	0.874354	7.08099	1.43128e+12	7.22516e+12
Potra2n9c19378	128.567	6.19	0.698958	8.85604	8.29042e+19	6.63168e+18
Potra2n2c5779	638.774	6.18866	0.489944	12.6314	1.41786e+36	3.19997e+35
Potra2n16c29345	27.8666	6.17834	0.857181	7.20774	5.68892e+13	2.96023e+12
Potra2n17c30942	786.872	6.17479	0.305721	20.1975	1.03013e+90	1.77979e+88
Potra2n9c19454	75.8876	6.17461	0.81487	7.57742	352500371818855	2.02208e+13
Potra2n14c27356	359.954	6.15645	0.544544	11.3057	1.22991e+29	1.91995e+28
Potra2n18c32418	667.779	6.15413	0.51517	11.9458	6.82729e+33	1.288e+31
Potra2n4c8785	53.3174	6.15387	0.985381	6.24517	4.2335e+10	1.73243e+09
Potra2n4c9614	216.312	6.148	0.596286	10.3105	6.31878e+25	7.51009e+24
Potra2n6c13313	1017.16	6.14655	0.313222	19.6236	9.71726e+86	1.44254e+83
Potra2n2c6328	73.5519	6.1435	1.15842	5.30333	1.1371e+07	3.65654e+07
Potra2n5c10896	52.5565	6.13612	0.894789	6.85762	7.00186e+12	3.35565e+11
Potra2n607s36128	73.0521	6.13261	0.815015	7.52454	529081074929544	2.99516e+13
Potra2n675s36399	26.0511	6.12322	0.848172	7.21931	5.22536e+13	2.72877e+12
Potra2n8c17814	365.876	6.11999	0.431855	14.1714	1.37732e+45	4.79724e+44
Potra2n17c31229	606.254	6.11881	0.392208	15.6009	7.17453e+55	3.67512e+53
Potra2n7c15639	26.8628	6.11257	0.841745	7.26178	3.82039e+13	2.02201e+12
Potra2n10c21855	51.681	6.11073	0.886787	6.89087	5.54531e+12	2.67647e+11
Potra2n9c19113	26.5337	6.10786	0.931915	6.5541	5.59788e+11	2.49437e+10
Potra2n5c11823	142.269	6.1017	0.62355	9.78542	1.3006e+22	1.34009e+21
Potra2n9c18672	71.2422	6.09712	0.854209	7.13774	9.48784e+13	4.86907e+12
Potra2n4c9675	598.521	6.09564	0.365606	16.6727	2.0699e+62	1.42889e+60
Potra2n19c33332	25.7489	6.09494	0.84312	7.22903	4.86452e+13	2.54816e+12
Potra2n18c31979	25.7465	6.08795	0.893079	6.81681	9.30825e+12	4.39962e+11
Potra2n18c32645	2589.07	6.08226	0.256369	23.7246	2.00809e+124	9.0308e+122
Potra2n4c9470	140.217	6.07971	0.632094	9.61836	6.68874e+22	6.65198e+21
Potra2n19c34102	35.9686	6.07205	0.876626	6.92662	4.31017e+12	2.0972e+11
Potra2n7c16501	50.3009	6.06403	0.962517	6.30018	2.97305e+10	1.23497e+09
Potra2n5c12044	49.954	6.06272	0.86085	7.04272	1.88527e+12	9.42358e+12
Potra2n19c33746	49.8562	6.05745	1.16472	5.20076	1.98475e+07	6.22648e+07
Potra2n9c19680	904.695	6.05449	0.395551	15.3065	6.92036e+53	3.24091e+51
Potra2n12c24913	379.323	6.05434	0.42244	14.3318	1.38429e+46	4.99799e+45
Potra2n17c30725	233.372	6.04997	0.507464	11.922	9.09351e+33	1.70398e+31
Potra2n1c700	163.836	6.04856	0.604028	10.0137	1.32686e+23	1.45802e+22
Potra2n8c17116	35.8126	6.04756	0.863528	7.00331	2.49982e+12	1.23701e+11
Potra2n6c15358	35.3936	6.04585	0.853453	7.08399	1.40063e+12	7.07746e+12
Potra2n17c31438	1052.43	6.04462	0.257665	23.4592	1.06396e+121	4.51903e+119
Potra2n12c24031	25.6843	6.04439	0.945995	6.38945	1.66484e+10	7.10177e+10
Potra2n5c10915	388.565	6.04361	0.383256	15.7691	5.07655e+56	2.73802e+54
Potra2n1c2421	138.417	6.04189	0.641604	9.41685	4.64825e+21	4.34172e+20
Potra2n9c19254	10925.2	6.04105	0.300971	20.0719	1.30068e+89	2.12706e+87
Potra2n3c6899	920.545	6.03866	0.292927	20.6149	2.01727e+94	3.85564e+92
Potra2n2c6410	591.392	6.03814	0.356256	16.9489	1.96205e+64	1.43202e+62
Potra2n13c25254	159.252	6.0373	0.562757	10.7281	7.51531e+27	1.00142e+25
Potra2n1c2591	24.9979	6.03633	0.922987	6.54	6.15196e+11	2.73013e+10
Potra2n1c2288	184.714	6.03549	0.586267	10.2948	7.43792e+25	8.7856e+24
Potra2n18c32815	354.449	6.03408	0.819748	7.3609	1.8268e+13	9.91577e+13
Potra2n9c19008	602.745	6.03088	0.408568	14.761	2.61285e+49	1.06113e+47
Potra2n6c14244	226.864	6.03075	0.481182	12.5332	4.91501e+36	1.08838e+34
Potra2n18c32484	249.424	6.02516	0.538137	11.1963	4.24971e+29	6.45605e+28
Potra2n18c32380	201.833	6.0162	0.506659	11.8743	1.61026e+32	2.98264e+31
Potra2n365s35417	34.4796	6.01067	0.843716	7.12405	1.048e+12	5.35757e+12
Potra2n128s34670	24.1637	6.00588	0.856181	7.01473	2.30389e+12	1.1432e+11
Potra2n5c12248	23.902	5.99073	0.853562	7.0185	2.24259e+12	1.11405e+11
Potra2n17c31573	47.4421	5.98693	1.0554	5.67267	1.40588e+08	4.94372e+08
Potra2n17c30987	48.2578	5.9864	0.848215	7.05765	1.69345e+12	8.49809e+12
Potra2n4c8773	23.9641	5.98424	0.876457	6.82777	8.62476e+12	4.08984e+11
Potra2n3c6953	25.0501	5.97397	0.876035	6.81933	9.14662e+12	4.32791e+11
Potra2n10c21468	24.6286	5.97236	0.989239	6.03733	1.56689e+09	6.07199e+09
Potra2n3c6983	1185.69	5.97078	0.308853	19.3321	2.88498e+83	3.95631e+81
Potra2n16c29895	65.8198	5.96247	0.88132	6.76538	1.32957e+11	6.22561e+11
Potra2n13c25371	65.3478	5.94794	0.901786	6.59574	4.23147e+11	1.90466e+10
Potra2n18c32412	23.8677	5.94227	0.860951	6.90198	5.12824e+12	2.48222e+11
Potra2n2c4261	280.34	5.93738	0.48566	12.2254	2.275e+34	4.63195e+33
Potra2n12c24359	294.063	5.93034	0.409619	14.4777	1.67652e+47	6.29074e+46
Potra2n14c27463	230.846	5.92256	0.560362	10.5692	4.14166e+26	5.24022e+25
Potra2n5c10700	23.8666	5.91908	0.858699	6.89308	5.45966e+12	2.63679e+11
Potra2n4c8504	22.8076	5.91752	0.885674	6.68138	2.36707e+11	1.0882e+10
Potra2n8c17528	109.41	5.91587	1.01992	5.80036	6.61735e+09	2.40496e+08
Potra2n5c11844	422.135	5.91572	0.499346	11.8469	2.23224e+32	4.10488e+31
Potra2n11c23210	32.8337	5.91528	0.858877	6.88722	5.68912e+12	2.74242e+11
Potra2n1c3030	23.0149	5.91268	0.930829	6.35206	2.12445e+10	8.97099e+10
Potra2n14c27720	575.523	5.91115	0.332096	17.7995	7.12758e+71	6.64538e+69
Potra2n6c15055	62.0942	5.9035	0.856716	6.89084	5.54629e+12	2.67652e+11
Potra2n9c18964	104.185	5.90347	0.669361	8.81957	1.149e+18	9.09593e+18
Potra2n16c29322	103.699	5.90211	0.661094	8.92779	4.34598e+19	3.54128e+18
Potra2n14c27224	22.8682	5.90031	0.841434	7.01221	2.34577e+12	1.16341e+11
Potra2n16c30378	62.002	5.89088	0.866843	6.7958	1.07717e+11	5.07251e+11
Potra2n17c31151	317.391	5.88282	0.489538	12.0171	2.88989e+33	5.54428e+32
Potra2n16c30167	81.5292	5.86987	0.796935	7.36556	1.76405e+13	9.59219e+13
Potra2n16c29502	22.622	5.86035	0.903286	6.48781	8.70919e+11	3.81679e+10
Potra2n15c29050	44.5146	5.85973	0.846314	6.92382	4396200460368	2.13736e+11
Potra2n4c9223	22.7144	5.85892	0.870512	6.73042	1.69168e+11	7.86102e+11
Potra2n16c29668	22.1503	5.85041	0.851497	6.87073	6387371528357	3.06837e+11
Potra2n367s35424	31.1826	5.85021	0.846899	6.90781	4.92196e+12	2.38502e+11
Potra2n1c2996	22.2049	5.84595	0.966142	6.05082	1.44114e+09	5.60742e+09
Potra2n18c32122	97.687	5.84397	0.826348	7.07205	1.52667e+12	7.68638e+12
Potra2n11c22819	42.8078	5.84257	0.837124	6.97934	2.96567e+12	1.46067e+11
Potra2n369s35444	4157.85	5.84231	0.750048	7.78925	6740837333863460	409011004973965
Potra2n8c17699	80.4573	5.83563	0.740615	7.87943	3288827168505060	204173007795480
Potra2n1c142	42.8203	5.83515	0.932105	6.26018	3.84529e+10	1.58013e+09
Potra2n1c2530	1277.51	5.82247	0.234738	24.8041	8.09617e+136	5.05283e+133
Potra2n14c26522	1730.61	5.81199	0.230096	25.259	9.02015e+141	6.89613e+138
Potra2n3c8018	41.78	5.80529	0.837793	6.92927	4.23021e+12	2.06059e+11
Potra2n10c21326	641.014	5.80524	0.383493	15.1378	9.12032e+52	4.10764e+50
Potra2n13c25334	21.4741	5.79935	1.03301	5.61401	1.97687e+08	6.85465e+08
Potra2n16c30012	57.7963	5.78295	0.84497	6.84397	7.70264e+12	3.67193e+11
Potra2n5c11762	21.0217	5.77936	1.08335	5.33471	9.56991e+08	3.10941e+07
Potra2n17c30658	20.4794	5.77742	0.853004	6.77302	1.26117e+11	5.91442e+11
Potra2n2c4081	369.846	5.77742	0.37633	15.352	3.43321e+53	1.63283e+51
Potra2n10c21664	76.2367	5.77321	0.769999	7.49768	649563377423492	3.65488e+13
Potra2n2c4592	29.3093	5.77015	0.903738	6.38476	1.71667e+10	7.3147e+10
Potra2n19c33541	509.5	5.76855	0.637094	9.05447	1.37234e+19	1.16382e+18
Potra2n13c25703	21.2315	5.76614	0.874124	6.59648	4.21023e+11	1.89566e+10
Potra2n2c5780	266.2	5.76254	0.537206	10.7269	7.61218e+27	1.01389e+25
Potra2n14c26912	41.1758	5.76038	0.848654	6.78766	1.13966e+11	5.3602e+11
Potra2n10c20898	20.7588	5.75763	0.851065	6.76521	1.33118e+11	6.23126e+11
Potra2n1c892	114.368	5.75678	0.652202	8.82669	1.07821e+18	8.55546e+18
Potra2n6c14415	95.1914	5.75508	0.726329	7.92351	2308893157290680	144867176124551
Potra2n12c23881	55.5661	5.7529	0.857275	6.71068	1.93722e+11	8.96927e+11
Potra2n14c27140	21.0915	5.75265	0.877569	6.55521	5.55639e+11	2.47624e+10
Potra2n13c26044	149.917	5.74827	0.573976	10.0148	1.31201e+23	1.44326e+22
Potra2n5c11023	20.3944	5.73547	1.00972	5.68026	1.34487e+08	4.73683e+08
Potra2n15c28454	21.1604	5.73413	0.887139	6.46362	1.0223e+10	4.44773e+10
Potra2n4c10039	164.82	5.73286	0.510819	11.2229	3.14801e+29	4.82311e+28
Potra2n11c23246	280.462	5.73233	0.449898	12.7414	3.48102e+37	8.13861e+36
Potra2n12c24607	76.6192	5.72856	0.815425	7.02525	2.13687e+12	1.06343e+11
Potra2n16c29689	28.1949	5.72104	0.90194	6.34304	2.2528e+10	9.48547e+10
Potra2n16c30337	109.515	5.71838	0.629534	9.08351	1.05124e+19	8.9799e+19
Potra2n2c4942	1445.55	5.71679	0.344879	16.5762	1.03521e+61	6.94249e+60
Potra2n8c17602	397.989	5.71571	0.422628	13.5242	1.1253e+41	3.30573e+40
Potra2n13c25355	53.6898	5.71024	0.809133	7.05723	1698516496824	8.52072e+12
Potra2n5c11310	20.481	5.70947	0.863655	6.61082	3.82195e+11	1.72515e+10
Potra2n2c5313	1080.54	5.70932	0.569687	10.0218	1.22204e+23	1.34719e+22
Potra2n6c14119	28.0084	5.70723	0.880402	6.48252	9.02012e+11	3.94627e+10
Potra2n5c11211	19.9192	5.70541	0.878467	6.49473	8.31805e+11	3.6527e+10
Potra2n3c7302	19.7799	5.6981	1.14283	4.98595	6.16572e+07	1.83883e+06
Potra2n16c29700	124.622	5.69805	0.616028	9.24966	2.252e+20	2.01428e+19
Potra2n6c14066	656.085	5.69602	0.328296	17.3503	1.96276e+67	1.58792e+65
Potra2n11c23631	28.3282	5.69262	0.849474	6.70135	2.06507e+11	9.52948e+11
Potra2n14c27002	38.3351	5.68821	0.884229	6.43296	1.25141e+10	5.39659e+10
Potra2n17c31828	19.3346	5.68139	0.881582	6.44455	1.15946e+10	5.0145e+10
Potra2n14c27675	1606.55	5.67969	0.289856	19.5949	1.71078e+85	2.50323e+83
Potra2n5c11533	519.602	5.67382	0.407914	13.9094	5.55765e+44	1.80807e+42
Potra2n14c26342	19.153	5.6662	0.85588	6.62033	3.58404e+11	1.62231e+10
Potra2n16c29584	20.1597	5.66072	0.840537	6.73466	1.64318e+11	7.64611e+11
Potra2n9c18961	37.7368	5.65866	0.860135	6.57881	4.74237e+11	2.12337e+10
Potra2n3c7849	27.192	5.65619	0.847725	6.6722	2.51997e+11	1.15607e+10
Potra2n9c19430	52.2302	5.65437	0.83437	6.77681	1.22855e+11	5.76584e+11
Potra2n2c6331	465.989	5.65431	0.416933	13.5617	6.75926e+42	2.00684e+40
Potra2n15c28064	52.6265	5.65228	0.868765	6.50611	7.71195e+11	3.39386e+10
Potra2n3c7365	359.935	5.64939	0.437498	12.913	3.8042e+38	9.38195e+37
Potra2n1c2511	26.9044	5.64861	0.877393	6.43794	1.21102e+10	5.23008e+10
Potra2n1c683	787.905	5.64814	0.426195	13.2525	4.3657e+40	1.18463e+38
Potra2n15c28428	18.9024	5.64469	0.907882	6.21743	5.05372e+10	2.05284e+09
Potra2n7c16491	69.5919	5.64272	0.802126	7.03471	1.99681e+12	9.9551e+12
Potra2n1c2633	69.2553	5.64212	0.767245	7.35375	1.92728e+13	1.04463e+12
Potra2n14c27365	172.767	5.63598	0.537393	10.4876	9.84591e+26	1.22248e+24
Potra2n4c8744	36.811	5.62682	0.881888	6.38043	1.76592e+10	7.51614e+10
Potra2n13c26229	26.3337	5.62565	0.850723	6.61279	3.77154e+11	1.70315e+10
Potra2n197s34873	1517.6	5.62442	0.549877	10.2285	1.47774e+24	1.71829e+23
Potra2n3c7333	2198.2	5.62211	0.393682	14.2808	2.88167e+46	1.0319e+44
Potra2n10c20846	51.5945	5.61949	0.864808	6.49795	8.14198e+11	3.57796e+10
Potra2n13c26148	102.029	5.61804	0.718236	7.822	5199084873571480	318496022673657
Potra2n18c32635	26.4613	5.61683	0.924043	6.07854	1.21283e+09	4.75597e+09
Potra2n17c30730	239.607	5.616	0.410009	13.6973	1.05426e+42	3.22726e+41
Potra2n5c11177	26.4498	5.61039	0.854486	6.5658	5.17533e+11	2.31061e+10
Potra2n6c13103	4152.96	5.60847	0.427957	13.1052	3.07402e+39	8.05541e+38
Potra2n9c19431	187.612	5.60295	0.517314	10.8309	2.45858e+27	3.36703e+26
Potra2n3c7161	68.8982	5.6012	1.01626	5.51157	3.55654e+08	1.20419e+07
Potra2n1c3214	1900.02	5.60113	0.231345	24.2112	1.69711e+129	9.10513e+127
Potra2n9c19898	559.655	5.59972	0.368596	15.192	3.99412e+52	1.81762e+50
Potra2n19c34364	18.9883	5.59909	0.849306	6.59254	4.32356e+11	1.94411e+10
Potra2n15c28027	101.152	5.59358	0.599447	9.33124	1.04638e+20	9.58065e+20
Potra2n1c1427	792.674	5.59168	0.278243	20.0964	7.93053e+90	1.30389e+87
Potra2n14c27849	99.5816	5.59039	0.606794	9.21299	3.17167e+20	2.81465e+19
Potra2n10c20838	1499.88	5.58741	0.2527	22.1108	2.48819e+108	7.45992e+106
Potra2n9c19643	49.4312	5.58537	0.832406	6.70991	1.94741e+11	9.01509e+11
Potra2n10c21268	18.6796	5.58001	0.891085	6.26204	3.79972e+10	1.56224e+09
Potra2n694s36508	134.002	5.57846	0.554913	10.0529	8.92405e+24	9.93832e+23
Potra2n8c17183	25.3373	5.57721	0.867543	6.42875	1.2866e+10	5.53928e+10
Potra2n5c10934	667.102	5.5761	0.353183	15.7881	3.75511e+56	2.0397e+54
Potra2n4c10042	1188.95	5.57323	0.662931	8.40695	4.20805e+17	2.98715e+16
Potra2n10c20374	25.4658	5.57191	1.14903	4.84924	1.23934e+06	3.58326e+06
Potra2n3c8396	100.539	5.57111	0.617627	9.02019	1.87764e+19	1.57488e+18
Potra2n1c318	26.338	5.5706	0.880254	6.3284	2.47711e+10	1.03785e+09
Potra2n18c33107	285.117	5.56933	0.477339	11.6675	1.8694e+31	3.27423e+30
Potra2n18c32498	50.028	5.56888	0.93092	5.98213	2.20241e+09	8.4132e+09
Potra2n16c29692	35.2621	5.56635	0.884926	6.29019	3.17085e+10	1.31357e+09
Potra2n14c27230	25.0594	5.55501	0.860104	6.45853	1.05724e+10	4.5932e+10
Potra2n7c15591	35.6053	5.55467	0.854449	6.50088	7.98514e+11	3.51055e+10
Potra2n5c11118	79.1987	5.55356	0.710996	7.81096	5675384382311980	346148643389475
Potra2n4c9506	34.6411	5.55241	0.862379	6.43848	1.20677e+10	5.21321e+10
Potra2n16c29589	18.6513	5.55156	0.854262	6.49866	8.10407e+11	3.56181e+10
Potra2n675s36398	17.7785	5.55101	0.850895	6.52374	6.85775e+11	3.02709e+10
Potra2n13c25960	719.542	5.55027	0.395128	14.0468	8.06235e+45	2.71237e+43
Potra2n515s35867	18.5801	5.5487	0.85204	6.51226	7.40301e+11	3.26165e+10
Potra2n13c25837	17.9989	5.54763	1.1585	4.78862	1.67935e+06	4.78845e+06
Potra2n2c4854	1848.63	5.54711	0.21998	25.2164	2.64925e+140	1.97601e+137
Potra2n6c13326	48.8454	5.54608	0.855189	6.4852	8.86116e+11	3.88006e+10
Potra2n1249s36996	48.4052	5.54456	0.829109	6.68737	2.27214e+11	1.04582e+10
Potra2n3c6545	17.8994	5.54101	0.848551	6.52997	6.57837e+11	2.90839e+10
Potra2n18c32077	35.1327	5.53754	0.915389	6.04938	1.45403e+09	5.6547e+09
Potra2n1c3343	17.7263	5.53644	0.936622	5.91108	3.39879e+09	1.27173e+08
Potra2n1c1521	96.913	5.53332	0.629741	8.78666	1.54068e+18	1.20439e+17
Potra2n6c14864	111.612	5.53189	0.576293	9.5991	8.06487e+22	7.95843e+21
Potra2n6c13399	24.6198	5.53168	0.919945	6.01306	1.82059e+09	7.01409e+09
Potra2n4c8962	18.4489	5.53088	0.909785	6.07933	1.20684e+09	4.7337e+09
Potra2n10c21079	96.8567	5.53052	0.650887	8.49689	1.94739e+17	1.41895e+16
Potra2n6c12962	63.9437	5.53002	0.794903	6.95686	3.4795e+12	1.70414e+11
Potra2n16c29419	1231	5.52615	0.22838	24.1972	2.38314e+129	1.23523e+126
Potra2n16c29649	817.299	5.51942	0.415891	13.2713	3.3962e+40	9.27313e+39
Potra2n5c11208	48.6318	5.51793	0.834882	6.60923	3.86326e+11	1.74336e+10
Potra2n10c22142	47.43	5.51752	0.814243	6.77627	1.23321e+11	5.78685e+11
Potra2n16c30464	81.0211	5.51512	0.82229	6.70703	1.98625e+11	9.1824e+11
Potra2n6c13971	17.3337	5.50936	0.849163	6.48799	8.69899e+11	3.81287e+10
Potra2n16c30493	4448.97	5.50742	0.312208	17.6402	1.21039e+69	1.0729e+67
Potra2n12c24388	63.3898	5.50634	0.754643	7.29662	2.9509e+13	1.57434e+12
Potra2n5c12311	47.9071	5.50392	0.885019	6.21898	5.00388e+10	2.0334e+09
Potra2n15c28144	24.8976	5.49701	0.877134	6.26701	3.68036e+10	1.5152e+09
Potra2n3c8187	47.0254	5.49595	1.02269	5.37403	7.69956e+08	2.52342e+07
Potra2n1406s37049	17.2018	5.49386	0.848059	6.47816	9.28505e+11	4.05869e+10
Potra2n10c20365	408.206	5.48803	0.312936	17.5373	7.44296e+69	6.37572e+67
Potra2n9c18941	16.9696	5.48347	0.911231	6.01765	1.76964e+09	6.82519e+09
Potra2n16c30149	108.319	5.48204	0.574126	9.54849	1.31599e+21	1.28012e+20
Potra2n6c14289	332.215	5.48048	0.35784	15.3154	6.02954e+53	2.84552e+51
Potra2n10c21300	486.125	5.47691	0.319643	17.1345	8.20947e+66	6.35579e+64
Potra2n8c17548	61.3801	5.47451	0.729817	7.5012	632369253051882	3.56076e+13
Potra2n1c3295	528.279	5.4725	0.348437	15.7059	1.37867e+55	7.33237e+54
Potra2n10c21286	254.297	5.46691	0.424833	12.8684	6.78175e+38	1.64859e+36
Potra2n8c18396	61.3252	5.46613	0.776323	7.04105	1.9079e+12	9.53045e+12
Potra2n10c20845	1123.43	5.46366	0.34792	15.7038	1.42457e+55	7.55596e+54
Potra2n13c25854	17.2546	5.46202	0.912953	5.9828	2.1933e+09	8.37943e+09
Potra2n4c9718	426.849	5.45423	0.395075	13.8056	2.35903e+43	7.49911e+42
Potra2n18c32896	76.5892	5.453	0.679358	8.02671	1001253015306030	6457047334684440
Potra2n2c5622	46.268	5.45292	0.840064	6.49108	8.52236e+11	3.73974e+10
Potra2n7c15842	16.6612	5.45285	0.895548	6.08884	1.13731e+09	4.47587e+09
Potra2n9c19175	33.0473	5.45221	0.90146	6.0482	1.46472e+09	5.69411e+09
Potra2n6c14938	317.293	5.44702	0.351612	15.4916	3.95431e+54	1.95358e+52
Potra2n15c28128	17.1639	5.44644	0.869873	6.26119	3.82061e+10	1.57061e+09
Potra2n8c17804	23.8322	5.44616	0.860737	6.32731	2.49464e+10	1.04476e+09
Potra2n9c19865	17.1602	5.44233	0.866465	6.28107	3.36255e+10	1.38978e+09
Potra2n17c30907	214.188	5.44075	0.434673	12.5169	6.03739e+36	1.33403e+34
Potra2n9c19384	32.4773	5.43157	0.850303	6.3878	1.68287e+10	7.17566e+10
Potra2n14c26526	106.513	5.43106	0.606668	8.95227	3.48246e+19	2.85821e+18
Potra2n11c22453	140.664	5.43098	0.651754	8.33286	7.89102e+17	5.4807e+16
Potra2n8c18287	45.2266	5.42917	0.865474	6.27306	3.54019e+10	1.45985e+09
Potra2n7c15465	89.2809	5.42695	0.676898	8.01738	1080256480639440	6954804933565190
Potra2n3c8097	44.8167	5.42488	0.839896	6.45899	1.05405e+10	4.57996e+10
Potra2n1c2518	287.712	5.42469	0.575434	9.42713	4.21448e+21	3.95104e+20
Potra2n5c12588	225.262	5.42448	0.450473	12.0418	2.14356e+33	4.1384e+32
Potra2n8c17507	32.9502	5.42258	0.886118	6.11948	9.38815e+10	3.72686e+09
Potra2n5c11130	32.4105	5.42109	0.862261	6.28707	3.23511e+10	1.33928e+09
Potra2n14c26464	937.61	5.40944	0.682005	7.93167	2162129332809550	135965612022720
Potra2n9c18671	87.7877	5.40885	0.598012	9.04472	1.50048e+19	1.26792e+18
Potra2n18c33007	16.0893	5.40707	0.914343	5.91361	3.34695e+09	1.25302e+08
Potra2n18c32992	22.5265	5.40603	0.857974	6.30092	2.9589e+10	1.22936e+09
Potra2n12c24570	16.2467	5.40523	0.859325	6.29009	3.1729e+10	1.31424e+09
Potra2n14c27570	58.0462	5.40518	0.752189	7.18593	6.67523e+13	3.45465e+12
Potra2n13c25518	102.986	5.40278	0.570186	9.47547	2.65552e+21	2.53144e+20
Potra2n10c21939	22.5161	5.39892	0.924724	5.83841	5.27004e+09	1.93764e+08
Potra2n4c9750	101.61	5.3871	0.569972	9.45153	3.33915e+21	3.15363e+20
Potra2n7c15627	31.8126	5.38699	0.884806	6.08833	1.14097e+09	4.48859e+09
Potra2n2c5869	31.2239	5.38124	0.94512	5.69371	1.24309e+08	4.38945e+08
Potra2n2c4530	22.1644	5.38004	0.930635	5.78104	7.42392e+09	2.68564e+08
Potra2n12c24762	23.0206	5.37799	0.889307	6.04739	1.47213e+09	5.72072e+09
Potra2n3c7486	22.8538	5.37767	0.85143	6.31604	2.6835e+10	1.12033e+09
Potra2n1c1842	22.7694	5.37252	0.861282	6.23783	4.43696e+10	1.81303e+09
Potra2n5c12156	42.5864	5.36595	0.831403	6.45409	1.08873e+10	4.7253e+10
Potra2n10c21980	31.3808	5.36523	0.876818	6.11897	9.418e+10	3.73774e+09
Potra2n12c24367	116.392	5.35808	0.580953	9.22291	2.89141e+20	2.57191e+19
Potra2n1c1655	15.8749	5.35547	0.891614	6.00648	1.89589e+09	7.28966e+09
Potra2n3c7312	15.7605	5.35353	0.85601	6.25405	3.99945e+10	1.64148e+09
Potra2n13c25830	15.4047	5.34959	0.91591	5.84074	5.19681e+09	1.91232e+08
Potra2n3c7928	129.815	5.34911	0.536132	9.97721	1.91777e+23	2.08412e+22
Potra2n16c29521	56.1627	5.34571	0.780596	6.84824	7.47649e+12	3.57025e+11
Potra2n10c21070	98.8443	5.34525	0.638926	8.36599	5.96098e+17	4.18871e+16
Potra2n3c7779	30.2346	5.34308	0.895837	5.96434	2.45623e+09	9.3211e+09
Potra2n17c31821	56.3964	5.34106	0.77514	6.89045	5.56162e+12	2.68307e+11
Potra2n680s36420	30.4925	5.34091	1.19244	4.47898	7.50007e+06	1.99287e-05
Potra2n12c24750	22.2749	5.34003	0.858483	6.22031	4.9616e+10	2.01783e+09
Potra2n4c9943	196.728	5.3388	0.579941	9.20577	3.39227e+20	3.00344e+19
Potra2n3c7538	97.7086	5.3365	0.645507	8.26713	1.37218e+16	9.36666e+16
Potra2n5c11816	42.1197	5.33615	0.864527	6.17233	6.72893e+10	2.70386e+09
Potra2n6c14235	56.5851	5.33334	0.8377	6.36665	1.93196e+10	8.19664e+10
Potra2n1c897	370.484	5.33212	0.440356	12.1086	9.50473e+34	1.87525e+32
Potra2n465s35746	3079.06	5.33128	0.660361	8.07329	6.84309e+16	4464868659895900
Potra2n126s34640	83.884	5.32354	0.595382	8.94139	3.84315e+19	3.14413e+18
Potra2n18c32394	14.9356	5.32333	0.844426	6.30408	2.89908e+10	1.20622e+09
Potra2n11c23290	55.6317	5.32251	0.788108	6.75354	1.44284e+11	6.73746e+11
Potra2n8c17343	451.945	5.32238	0.294733	18.0583	6.78765e+73	6.89612e+71
Potra2n16c29301	21.5274	5.32102	0.893491	5.95531	2.59579e+09	9.82994e+09
Potra2n7c15727	41.6163	5.31967	0.814355	6.53237	6.47349e+11	2.86409e+10
Potra2n2c5454	29.672	5.31626	0.858136	6.19512	5.8239e+10	2.35318e+09
Potra2n4c9776	21.4162	5.3155	0.851697	6.24107	4.34597e+10	1.77655e+09
Potra2n1c3049	511.962	5.31512	0.448631	11.8474	2.21883e+32	4.08268e+31
Potra2n4c10000	1444.87	5.31271	0.337689	15.7325	9.05325e+56	4.86569e+54
Potra2n15c28858	15.4037	5.31013	0.915344	5.80124	6.5827e+09	2.39294e+08
Potra2n18c32354	21.2354	5.30838	0.89888	5.90554	3.51484e+09	1.31363e+08
Potra2n599s36087	16	5.30805	0.871487	6.0908	1.12344e+09	4.42476e+09
Potra2n8c17752	22.1518	5.30687	0.877968	6.04448	1.49888e+09	5.82024e+09
Potra2n1c334	41.1512	5.30645	0.890872	5.95646	2.57755e+09	9.76211e+09
Potra2n1c1154	864.936	5.30491	0.264459	20.0595	1.66847e+89	2.71401e+87
Potra2n1c2081	113.551	5.30457	0.756043	7.01622	2.27943e+12	1.13161e+11
Potra2n18c33171	1048.27	5.30203	0.187758	28.2386	1.96335e+175	4.00275e+172
Potra2n8c17926	15.0267	5.30178	1.16247	4.56079	5.09621e+06	1.37857e-05
Potra2n12c24163	41.0405	5.30169	0.858389	6.17633	6.56108e+10	2.63884e+09
Potra2n1c335	221.737	5.30002	0.569162	9.31197	1.25485e+20	1.14041e+19
Potra2n4c9690	29.6635	5.29492	0.866683	6.10941	1.00003e+09	3.9565e+09
Potra2n7c15642	14.9074	5.29241	0.855781	6.18431	6.23752e+10	2.51301e+09
Potra2n652s36281	15.3007	5.28776	0.866576	6.1019	1.04815e+09	4.13993e+09
Potra2n5c12554	40.9836	5.28263	0.849189	6.2208	4.94625e+10	2.01266e+09
Potra2n6c12922	999.218	5.28084	0.195278	27.0426	4.66341e+161	5.94215e+158
Potra2n18c32638	66.4015	5.27774	0.700396	7.53537	486933518235210	2.76428e+13
Potra2n1c121	29.0269	5.27694	0.928229	5.68496	1.30847e+08	4.61393e+08
Potra2n10c21658	149.931	5.2732	0.514244	10.2543	1.13218e+24	1.32301e+23
Potra2n1c527	94.0777	5.2718	0.590102	8.93372	4.11924e+19	3.3619e+18
Potra2n4c10301	280.326	5.25957	0.373157	14.0948	4.08927e+45	1.39881e+43
Potra2n10c21973	106.406	5.25717	0.601281	8.74328	2.26432e+18	1.74818e+17
Potra2n639s36244	118.303	5.25271	0.498002	10.5476	5.21231e+26	6.5731e+25
Potra2n14c26728	14.6019	5.252	0.884435	5.93826	2.88068e+09	1.08577e+08
Potra2n5c11241	80.0588	5.25189	0.658035	7.98117	1449537696514870	9248552534346210
Potra2n2c5879	117.895	5.25151	0.617401	8.50583	1.80295e+17	1.31747e+16
Potra2n8c17359	40.4057	5.24918	0.850425	6.17242	6.72516e+10	2.7027e+09
Potra2n1c2256	14.9262	5.24365	1.15906	4.52405	6.06684e+06	1.62717e-05
Potra2n4c9004	28.8472	5.23882	0.856319	6.11784	9.48529e+10	3.76396e+09
Potra2n17c31220	862.206	5.23809	0.363741	14.4006	5.12853e+47	1.88278e+45
Potra2n1483s37097	65.7538	5.23639	0.68274	7.66968	172427400848824	1.01151e+13
Potra2n10c21071	14.5865	5.23415	0.863785	6.05955	1.36501e+09	5.32341e+09
Potra2n8c17393	197.58	5.22634	0.421673	12.3943	2.80594e+35	5.98386e+34
Potra2n6c13456	14.2782	5.21691	0.914648	5.70374	1.1721e+08	4.15171e+08
Potra2n7c16154	38.8243	5.21634	0.828858	6.29341	3.1056e+10	1.28794e+09
Potra2n2c5760	20.5378	5.21415	0.921507	5.65829	1.52889e+08	5.35659e+08
Potra2n2c5307	27.7909	5.21366	0.912379	5.71436	1.10118e+08	3.91095e+08
Potra2n5c12176	961.863	5.21085	0.234049	22.2639	8.26459e+110	2.55292e+107
Potra2n2c4299	102.72	5.2106	0.570317	9.13633	6.46059e+20	5.60645e+19
Potra2n7c15954	28.1423	5.20616	0.859661	6.05606	1.39497e+09	5.4347e+09
Potra2n13c25810	78.181	5.2055	0.605282	8.60012	7.96298e+18	5.94957e+17
Potra2n6c14570	65.3804	5.2028	0.701128	7.42061	1.16579e+13	6.42132e+13
Potra2n1538s37128	1103.31	5.19784	0.346775	14.9891	8.6543e+51	3.7381e+49
Potra2n14c27831	19.6087	5.19169	0.863658	6.01128	1.84062e+09	7.08605e+09
Potra2n4c10306	50.4545	5.18995	0.763943	6.79363	1.09345e+11	5.14759e+11
Potra2n381s35493	75.0126	5.18836	0.608047	8.53283	1.42805e+17	1.04777e+16
Potra2n4c9149	444.995	5.18415	0.27925	18.5645	6.22469e+77	7.12948e+75
Potra2n2c5618	19.6808	5.1839	0.969648	5.34617	8.98343e+08	2.92538e+07
Potra2n9c20063	27.2103	5.18275	0.884627	5.85868	4.66553e+09	1.72388e+08
Potra2n17c31217	90.2506	5.18202	0.634137	8.17177	3.03885e+16	2024200731343510
Potra2n1c25	76.5234	5.18197	0.639973	8.09717	5.62515e+16	3689099980565910
Potra2n299s35252	14.1711	5.17752	0.954621	5.42364	5.83988e+08	1.93698e+07
Potra2n3c8264	152.658	5.17566	0.44024	11.7564	6.54296e+32	1.17562e+30
Potra2n3c7772	19.2726	5.17348	1.11629	4.63452	3.57759e+06	9.83605e+06
Potra2n3c8289	101.665	5.16851	0.526814	9.81089	1.01072e+22	1.0474e+21
Potra2n1c2344	1614.11	5.1684	0.217505	23.7622	8.22215e+125	3.80972e+122
Potra2n13c26004	643.709	5.16743	0.404224	12.7836	2.02513e+37	4.80828e+36
Potra2n11c23544	76.0794	5.1633	0.600402	8.59974	7.98971e+18	5.96808e+17
Potra2n7c15926	19.5361	5.16051	0.867322	5.94994	2.68248e+09	1.01419e+08
Potra2n1c2680	14.2059	5.1602	0.898477	5.74327	9.28663e+09	3.32644e+08
Potra2n6c14053	26326.1	5.15727	0.288343	17.8859	1.51926e+71	1.46563e+69
Potra2n19c34180	232.629	5.15591	0.921511	5.59506	2.20545e+08	7.61616e+08
Potra2n18c32423	150.861	5.15571	0.656913	7.84839	4214180799674030	259564678821413
Potra2n19c33496	13.7354	5.15423	0.881977	5.84395	5.09776e+09	1.87768e+08
Potra2n1c2176	49.098	5.15395	0.813861	6.33271	2.40885e+10	1.01049e+09
Potra2n3c7057	27.0632	5.15325	0.891229	5.78219	7.37364e+09	2.6684e+08
Potra2n15c28232	163.412	5.1515	0.444429	11.5913	4.56242e+31	7.82081e+30
Potra2n16c29333	49.5203	5.15145	0.728735	7.06903	1.56023e+12	7.84758e+12
Potra2n1418s37063	13.8916	5.14747	0.857823	6.00062	1.96562e+09	7.53974e+09
Potra2n5c12254	18.6333	5.14051	0.938515	5.47729	4.31901e+08	1.45047e+07
Potra2n9c19264	126.675	5.13971	0.572358	8.9799	2.71011e+19	2.24176e+18
Potra2n5c10674	26.3259	5.13949	0.846051	6.07469	1.2423e+09	4.86699e+09
Potra2n2c5757	48.4999	5.13843	0.728824	7.05031	1.78523e+12	8.94252e+12
Potra2n4c9624	19.0021	5.13771	0.859231	5.97943	2.23925e+09	8.54326e+09
Potra2n17c31268	18.9988	5.13635	0.903792	5.68311	1.3227e+08	4.66195e+08
Potra2n11c23397	336.696	5.13544	0.324175	15.8416	1.608e+56	8.89227e+55
Potra2n13c26005	1212.79	5.1342	0.425905	12.0548	1.8301e+33	3.54218e+32
Potra2n10c21214	18.7688	5.13105	0.846846	6.05901	1.36965e+09	5.33943e+09
Potra2n10c22144	19.4779	5.13008	0.936269	5.47928	4.27058e+08	1.43515e+07
Potra2n599s36098	18.9528	5.12535	0.851858	6.01668	1.78036e+09	6.86355e+09
Potra2n9c19555	267.289	5.12446	0.540495	9.48104	2.5177e+21	2.40081e+20
Potra2n17c31709	571.205	5.1223	0.252263	20.3054	1.15153e+91	2.08372e+89
Potra2n12c23822	37.0239	5.11845	0.82699	6.18925	6.04521e+10	2.43906e+09
Potra2n10c20950	13.5278	5.11568	0.912061	5.60893	2.03585e+08	7.04957e+08
Potra2n15c28439	13.9226	5.11558	0.875893	5.84042	5.20698e+09	1.91538e+08
Potra2n8c17318	84.1842	5.11272	0.601894	8.49437	1.99002e+17	1.44828e+16
Potra2n1c2184	35.9263	5.11215	0.834082	6.12907	8.83918e+10	3.51624e+09
Potra2n15c28783	119.845	5.10612	0.486577	10.494	9.20826e+26	1.14657e+24
Potra2n10c20740	82.6093	5.10211	0.586389	8.70089	3.29295e+18	2.52006e+17
Potra2n1c312	47.636	5.10009	0.740424	6.88807	5.65562e+12	2.72713e+11
Potra2n10c22171	48.4037	5.09969	0.766422	6.65389	2.85447e+11	1.3019e+10
Potra2n12c24161	13.2921	5.09924	0.868564	5.87089	4.33465e+09	1.60725e+08
Potra2n2c5962	18.7145	5.09755	0.920479	5.53793	3.06066e+08	1.04247e+07
Potra2n1c1661	13.233	5.09642	0.865968	5.88523	3.97508e+09	1.47913e+08
Potra2n10c22058	156.878	5.09626	0.507439	10.0431	9.8531e+24	1.09252e+22
Potra2n16c29985	297.241	5.09382	0.349695	14.5665	4.58984e+48	1.75672e+46
Potra2n13c25838	377.625	5.08942	0.353777	14.386	6.33921e+47	2.31889e+45
Potra2n10c22338	12.5545	5.08778	0.854121	5.95674	2.57326e+09	9.74826e+09
Potra2n6c15051	60.083	5.08458	0.655961	7.75135	9092371886039510	545845749208823
Potra2n3c7789	47.6218	5.08389	0.804551	6.31891	2.63409e+10	1.1006e+09
Potra2n15c28199	12.753	5.08286	0.847982	5.99407	2.04654e+09	7.83932e+09
Potra2n5c12113	17.848	5.07548	0.86465	5.86999	4.3583e+09	1.61504e+08
Potra2n15c28829	397.721	5.07507	0.305507	16.612	5.7066e+62	3.86092e+60
Potra2n9c19995	18.1505	5.07266	0.930204	5.45327	4.9452e+08	1.65115e+07
Potra2n15c29051	25.5903	5.07155	0.844871	6.00275	1.93999e+09	7.44702e+09
Potra2n19c33416	521.097	5.07141	0.338734	14.9717	1.12466e+50	4.81819e+49
Potra2n15c28091	59.2997	5.06719	0.838337	6.04434	1.50026e+09	5.82485e+09
Potra2n11c23463	106.501	5.06232	0.566229	8.94041	3.87739e+19	3.17128e+18
Potra2n15c29099	2805.92	5.06202	0.171853	29.4556	1.06817e+190	3.62952e+187
Potra2n15c28703	540.536	5.05924	0.401021	12.6159	1.72591e+36	3.87803e+35
Potra2n675s36396	17.8334	5.05807	0.949669	5.32614	1.00321e+07	3.25197e+07
Potra2n4c9516	57.7465	5.05619	0.705179	7.17008	7.49543e+13	3.86996e+12
Potra2n7c15457	1523.68	5.05604	0.485037	10.424	1.92636e+25	2.35076e+24
Potra2n2c4787	12.9191	5.05575	0.858319	5.89029	3.85517e+09	1.43573e+08
Potra2n15c28954	126.828	5.05536	0.464605	10.881	1.42036e+27	1.96988e+26
Potra2n17c30738	34.2874	5.05535	0.967553	5.22489	1.74263e+07	5.50018e+07
Potra2n10c20989	17.8279	5.05526	0.933207	5.41709	6.05781e+08	2.00556e+07
Potra2n17c31197	180.317	5.05506	0.54558	9.26547	1.94213e+20	1.74478e+19
Potra2n3c7363	173.287	5.05302	0.390159	12.9512	2.31399e+38	5.76725e+37
Potra2n4c9968	150.716	5.04479	0.458853	10.9944	4.06758e+28	5.78292e+27
Potra2n1c3180	174.753	5.04411	0.458602	10.9989	3.86962e+28	5.51172e+27
Potra2n106s34536	12.6067	5.04385	1.02219	4.93436	8.04124e+07	2.37318e+06
Potra2n803s36779	1085.94	5.04359	0.345622	14.5928	3.1207e+48	1.20043e+46
Potra2n515s35868	12.5419	5.03431	0.857191	5.87304	4.27886e+09	1.58772e+08
Potra2n5c12705	17.4424	5.02822	0.857161	5.86614	4.46065e+09	1.65117e+08
Potra2n12c24490	347.917	5.02557	0.361822	13.8896	7.32045e+44	2.3765e+42
Potra2n9c19334	55.9569	5.02518	0.705862	7.11921	1.08549e+12	5.54456e+12
Potra2n10c20970	45.8563	5.02506	0.736895	6.81923	9.15318e+12	4.33035e+11
Potra2n4c8733	262.614	5.02405	0.316274	15.8851	8.03109e+57	4.49815e+55
Potra2n1406s37048	17.6765	5.02354	0.897871	5.59494	2.20694e+08	7.61941e+08
Potra2n18c32052	1385.52	5.02275	0.213663	23.5078	3.39745e+122	1.46334e+119
Potra2n1c400	105.662	5.02153	0.655919	7.65572	192238147758657	1.12428e+13
Potra2n10c21182	34.2685	5.01814	0.82046	6.11625	9.58043e+10	3.79974e+09
Potra2n1c1396	55.9608	5.018	0.683998	7.33628	2.19605e+13	1.18443e+12
Potra2n11c23248	25.1224	5.01712	0.85548	5.86469	4.49972e+09	1.66523e+08
Potra2n5c11773	34.1822	5.01611	0.854693	5.86891	4.38679e+09	1.6254e+08
Potra2n6c13778	368.585	5.01453	0.751517	6.67254	2.51418e+11	1.15358e+10
Potra2n106s34543	12.1182	5.01103	0.875666	5.72254	1.04944e+08	3.73771e+08
Potra2n620s36176	12.1314	5.0109	0.858756	5.83507	5.3768e+09	1.97499e+08
Potra2n2c5415	66.4749	5.01062	0.636677	7.86996	3547605940419350	219569595757871
Potra2n4c9527	384.005	5.01055	0.410005	12.2207	2.41038e+34	4.90104e+33
Potra2n2c4892	17.1034	5.01018	0.877096	5.71224	1.11501e+08	3.95729e+08
Potra2n721s36598	48.6819	5.01015	1.28191	3.90833	9.29352e-05	0.000217448
Potra2n6c14385	17.7032	5.00684	0.975686	5.13161	2.87277e+07	8.85784e+07
Potra2n4c9405	12.2077	5.00626	0.910705	5.49713	3.86023e+08	1.30341e+07
Potra2n1c3385	34.032	5.00579	0.824499	6.07131	1.26868e+09	4.96356e+09
Potra2n1c3605	33.7715	5.00002	0.822894	6.07614	1.23107e+09	4.82503e+09
Potra2n4c8987	12.3601	4.99906	0.898292	5.56507	2.62047e+08	8.97234e+08
Potra2n571s36007	17.3573	4.99883	0.899606	5.55669	2.74938e+08	9.40007e+08
Potra2n14c26485	44.5585	4.99497	0.731481	6.82856	8.577e+12	4.06846e+11
Potra2n2c4218	66.2249	4.99465	0.606218	8.23904	1.73603e+16	1177932085939700
Potra2n6c14653	56.0839	4.99431	0.692743	7.20947	5.61692e+13	2.92476e+12
Potra2n5c10972	17.2152	4.99051	0.906035	5.50808	3.62777e+08	1.22763e+07
Potra2n4c9587	17.5297	4.98909	0.868459	5.74476	9.20528e+09	3.29923e+08
Potra2n1c1559	55.0315	4.98782	0.69305	7.19692	6.15892e+13	3.19555e+12
Potra2n5c12436	12.545	4.98744	0.864624	5.76834	8.00557e+09	2.8848e+08
Potra2n5c10962	165.066	4.98735	0.401161	12.4323	1.74575e+35	3.75435e+34
Potra2n19c33582	12.8775	4.98192	0.890752	5.59294	2.23261e+08	7.70474e+08
Potra2n9c19917	23.8071	4.97985	0.849728	5.86052	4.61409e+09	1.70549e+08
Potra2n10c22098	66.6947	4.97713	0.628675	7.91686	2435819995356100	152486819402221
Potra2n10c21675	17.5017	4.97547	0.85655	5.80873	6.29467e+09	2.29368e+08
Potra2n1c1128	155.461	4.97454	0.418225	11.8944	1.26553e+32	2.35696e+31
Potra2n6c12917	11.8838	4.97417	1.02072	4.87317	1.09819e+06	3.1945e+06
Potra2n2c5562	3674.49	4.97067	0.196776	25.2605	8.67818e+141	6.80481e+138
Potra2n12c23816	11.8462	4.9658	0.914614	5.42939	5.65467e+08	1.87656e+07
Potra2n3c6598	44.1988	4.9638	0.814932	6.09107	1.12161e+09	4.41811e+09
Potra2n6c13690	85.1098	4.95972	0.615264	8.06112	7.55975e+16	4920915864367050
Potra2n2c4337	11.8618	4.95298	0.902363	5.4889	4.04451e+08	1.36262e+07
Potra2n7c15796	128.894	4.95059	0.442058	11.199	4.12495e+29	6.26963e+28
Potra2n2c4626	32.8688	4.94875	0.845269	5.85464	4.78042e+09	1.76462e+08
Potra2n11c23495	12.3091	4.94738	0.956792	5.1708	2.33099e+07	7.26053e+07
Potra2n7c16153	32.1571	4.94734	0.839414	5.8938	3.77415e+09	1.40658e+08
Potra2n158s34768	16.9585	4.94635	0.87897	5.62744	1.82901e+08	6.36652e+08
Potra2n12c24309	17.1344	4.9445	0.870096	5.6827	1.32583e+08	4.67245e+08
Potra2n2c4580	12.1175	4.94408	1.15778	4.2703	1.95213e-05	4.94067e-05
Potra2n10c20188	53.5913	4.9424	0.660379	7.48418	719953213747850	4.03683e+13
Potra2n1c3161	62.8515	4.93751	0.678072	7.28169	3.29674e+13	1.75305e+12
Potra2n3c7510	11.8635	4.93702	0.85147	5.79823	6.7018e+09	2.43507e+08
Potra2n13c25699	16.6938	4.93126	0.870464	5.66509	1.46945e+08	5.1572e+08
Potra2n10c22076	286.006	4.93004	0.486903	10.1253	4.26657e+24	4.8504e+23
Potra2n6c15293	23.4246	4.92919	0.843162	5.84607	5.03318e+09	1.85457e+08
Potra2n14c27193	158.992	4.92863	0.398011	12.3832	3.22409e+35	6.86123e+34
Potra2n18c32381	11.3237	4.92756	0.864537	5.69965	1.20053e+08	4.24704e+08
Potra2n11c22891	502.663	4.92625	0.717081	6.86987	6.4262e+12	3.08605e+11
Potra2n1c602	589.558	4.92301	0.243429	20.2236	6.07105e+91	1.067e+88
Potra2n1c2124	86.652	4.92121	0.579111	8.49788	1.93087e+17	1.40724e+16
Potra2n18c33037	11.9111	4.92029	0.877901	5.6046	2.08737e+08	7.22389e+08
Potra2n12c24796	148.559	4.91854	0.453463	10.8466	2.06972e+27	2.84724e+26
Potra2n3c7066	32.1635	4.91849	0.829314	5.93079	3.01481e+09	1.13381e+08
Potra2n7c15821	704.267	4.91787	0.228733	21.5005	1.53982e+102	3.8284e+100
Potra2n3c7310	173.056	4.91417	0.488964	10.0502	9.17136e+24	1.02063e+22
Potra2n11c23389	201.508	4.90968	0.385658	12.7307	3.99435e+37	9.31741e+36
Potra2n8c18497	1012.36	4.90757	0.35187	13.9471	3.27701e+44	1.07296e+42
Potra2n206s34963	31.7292	4.90715	0.818122	5.99807	1.99678e+09	7.65352e+09
Potra2n10c20595	40.9542	4.9059	0.737065	6.656	2.81374e+11	1.28447e+10
Potra2n15c28626	11.5257	4.90461	0.864201	5.67531	1.38438e+08	4.87093e+08
Potra2n14c26497	23.1797	4.90173	0.872796	5.61613	1.95287e+08	6.77297e+08
Potra2n1c1672	259.522	4.90053	0.631606	7.75883	8571551991909810	515997306032665
Potra2n628s36209	415.399	4.8979	0.44253	11.0679	1.79467e+28	2.61472e+27
Potra2n2c6086	11.9926	4.89551	0.866782	5.64791	1.62407e+08	5.68224e+08
Potra2n16c30222	243.742	4.89392	0.372172	13.1496	1.70987e+39	4.52722e+38
Potra2n5c11875	22.5162	4.89106	0.913319	5.35526	8.54323e+08	2.78737e+07
Potra2n16c29759	3069.72	4.88728	0.419126	11.6606	2.02515e+31	3.53689e+30
Potra2n13c25544	40.901	4.88634	0.761687	6.41516	1.40675e+10	6.03788e+10
Potra2n15c28944	31.2016	4.88615	0.823486	5.93349	2.96559e+09	1.11599e+08
Potra2n17c31676	92.0146	4.8856	0.575598	8.48786	2.10471e+17	1.52847e+16
Potra2n114s34556	11.5974	4.88403	0.874822	5.58289	2.36556e+08	8.136e+08
Potra2n11c23127	1865.1	4.88251	0.223537	21.842	9.25295e+106	2.52647e+103
Potra2n2c4621	30.7431	4.88086	0.852822	5.72319	1.04542e+08	3.72459e+08
Potra2n2c4880	62.0664	4.87827	0.638145	7.64445	209837937187366	12246286177723
Potra2n3c7874	30.8727	4.87757	0.831821	5.86372	4.52601e+09	1.67435e+08
Potra2n7c16050	11.1446	4.87613	0.85673	5.69156	1.25887e+08	4.44311e+08
Potra2n18c32735	11.1896	4.87461	0.916027	5.32147	1.02933e+07	3.33241e+07
Potra2n2c5040	182.311	4.87333	0.385659	12.6364	1.33066e+36	3.00984e+35
Potra2n11c22929	93.9861	4.86893	0.666915	7.30068	2.86319e+13	1.52995e+12
Potra2n14c27539	16.3403	4.86506	0.855823	5.68466	1.31072e+08	4.62134e+08
Potra2n7c15634	11.5079	4.86316	0.872079	5.57651	2.45394e+08	8.42763e+08
Potra2n11c23672	320.009	4.85874	0.38369	12.6632	9.45756e+37	2.15195e+35
Potra2n2c6318	12646.4	4.849	0.401255	12.0846	1.27395e+33	2.49256e+32
Potra2n1c2304	15.5974	4.84879	0.860906	5.63219	1.77931e+08	6.20267e+08
Potra2n3c7654	345.577	4.84201	0.396015	12.2268	2.23492e+34	4.55641e+33
Potra2n18c32205	99.2771	4.83894	0.493426	9.80682	1.05233e+22	1.09015e+21
Potra2n19c33823	15.1231	4.83886	0.84757	5.7091	1.13578e+08	4.02869e+08
Potra2n4c9898	39.9129	4.83531	0.76867	6.29049	3.16475e+10	1.31122e+09
Potra2n10c21036	10.8618	4.83381	0.865898	5.58242	2.37199e+08	8.15535e+08
Potra2n490s35788	15.2532	4.83372	0.853104	5.66604	1.46139e+08	5.13008e+08
Potra2n1c3919	40.5918	4.83243	0.731333	6.6077	3.90346e+11	1.76064e+10
Potra2n4c9784	119.843	4.82915	0.444338	10.8682	1.6344e+27	2.25854e+26
Potra2n2c6027	258.841	4.82844	0.45374	10.6414	1.91194e+26	2.48382e+25
Potra2n547s35912	74.3248	4.8259	0.765147	6.30715	2.84228e+10	1.18339e+09
Potra2n17c31735	10.6174	4.82439	0.850429	5.67289	1.40408e+08	4.93855e+08
Potra2n13c25425	495.217	4.82361	0.351489	13.7234	7.35739e+43	2.26582e+41
Potra2n19c34191	40.1445	4.82307	0.826271	5.83715	5.31e+09	1.95116e+08
Potra2n10c20301	91.1235	4.82304	0.580914	8.30251	1.01934e+16	7.01926e+16
Potra2n3c7976	21.3863	4.82133	0.908392	5.30754	1.11117e+07	3.57728e+07
Potra2n7c15595	424.955	4.82112	0.244761	19.6973	2.27478e+86	3.39342e+84
Potra2n18c32709	15.2355	4.82029	0.85659	5.6273	1.83051e+08	6.37099e+08
Potra2n11c23110	11.1458	4.81894	0.84737	5.68694	1.29338e+08	4.56126e+08
Potra2n5c11794	15.7896	4.8177	0.861527	5.59205	2.24401e+08	7.7397e+08
Potra2n8c16796	29.635	4.81674	0.866463	5.55908	2.71197e+08	9.27423e+08
Potra2n5c12586	1424.79	4.81658	0.263227	18.2982	8.55106e+75	9.20774e+73
Potra2n9c18707	15.7374	4.8139	0.862529	5.58114	2.38942e+08	8.21435e+08
Potra2n10c20953	6696.36	4.81147	0.348369	13.8114	2.17432e+43	6.91914e+42
Potra2n6c13376	352.942	4.81034	0.341819	14.0728	5.58374e+45	1.90152e+43
Potra2n12c24917	471.274	4.81008	0.389499	12.3494	4.90766e+35	1.03291e+33
Potra2n13c25866	21.1951	4.80974	0.86701	5.5475	2.89788e+08	9.88568e+08
Potra2n14c27791	10.8988	4.80895	0.892606	5.38754	7.14268e+08	2.34922e+07
Potra2n3c6577	15.1292	4.80876	0.858114	5.60387	2.09615e+08	7.2518e+08
Potra2n8c17890	21.6472	4.8073	0.854038	5.62891	1.8135e+08	6.31684e+08
Potra2n16c29449	87.7706	4.80588	0.52956	9.07522	1.13446e+19	9.67723e+19
Potra2n4c8662	29.428	4.80482	0.887947	5.41116	6.26186e+08	2.0711e+07
Potra2n3c7698	10.9375	4.8029	0.928612	5.17213	2.31438e+07	7.21247e+07
Potra2n8c18338	10.707	4.80156	0.885326	5.42349	5.84453e+08	1.9381e+07
Potra2n7c16094	28.8651	4.8007	0.877908	5.46834	4.54262e+08	1.52172e+07
Potra2n514s35862	39.6283	4.79628	0.827357	5.79711	6.74659e+09	2.44989e+08
Potra2n1c70	47.9988	4.79613	0.6664	7.19708	6.15162e+13	3.19231e+12
Potra2n4c10106	442.903	4.79585	0.283578	16.9119	3.67549e+64	2.67619e+62
Potra2n17c31311	10.9033	4.79333	0.861487	5.56402	2.63633e+08	9.02464e+08
Potra2n5c11797	10.821	4.79266	0.911244	5.25947	1.44469e+07	4.60115e+07
Potra2n19c33748	10.4796	4.79234	1.03445	4.63274	3.60866e+06	9.91433e+06
Potra2n10c21010	86.3447	4.79168	0.521393	9.19016	3.92249e+20	3.45389e+19
Potra2n9c18850	1681.19	4.79079	0.687537	6.96805	3.21364e+12	1.57848e+11
Potra2n6c12881	66.9328	4.78817	0.552452	8.66712	4.43186e+18	3.36304e+17
Potra2n5c11279	115.625	4.78335	0.474722	10.0761	7.0462e+24	7.88436e+23
Potra2n16c29503	184.065	4.78209	0.372796	12.8276	1.14803e+37	2.75355e+36
Potra2n8c18214	980.659	4.78166	0.250266	19.1063	2.2378e+81	2.88752e+79
Potra2n6c15043	15.4545	4.7782	0.854367	5.59268	2.23594e+08	7.71361e+08
Potra2n15c28175	76.7396	4.77715	0.543852	8.78391	1.57886e+18	1.23329e+17
Potra2n14c26714	250.791	4.77715	0.446882	10.69	1.13421e+26	1.49571e+25
Potra2n10c22235	103.389	4.77548	0.480901	9.93027	3.07413e+23	3.30439e+22
Potra2n16c30106	10.9357	4.77529	0.855329	5.58299	2.36419e+08	8.13311e+08
Potra2n16c30413	14.5606	4.77415	1.03892	4.59528	4.32163e+06	1.17768e-05
Potra2n16c30520	222.636	4.77403	0.344865	13.8432	1.3992e+43	4.48051e+42
Potra2n18c32260	145.225	4.77239	0.513419	9.29532	1.46771e+20	1.32793e+19
Potra2n4c9643	496.478	4.7707	0.354176	13.4699	2.3529e+41	6.83325e+40
Potra2n5c11923	56.9108	4.76844	0.645181	7.39086	1.45885e+13	79737601946921
Potra2n18c32420	105.561	4.76544	0.645051	7.3877	1.49393e+13	8.15822e+13
Potra2n16c30193	10.1498	4.76454	0.857906	5.55368	2.79711e+08	9.55576e+08
Potra2n10c22101	75.4701	4.76321	0.567894	8.38749	4.96636e+17	3.50753e+16
Potra2n4c10223	476.311	4.76274	0.329615	14.4494	2.52835e+47	9.41773e+46
Potra2n386s35502	14.311	4.76241	0.890458	5.34826	8.88023e+08	2.89331e+07
Potra2n617s36169	10.2647	4.76185	0.930906	5.11529	3.13267e+07	9.6243e+07
Potra2n3c8050	3152.72	4.75904	0.134122	35.4829	9.02869e+276	2.76106e+271
Potra2n15c28449	15.0616	4.759	0.910974	5.22408	1.7502e-07	5.52294e+07
Potra2n4c10024	37.8692	4.75447	0.875242	5.43217	5.56714e+08	1.84832e+07
Potra2n13c25278	186.278	4.75336	0.367617	12.9302	3.04096e+38	7.52391e+37
Potra2n6c15081	66.8897	4.75175	0.563508	8.43244	3.38534e+17	2.41999e+16
Potra2n6c14369	37.368	4.74913	0.740677	6.41188	1.43736e+10	6.16404e+10
Potra2n9c18780	47.8886	4.74869	0.673868	7.04692	1.8292e+12	9.15078e+12
Potra2n6c13660	10.6343	4.74689	0.918074	5.17049	2.33478e+07	7.2716e+07
Potra2n8c18137	14.8892	4.74635	0.847326	5.60157	2.12425e+08	7.34569e+08
Potra2n1c2948	10.5023	4.74547	0.870179	5.45344	4.94051e+08	1.64977e+07
Potra2n5c11192	14.6821	4.74443	0.881317	5.38334	7.31148e+08	2.40061e+07
Potra2n10c21677	46.5185	4.73951	0.665949	7.11694	1.10353e+12	5.63108e+12
Potra2n4c10363	149.315	4.73917	0.51634	9.17837	4.37656e+20	3.84155e+19
Potra2n6c12885	20.4034	4.73724	0.850587	5.56938	2.55642e+08	8.76285e+08
Potra2n10c20220	20.5586	4.73329	0.869956	5.44084	5.30303e+08	1.76581e+07
Potra2n2c5075	14.7484	4.73143	0.882842	5.35931	8.35391e+08	2.72793e+07
Potra2n4c8914	10.4384	4.73023	0.861677	5.48957	4.02918e+08	1.3579e+07
Potra2n9c18854	14.2971	4.7301	0.941066	5.02632	4.99974e+07	1.50519e+06
Potra2n10c21599	194.423	4.72553	0.413621	11.4248	3.1444e+30	5.11484e+29
Potra2n5c10979	73.3042	4.72542	0.599942	7.87645	3368047081340560	209006184647881
Potra2n1236s36992	42.2986	4.72435	0.889246	5.31275	1.07981e+07	3.48439e+07
Potra2n11c22994	349.797	4.72052	0.248259	19.0145	1.29416e+80	1.62867e+78
Potra2n12c24202	37.1395	4.71879	0.772721	6.10672	1.01701e+09	4.0213e+09
Potra2n1c409	45.4612	4.71704	0.7337	6.42911	1.28354e+10	5.52687e+10
Potra2n1c3762	72.9889	4.71548	0.543632	8.67402	4.1712e+18	3.16997e+17
Potra2n19c33726	10.5801	4.71387	0.858447	5.49116	3.99311e+08	1.34619e+07
Potra2n14c26860	108.853	4.71385	0.430681	10.9451	7.01322e+28	9.85622e+27
Potra2n763s36706	14.59	4.7106	0.857514	5.49333	3.94435e+08	1.33005e+07
Potra2n6c14511	27.0376	4.70987	0.869	5.41988	5.96406e+08	1.97624e+07
Potra2n5c12303	64.2163	4.70948	0.570091	8.26093	1.44543e+16	9.8513e+16
Potra2n4c8615	20.026	4.70659	0.870931	5.4041	6.51364e+08	2.15205e-07
Potra2n5c12755	10.3486	4.70527	0.868948	5.41491	6.13206e+08	2.02883e+07
Potra2n12c23853	5534.01	4.70412	0.192005	24.5	1.47636e+132	8.36082e+130
Potra2n6c12979	363.224	4.70366	0.360809	13.0364	7.59562e+39	1.95031e+37
Potra2n19c34314	10.435	4.70203	0.865067	5.43545	5.46591e+08	1.81668e+07
Potra2n12c24927	99.0217	4.70068	0.535111	8.78449	1.57075e+18	1.22726e+17
Potra2n19c33955	9.66166	4.70029	0.861863	5.45364	4.93487e+08	1.64806e+07
Potra2n2c6043	45.1254	4.69806	0.709971	6.61727	3.65904e+11	1.65528e+10
Potra2n4c8610	19.5163	4.69779	0.910089	5.1619	2.44459e+07	7.59737e+07
Potra2n6c12995	19.2582	4.69441	0.874988	5.36512	8.0896e+08	2.6453e+07
Potra2n1c2527	35.9949	4.69226	0.786096	5.96907	2.3861e+09	9.06958e+09
Potra2n1c3272	201.442	4.69203	0.380425	12.3336	5.96877e+35	1.25279e+33
Potra2n1c2906	209.539	4.68885	0.332649	14.0955	4.04911e+45	1.38663e+43
Potra2n18c32954	117.585	4.68848	0.458803	10.2189	1.63119e+24	1.89311e+23
Potra2n4c8988	572.941	4.68609	0.299591	15.6416	3.78795e+55	1.97341e+53
Potra2n5c11529	1552.54	4.68265	0.179204	26.1302	1.65422e+150	1.7444e+147
Potra2n2c5455	144.443	4.68246	0.438426	10.6802	1.26033e+26	1.65702e+25
Potra2n1c148	582.953	4.67934	0.314013	14.9017	3.21125e+50	1.34894e+48
Potra2n17c31090	1280.79	4.67849	0.221781	21.0951	8.83039e+99	1.94275e+96
Potra2n14c27238	19.1476	4.67847	0.892016	5.24483	1.56428e+07	4.96289e+07
Potra2n555s35944	9.87786	4.67708	1.05706	4.42459	9.66263e+06	2.53424e-05
Potra2n19c34024	27.7408	4.67529	0.895752	5.2194	1.79504e+07	5.66037e+07
Potra2n8c18016	176.602	4.6735	0.361814	12.9169	3.61523e+38	8.93032e+37
Potra2n2c5910	44.9004	4.67346	0.724439	6.45114	1.1101e+10	4.81086e+10
Potra2n5c12503	9.66347	4.67286	0.896234	5.21388	1.84934e+07	5.82558e+07
Potra2n6c14083	27.3784	4.6709	0.819437	5.70014	1.19708e+08	4.23581e+08
Potra2n1c2145	114.956	4.67028	0.443569	10.5289	6.35889e+26	7.97954e+25
Potra2n15c29186	61.1487	4.66965	0.61185	7.63201	231114956892666	1.34546e+13
Potra2n2c5790	90.1562	4.66824	0.559661	8.3412	7.35434e+17	5.12658e+16
Potra2n9c18844	9.78165	4.66286	0.91363	5.10367	3.33134e+07	1.021e+06
Potra2n6c13568	35.9702	4.66036	0.76559	6.08728	1.14845e+09	4.5151e+09
Potra2n1c3502	72.2885	4.65965	0.626709	7.43511	1.04481e+13	5.782e+13
Potra2n16c30441	9.67295	4.6596	1.2197	3.8203	0.000133291	0.000305812
Potra2n1c3736	290.143	4.65891	0.348295	13.3763	8.31585e+41	2.34601e+39
Potra2n6c15236	61.9634	4.6558	0.615179	7.5682	378425750454534	2.16569e+13
Potra2n14c26472	44.6195	4.65541	0.734653	6.33688	2.3447e+10	9.84666e+10
Potra2n6c14946	125.808	4.65472	0.434143	10.7216	8.05726e+27	1.07177e+25
Potra2n270s35172	9.34061	4.65331	0.896001	5.19342	2.06462e+07	6.46508e+07
Potra2n8c17468	615.925	4.65184	0.372447	12.49	8.46966e+36	1.85671e+34
Potra2n1c2303	13.489	4.64786	0.862467	5.38902	7.08413e+08	2.33172e+07
Potra2n1c2148	26.2799	4.64589	0.87563	5.30577	1.12199e+07	3.61024e+07
Potra2n2c5418	112.277	4.64567	0.463931	10.0137	1.32677e+23	1.45802e+22
Potra2n6c14563	9.48559	4.64531	0.886318	5.24113	1.59595e+07	5.05551e+07
Potra2n6c15044	9.98897	4.64224	0.865707	5.36237	8.21363e+08	2.68413e+07
Potra2n16c30529	61.8227	4.64124	0.598045	7.76068	8447555665344480	508833365770927
Potra2n3c7054	52.0518	4.6356	0.616606	7.51794	556458490018241	3.1449e+13
Potra2n7c16338	26.3117	4.6339	0.878721	5.27346	1.33874e+07	4.27526e+07
Potra2n18c31963	33.6649	4.63272	0.736239	6.29241	3.12571e+10	1.29575e+09
Potra2n4c9691	9.58925	4.63186	0.883638	5.2418	1.59016e+07	5.03925e+07
Potra2n14c27669	521.602	4.62882	0.257033	18.0087	1.66632e+72	1.68178e+70
Potra2n4c9904	18.6759	4.62735	0.86769	5.33296	9.66249e+08	3.13815e+07
Potra2n106s34535	9.4482	4.62615	1.12498	4.11219	3.91923e-05	9.57683e-05
Potra2n11c22470	34.2562	4.6248	0.740506	6.24547	4.22535e+10	1.72956e+09
Potra2n1c1417	215.138	4.62269	0.323476	14.2906	2.50279e+46	8.98332e+45
Potra2n2c5047	43.2656	4.62181	0.660638	6.99597	2.63428e+12	1.30144e+11
Potra2n17c31148	76.4544	4.61651	0.572843	8.05894	7.69569e+16	5007271842225510
Potra2n11c23216	314.435	4.61258	0.32517	14.1851	1.13266e+45	3.96315e+44
Potra2n9c19748	17.8519	4.60954	0.868395	5.30811	1.10767e+07	3.56714e+07
Potra2n11c22567	26.435	4.60749	0.819625	5.62146	1.8935e+08	6.57975e+08
Potra2n10c21293	325.622	4.60673	0.32752	14.0655	6.18796e+45	2.09794e+43
Potra2n6c13070	85.8932	4.60279	0.492641	9.34308	9.35695e+21	8.58778e+20
Potra2n9c19851	331.33	4.60236	0.304198	15.1295	1.03503e+51	4.64109e+50
Potra2n3c7951	112.05	4.60222	0.47958	9.59635	8.28278e+22	8.16819e+21
Potra2n14c26821	109.255	4.60222	0.563664	8.16483	3.21888e+16	2143185323084630
Potra2n2c4333	18.2183	4.59964	0.880387	5.22457	1.74563e+07	5.50909e+07
Potra2n2c4172	421.263	4.5985	0.303606	15.1463	8.0158e+52	3.6155e+50
Potra2n2c5814	60.5282	4.59544	0.583634	7.87383	3439543248935640	213226580368337
Potra2n16c29929	9.22407	4.59371	1.03494	4.43863	9.05316e+06	2.38278e-05
Potra2n2c6003	221.581	4.5918	0.330894	13.8769	8.73858e+44	2.82788e+42
Potra2n11c23541	93.7843	4.59067	0.456957	10.0462	9.55102e+24	1.0598e+22
Potra2n13c25808	25.1254	4.58776	0.8496	5.3999	6.66784e+08	2.20157e+07
Potra2n6c14781	18.7794	4.58725	0.865919	5.29756	1.17362e+07	3.76685e+07
Potra2n530s35887	90.2325	4.58546	0.682138	6.72219	1.79014e+11	8.30215e+11
Potra2n15c28084	229.91	4.58434	0.700592	6.54353	6.00842e+11	2.66875e+10
Potra2n8c17610	13.0137	4.5833	0.882708	5.19232	2.0769e+07	6.50023e+07
Potra2n669s36355	57.9677	4.58322	0.61395	7.46514	832130678945515	4.63523e+13
Potra2n554s35930	998.482	4.58252	0.520998	8.79566	1.42204e+18	1.11392e+17
Potra2n11c23146	17.8872	4.57991	0.84257	5.43564	5.46009e+08	1.81514e+07
Potra2n17c31213	117.825	4.57859	0.407644	11.2318	2.84562e+29	4.36858e+28
Potra2n2c5823	49.526	4.57652	0.643583	7.111	1.15202e+12	5.86285e+12
Potra2n1c2975	25.4225	4.57485	0.825623	5.54108	3.00605e+08	1.02444e+07
Potra2n16c29245	25.0318	4.57401	0.838606	5.4543	4.91669e+08	1.64235e+07
Potra2n12c24024	288.772	4.57395	0.307318	14.8835	4.22068e+50	1.7657e+48
Potra2n6c15294	24.9898	4.57239	0.83873	5.45156	4.99303e+08	1.66639e+07
Potra2n14c27593	34.136	4.5701	0.761024	6.00519	1.9111e+09	7.34166e+09
Potra2n12c24032	33.3093	4.56939	0.74141	6.1631	7.13325e+10	2.85994e+09
Potra2n18c32943	12.6615	4.5691	0.865347	5.28008	1.2913e+07	4.12968e+07
Potra2n1c3955	506.671	4.56736	0.246464	18.5316	1.14867e+76	1.30585e+74
Potra2n9c19782	18.6124	4.56669	0.848129	5.38443	7.26765e+08	2.38801e+07
Potra2n7c16348	58.7376	4.56605	0.601061	7.59664	303906745618820	1.75156e+13
Potra2n14c26531	278.277	4.56436	0.304716	14.9791	1.00626e+50	4.32199e+49
Potra2n18c31954	9.24751	4.56345	0.901071	5.06448	4.09526e+07	1.24391e+06
Potra2n5c12780	13.1445	4.56314	0.952505	4.79067	1.66225e+06	4.74234e+06
Potra2n11c22439	300.135	4.56055	0.316018	14.4313	3.28865e+47	1.21903e+45
Potra2n12c24769	169.273	4.55957	0.413939	11.0151	3.23253e+28	4.62417e+27
Potra2n4c8919	8.8919	4.55907	0.960662	4.74575	2.07731e+06	5.8555e+06
Potra2n8c16757	18.067	4.5587	0.898529	5.07351	3.90546e+07	1.1885e+06
Potra2n9c18886	41.7154	4.5576	0.681399	6.6886	2.25318e+11	1.03756e+10
Potra2n5c11135	8.89039	4.55748	0.876502	5.19962	1.99694e+07	6.26213e+07
Potra2n13c25931	468.945	4.55563	0.469764	9.6977	3.0837e+22	3.11333e+21
Potra2n3c7548	208.523	4.55477	0.341222	13.3484	1.21015e+40	3.38587e+39
Potra2n12c23975	9.65647	4.55265	0.885278	5.14262	2.70931e+07	8.37749e+07
Potra2n10c21490	58.3141	4.55248	0.622569	7.3124	2.62409e+13	1.40661e+12
Potra2n14c27547	107.707	4.55219	0.456777	9.9659	2.14917e+23	2.33063e+22
Potra2n1c832	98.8309	4.55074	0.449999	10.1128	4.84838e+24	5.4833e+23
Potra2n17c31680	12.7589	4.55043	0.866698	5.25031	1.51847e+07	4.82305e+07
Potra2n2c4146	130.616	4.54907	0.378797	12.0092	3.17753e+33	6.08847e+32
Potra2n8c16746	25.0641	4.54851	0.825436	5.51043	3.5795e+08	1.21156e+07
Potra2n824s36808	8.70499	4.54843	0.877987	5.18052	2.21272e+07	6.90763e+07
Potra2n3c8109	10874.7	4.54772	0.555368	8.18865	2.64171e+16	1769687670202300
Potra2n18c32536	251.866	4.546	0.276979	16.4128	1.54891e+60	9.9511e+59
Potra2n1c3365	39.8252	4.54498	0.692866	6.55968	5.39222e+11	2.40518e+10
Potra2n3c7036	63.9751	4.53468	0.556493	8.14866	3.67976e+16	2439957855240210
Potra2n5c10573	1396.66	4.53435	0.372149	12.1842	3.77321e+34	7.58636e+33
Potra2n1c101	259.414	4.53004	0.403543	11.2257	3.05015e+29	4.67552e+28
Potra2n722s36599	2749.56	4.52918	0.298123	15.1923	3.97612e+52	1.81213e+50
Potra2n10c20880	390.863	4.52639	0.29391	15.4006	1.62201e+53	7.82377e+52
Potra2n4c8666	12.0975	4.5258	0.870098	5.20148	1.97703e+07	6.20415e+07
Potra2n14c27711	9.34613	4.52568	0.932776	4.85184	1.22321e+06	3.53831e+06
Potra2n8c16747	73.1434	4.52498	0.511143	8.85267	8.54485e+19	6.82628e+18
Potra2n8c16773	88.0965	4.52297	0.455254	9.93507	2.92983e+23	3.15372e+22
Potra2n16c29730	524.394	4.51939	0.234323	19.287	6.90663e+83	9.38718e+81
Potra2n5c12074	32.6621	4.51896	0.784235	5.76225	8.29991e+09	2.98594e+08
Potra2n17c30681	9.01262	4.51778	0.899011	5.02528	5.02703e+07	1.51296e+06
Potra2n12c24804	8.75302	4.51303	0.940529	4.79839	1.59945e+06	4.57258e+06
Potra2n4c8580	32.1569	4.51298	0.746727	6.04368	1.5064e+09	5.84722e+09
Potra2n2c6214	63.2766	4.51019	0.545415	8.26927	1.34777e+16	9.20414e+16
Potra2n4c10473	17.0049	4.50969	0.860865	5.23856	1.61837e+07	5.12174e+07
Potra2n13c25042	23.2169	4.50914	1.04169	4.32868	1.50002e-05	3.84996e-05
Potra2n18c32692	49.2747	4.50587	0.894168	5.03918	4.67539e+07	1.41143e+06
Potra2n5c12445	247.064	4.50546	0.278085	16.2017	4.90145e+59	2.99782e+57
Potra2n16c29900	2530.11	4.50468	0.255462	17.6335	1.36379e+69	1.20538e+67
Potra2n7c16492	17.4415	4.50327	0.849803	5.29919	1.16316e+07	3.73563e+07
Potra2n11c23652	12.0622	4.50223	0.868489	5.18397	2.17207e+07	6.78559e+07
Potra2n11c23322	257.158	4.50125	0.316641	14.2156	7.33125e+46	2.58292e+44
Potra2n7c16633	162.349	4.49926	0.472869	9.51482	1.82026e+21	1.75601e+20
Potra2n8c16931	166.893	4.49724	0.532777	8.44112	3.14317e+17	2.25372e+16
Potra2n114s34562	559.663	4.49669	0.22929	19.6114	1.23655e+85	1.8268e+83
Potra2n8c18195	8.80176	4.49626	0.91156	4.93249	8.11879e+07	2.39491e+06
Potra2n5c10517	151.831	4.49609	0.446168	10.0771	6.97405e+24	7.80649e+23
Potra2n6c13226	8.5562	4.49424	1.16066	3.87216	0.000107877	0.000250302
Potra2n5c12386	12.177	4.49424	0.886277	5.07092	3.95906e+07	1.20398e+06
Potra2n4c9196	111.983	4.49409	0.440445	10.2035	1.91205e+24	2.21319e+23
Potra2n9c19127	39.2086	4.49327	0.657376	6.83516	8.19122e+12	3.89573e+11
Potra2n5c10652	8473.1	4.49307	0.206635	21.744	7.86747e+105	2.05637e+102
Potra2n4c8625	85.7871	4.49266	0.48831	9.20043	3.56513e+20	3.15284e+19
Potra2n13c26238	8.8952	4.49177	0.957117	4.69303	2.69191e+06	7.50971e+06
Potra2n8c16745	112.258	4.49165	0.457549	9.81677	9.53488e+23	9.90779e+22
Potra2n2c6362	30.9764	4.48768	0.733659	6.11685	9.5442e+10	3.78685e+09
Potra2n19c33967	363.653	4.48738	0.242822	18.4801	2.98397e+76	3.34259e+74
Potra2n10c21450	12.1632	4.48184	0.906269	4.94537	7.59986e+07	2.24747e-06
Potra2n5c10772	215.023	4.48136	0.369824	12.1175	8.52821e+34	1.68694e+32
Potra2n13c25069	354.854	4.47805	0.254076	17.6249	1.58726e+69	1.39483e+67
Potra2n13c25212	171.274	4.47594	0.826025	5.41865	6.00492e+08	1.98892e+07
Potra2n5c10532	8.49352	4.4708	0.895829	4.99068	6.01666e+07	1.79595e-06
Potra2n6c14902	30.7982	4.47079	0.72912	6.13177	8.69092e+10	3.45996e+09
Potra2n16c29342	1718.02	4.46996	0.255108	17.5218	9.76193e+69	8.31559e+67
Potra2n9c19352	38.8525	4.46976	0.663902	6.73256	1.66707e+11	7.75136e+11
Potra2n10c22179	11.8329	4.4676	0.927332	4.81769	1.45227e+06	4.17209e+06
Potra2n3c7490	565.243	4.46719	0.335335	13.3216	1.73408e+40	4.82089e+39
Potra2n6c15370	193.459	4.46671	0.318201	14.0374	9.20457e+45	3.0797e+43
Potra2n14c26533	356.112	4.45966	0.256752	17.3696	1.40291e+67	1.15329e+65
Potra2n1c1036	91.0179	4.45654	0.474258	9.39688	5.62062e+21	5.22762e+20
Potra2n9c19404	241.05	4.45234	0.35867	12.4135	2.20876e+35	4.72351e+34
Potra2n16c30494	443.671	4.45221	0.50368	8.83936	9.62714e+19	7.6549e+18
Potra2n1c1425	377.259	4.45132	0.244847	18.18	7.43478e+74	7.8401e+72
Potra2n13c25126	8.42258	4.44875	0.934241	4.76189	1.91792e+06	5.42672e+06
Potra2n15c28725	8.59244	4.44843	0.918391	4.84372	1.27431e-06	3.6795e+06
Potra2n1c2274	107.141	4.44571	0.452008	9.83548	7.91911e+23	8.27098e+22
Potra2n1c2386	8.39792	4.44362	0.850661	5.22373	1.75355e+07	5.53296e+07
Potra2n6c13670	16.3727	4.44313	0.919601	4.83158	1.35456e+06	3.89981e+06
Potra2n14c26796	16.5395	4.44265	0.89059	4.98844	6.08704e+07	1.81607e+06
Potra2n4c9589	370.65	4.44201	0.27046	16.4239	1.28902e+60	8.33395e+59
Potra2n3c8068	114.107	4.44136	0.403436	11.0089	3.46382e+28	4.94987e+27
Potra2n14c27586	1846.88	4.44132	0.203825	21.7899	2.8938e+105	7.69524e+103
Potra2n6c13859	244.545	4.44012	0.300161	14.7925	1.63825e+49	6.73376e+48
Potra2n2c4871	46.3812	4.43937	0.723457	6.13633	8.44509e+10	3.3678e+09
Potra2n4c9148	37.6224	4.43635	0.658712	6.73488	1.64066e+11	7.63554e+11
Potra2n14c27001	649.517	4.43427	0.26964	16.4452	9.08165e+61	5.90906e+59
Potra2n11c22413	90.4632	4.43141	0.438808	10.0988	5.59503e+24	6.29282e+23
Potra2n3c7527	8.44994	4.43117	0.871165	5.08649	3.64752e+07	1.113e+06
Potra2n11c23546	11.7457	4.4302	0.857952	5.1637	2.42121e+07	7.53157e+07
Potra2n3c7664	2030.99	4.42933	0.243349	18.2015	5.01729e+74	5.32756e+72
Potra2n2c4070	118.94	4.42817	0.409781	10.8062	3.21764e+27	4.37522e+26
Potra2n1c118	1301.96	4.42765	0.205853	21.5088	1.28883e+102	3.25732e+100
Potra2n10c22329	37.9537	4.42546	0.676284	6.54379	5.99777e+11	2.66441e+10
Potra2n16c29675	73.6463	4.4243	0.533428	8.29409	1.09415e+16	7.51918e+16
Potra2n2c5960	74.7028	4.42418	0.488349	9.05946	1.31098e+19	1.11303e+18
Potra2n2c5278	36.8631	4.42382	0.673651	6.56694	5.1361e+11	2.29396e+10
Potra2n6c13479	1062.24	4.42203	0.226243	19.5455	4.50464e+85	6.52874e+83
Potra2n19c33313	142.51	4.4208	0.490721	9.00878	2.08367e+19	1.73958e+18
Potra2n14c27912	15.8376	4.41708	0.851275	5.18878	2.11677e+07	6.6196e+07
Potra2n7c15470	135.73	4.4164	0.455286	9.70027	3.00709e+22	3.03899e+21
Potra2n3c7960	11.9065	4.41284	1.16036	3.80299	0.000142962	0.000326749
Potra2n763s36707	653.069	4.41252	0.327002	13.4939	1.69898e+41	4.96243e+40
Potra2n434s35666	8.74417	4.41219	0.883382	4.99466	5.89394e+07	1.76052e+06
Potra2n12c24921	478.549	4.41155	0.414916	10.6324	2.10607e+26	2.72906e+25
Potra2n5c11734	399.059	4.41133	0.232954	18.9365	5.70901e+80	6.98349e+78
Potra2n6c13413	112.964	4.41047	0.423249	10.4205	1.99883e+25	2.4353e+24
Potra2n3c8342	154.511	4.41001	0.444713	9.91651	3.52869e+23	3.78369e+22
Potra2n3c8367	8.06917	4.40765	0.878672	5.01626	5.26865e+07	1.5821e+06
Potra2n2c5932	179.982	4.40669	0.33533	13.1413	1.90807e+39	5.04328e+38
Potra2n5c12654	1397.5	4.40579	0.181526	24.2709	3.97964e+130	2.17324e+127
Potra2n12c24212	8.62393	4.40458	0.999956	4.40477	1.05895e-05	2.76335e-05
Potra2n5c11815	166.809	4.40438	0.361827	12.1726	4.34941e+34	8.6991e+33
Potra2n7c16134	44.983	4.40354	0.665845	6.61346	3.75437e+11	1.6959e+10
Potra2n10c21555	22.6821	4.4021	0.822762	5.35039	8.7764e+08	2.8607e+07
Potra2n14c27141	22.0419	4.4009	0.834361	5.27457	1.33066e+07	4.25081e+07
Potra2n13c25681	5918.79	4.39658	0.271745	16.179	7.088e+59	4.29745e+57
Potra2n3c6905	7.82751	4.39407	0.860331	5.10742	3.26591e+07	1.00226e+06
Potra2n13c26068	16.115	4.39118	0.891547	4.92535	8.42114e+07	2.47956e+06
Potra2n8c16804	23.0386	4.38664	0.830867	5.27959	1.29471e+07	4.13943e+07
Potra2n9c19002	8.46638	4.38483	0.862991	5.08097	3.75518e+07	1.14403e+06
Potra2n16c29243	191.734	4.38206	0.377715	11.6015	4.04868e+31	6.95186e+30
Potra2n5c10803	44.3872	4.38142	0.619702	7.0702	1.54713e+12	7.78555e+12
Potra2n2c5347	22.4568	4.38072	0.994928	4.40305	1.06738e-05	2.78344e-05
Potra2n6c15003	291.819	4.38024	0.392378	11.1633	6.16455e+29	9.28204e+28
Potra2n10c21616	272.337	4.3787	0.296202	14.7828	1.8908e+49	7.71996e+48
Potra2n1c2376	108.994	4.37461	0.441763	9.9026	4.05588e+23	4.33681e+22
Potra2n7c16235	236	4.37348	0.320797	13.6332	2.54298e+42	7.69207e+41
Potra2n2c4715	36.1201	4.37143	0.752074	5.8125	6.15465e+09	2.24507e+08
Potra2n12c24565	50.5468	4.37035	0.574764	7.60373	287725209451584	1.66363e+13
Potra2n16c30463	42.4752	4.37006	0.601119	7.26987	3.59829e+13	1.90743e+12
Potra2n5c11167	337.039	4.36989	0.288755	15.1336	9.72884e+52	4.36884e+50
Potra2n663s36338	30.2432	4.36873	0.913741	4.78114	1.743e+06	4.95838e-06
Potra2n2c4816	249.191	4.36745	0.322333	13.5495	7.97446e+42	2.3562e+40
Potra2n16c29336	35.7696	4.36445	0.654289	6.67052	2.54901e+11	1.16886e+10
Potra2n17c31199	217.247	4.36397	0.363086	12.0191	2.81968e+33	5.41297e+32
Potra2n18c32869	11.4029	4.36337	0.85686	5.09228	3.5379e+07	1.08138e+06
Potra2n10c21791	21.6242	4.35721	0.851949	5.1144	3.1474e+07	9.66759e+07
Potra2n6c14577	80.0568	4.35378	0.473523	9.19444	3.76963e+20	3.32408e+19
Potra2n18c33061	254.955	4.3535	0.425959	10.2205	1.60546e+24	1.86466e+23
Potra2n5c12151	42.3896	4.35149	0.595394	7.30859	2.69966e+13	1.44636e+12
Potra2n6c14379	10.8823	4.35139	0.851735	5.10886	3.24109e+07	9.94939e+07
Potra2n4c10032	334.124	4.35113	0.394507	11.0293	2.76085e+28	3.96756e+27
Potra2n8c17349	15.3541	4.35064	0.858304	5.06889	4.00151e+07	1.21616e+06
Potra2n8c17977	145.968	4.3492	0.571382	7.61173	270443799309467	1.56578e+13
Potra2n1c835	35.7194	4.3476	0.661822	6.56913	5.06101e+11	2.26174e+10
Potra2n1c1215	64.3583	4.34597	0.561244	7.74346	9674368831847440	579533542109161
Potra2n3c6936	294.78	4.34338	0.665283	6.52862	6.6377e+11	2.93377e+10
Potra2n7c16416	28.9628	4.34191	0.742323	5.84909	4.94277e+09	1.82257e+08
Potra2n8c16805	214.335	4.33986	0.281155	15.4358	9.39765e+54	4.56899e+52
Potra2n8c18581	423.785	4.33926	0.575041	7.54601	448810221232558	2.55731e+13
Potra2n197s34872	1861.33	4.3354	0.545855	7.9424	1982985132516700	125060153304791
Potra2n10c20237	15.2985	4.33482	0.860339	5.0385	4.69189e+07	1.41627e+06
Potra2n5c12235	21.2659	4.32616	0.839655	5.1523	2.57307e+07	7.97962e+07
Potra2n2c6195	10.7097	4.3258	0.923338	4.68496	2.80021e+06	7.79831e+06
Potra2n5c12345	84.4863	4.32527	0.427981	10.1062	5.1849e+24	5.84874e+23
Potra2n8c17373	452.586	4.32411	0.358469	12.0627	1.66199e+33	3.22495e+32
Potra2n8c18388	11.322	4.32357	0.873909	4.94738	7.52173e+07	2.22674e+06
Potra2n4c9880	43.0375	4.3228	0.63303	6.82875	8.56582e+12	4.06378e+11
Potra2n6c13093	42.0045	4.32173	0.659822	6.54983	5.7602e+11	2.56259e+10
Potra2n4c8834	11.2347	4.32154	0.894274	4.83246	1.34858e+06	3.88333e+06
Potra2n4c9679	15.0633	4.31969	0.873872	4.94316	7.68662e+07	2.27203e+06
Potra2n3c6859	27.9246	4.31882	0.754808	5.72175	1.05435e+08	3.75377e+08
Potra2n15c28124	1889.36	4.31567	0.401144	10.7584	5.40987e+27	7.24975e+26
Potra2n15c29136	10.527	4.31524	0.907233	4.75648	1.96996e+06	5.56571e+06
Potra2n2c4124	7.75821	4.31481	0.852048	5.06405	4.10442e+07	1.24657e+06
Potra2n6c13532	557.465	4.31227	0.32167	13.4059	5.58536e+41	1.58447e+39
Potra2n9c19489	90.8674	4.31068	0.445149	9.68367	3.53793e+22	3.56486e+21
Potra2n10c21545	395.529	4.30984	0.268477	16.053	5.44968e+58	3.18047e+56
Potra2n3c8136	76.0839	4.30867	0.480357	8.96972	2.97259e+19	2.45291e+18
Potra2n10c21381	7.68563	4.30556	1.04306	4.12782	3.66217e-05	8.97955e-05
Potra2n8c18128	199.943	4.29951	0.363778	11.8191	3.11153e+32	5.6876e+31
Potra2n3c7236	1933.7	4.29586	0.241471	17.7904	8.38884e+71	7.72708e+69
Potra2n4c9857	401.465	4.29356	0.236488	18.1555	1.16136e+73	1.22047e+71
Potra2n6c13707	14.6959	4.28956	0.852148	5.03382	4.80792e+07	1.44972e+06
Potra2n7c15762	146.699	4.28911	0.351357	12.2073	2.84203e+34	5.75957e+33
Potra2n3c8219	15.5278	4.28882	0.861122	4.9805	6.34193e+07	1.88954e+06
Potra2n4c9006	20.9241	4.28878	0.831439	5.15826	2.49255e+07	7.74091e+07
Potra2n6c14321	7.45307	4.28584	0.940628	4.55636	5.2047e-06	1.40692e-05
Potra2n6c13369	20.2168	4.28507	0.873205	4.90729	9.23417e-07	2.70696e-06
Potra2n1c1974	7.54538	4.28481	0.914352	4.68617	2.78362e+06	7.75423e+06
Potra2n14c26610	48.3822	4.28363	0.669791	6.39547	1.60054e+10	6.83986e+10
Potra2n4c10210	149.562	4.28323	0.336105	12.7437	3.37774e+37	7.90319e+36
Potra2n17c31830	92.4714	4.28278	0.603672	7.09455	1297745828845	6.57603e+12
Potra2n14c27372	457.792	4.28244	0.254251	16.8434	1.17326e+63	8.3566e+62
Potra2n19c33695	21.2056	4.28222	1.11528	3.83958	0.000123245	0.000283806
Potra2n13c25248	532.231	4.28116	0.444649	9.62818	6.0794e+22	6.06571e+21
Potra2n1c3815	8.09112	4.28109	0.957913	4.46918	7.85195e+06	2.08257e-05
Potra2n19c34193	139.221	4.27926	0.465544	9.19196	3.85752e+20	3.39864e+19
Potra2n15c28142	10.7498	4.27625	0.859018	4.97807	6.42205e+07	1.91174e+06
Potra2n9c18760	60.8464	4.27504	0.565699	7.55709	412182547199137	23525484277523
Potra2n19c33363	7.41733	4.27502	1.07388	3.98093	6.86465e-05	0.000163114
Potra2n16c30382	10.5804	4.27303	0.914635	4.67184	2.98513e+06	8.28461e+06
Potra2n11c22535	10.4711	4.2711	0.934226	4.57181	4.83534e+06	1.31078e-05
Potra2n16c29998	10.8582	4.27104	0.856319	4.98768	6.11092e+07	1.82285e-06
Potra2n3c7806	10.2161	4.26927	0.912694	4.67766	2.90168e+06	8.06988e+06
Potra2n5c12454	7.27057	4.26558	0.874726	4.87647	1.07999e+06	3.14545e+06
Potra2n6c13799	528.599	4.26387	0.261013	16.3359	5.48546e+60	3.45878e+58
Potra2n1c2719	612.738	4.26341	0.359589	11.8563	1.9952e+32	3.68267e+31
Potra2n2c4471	119.751	4.26231	0.409439	10.4101	2.22931e+25	2.70641e+24
Potra2n11c23158	153.22	4.26196	0.323777	13.1633	1.42804e+39	3.79088e+38
Potra2n14c27072	298.527	4.25775	0.405643	10.4963	8.98406e+26	1.11911e+24
Potra2n15c28305	269.42	4.25759	0.322038	13.2208	6.65911e+40	1.79579e+38
Potra2n10c20791	673.528	4.25525	0.213138	19.9648	1.11499e+88	1.77592e+86
Potra2n12c24728	241.821	4.25516	0.363487	11.7065	1.18063e+31	2.0882e+30
Potra2n19c34369	7.6965	4.25405	1.25555	3.3882	0.000703532	0.00147049
Potra2n1c224	7.4305	4.25403	0.918809	4.62994	3.65775e+06	1.0042e-05
Potra2n4c8567	92.5784	4.25242	0.458807	9.26843	1.88903e+20	1.69857e+19
Potra2n5c12544	364.95	4.24846	0.273797	15.5168	2.67009e+54	1.3234e+52
Potra2n4c9590	267.096	4.24762	0.32667	13.0028	1.18007e+38	2.98986e+37
Potra2n17c31377	65.4042	4.24739	0.471333	9.01144	2.03376e+19	1.6993e+18
Potra2n11c23488	949.921	4.24733	0.301105	14.1058	3.49799e+45	1.19924e+43
Potra2n2c4292	227.568	4.24593	0.340799	12.4588	1.25299e+35	2.71565e+34
Potra2n6c13442	124.827	4.24472	0.368225	11.5275	9.58606e+31	1.61338e+29
Potra2n3c7158	10.5545	4.24455	0.921284	4.60721	4.081e+06	1.11469e-05
Potra2n16c29736	95.4472	4.24383	0.421978	10.057	8.55734e+24	9.5334e+23
Potra2n7c16217	53.1853	4.24205	0.573043	7.40267	1.33469e+13	7.31213e+13
Potra2n4c8788	46.9616	4.23853	0.582695	7.27401	3.48972e+13	1.8518e+12
Potra2n15c28707	131.533	4.23826	0.483397	8.76766	1.82422e+18	1.41842e+17
Potra2n1c1031	26.7169	4.23746	0.758421	5.58721	2.30745e+08	7.94595e+08
Potra2n5c11670	14.0435	4.23728	0.916622	4.62271	3.78753e+06	1.03797e-05
Potra2n16c30411	7.52928	4.23668	1.01335	4.18086	2.90404e-05	7.21258e-05
Potra2n5c11309	98.122	4.23224	0.391094	10.8215	2.72151e+27	3.71547e+26
Potra2n17c31391	124.541	4.22789	0.372041	11.364	6.31494e+30	1.0053e+28
Potra2n2c4441	152.632	4.22508	0.345901	12.2147	2.5947e+34	5.26883e+33
Potra2n7c16478	2916.37	4.22443	0.191997	22.0026	2.72164e+107	7.77854e+105
Potra2n14c27226	7.0864	4.22358	0.88294	4.78354	1.72236e+06	4.90378e+06
Potra2n19c34386	89.8788	4.2209	0.40259	10.4844	1.0193e+25	1.26506e+24
Potra2n15c28568	1923.01	4.22026	0.150191	28.0992	1.00185e+173	1.80221e+170
Potra2n1c1319	7.26231	4.21996	0.881997	4.78455	1.71367e+06	4.8804e+06
Potra2n3c8084	105.718	4.2197	0.399099	10.5731	3.97266e+26	5.03264e+25
Potra2n6c15291	14.5006	4.21968	0.859447	4.90977	9.11851e+07	2.67459e+06
Potra2n12c23779	14.6043	4.21658	0.883415	4.77304	1.81462e+06	5.15015e-06
Potra2n5c12798	175.924	4.21427	0.296178	14.2289	6.06638e+46	2.14469e+44
Potra2n18c32358	13.9514	4.21402	0.967716	4.35461	1.33305e-05	3.44134e-05
Potra2n14c26599	177.4	4.21312	0.319377	13.1917	9.79615e+40	2.6141e+38
Potra2n15c28801	72.9559	4.21306	0.52928	7.95999	1720472139755380	108998878197347
Potra2n6c14169	52.3678	4.20834	0.568286	7.40533	1.30828e+13	7.17642e+13
Potra2n19c34433	1524.92	4.20798	0.396528	10.6121	2.61874e+26	3.36345e+25
Potra2n5c10750	144.292	4.20766	0.446488	9.4239	4.34638e+21	4.06722e+20
Potra2n7c16145	45.1096	4.20695	0.626992	6.70973	1.94984e+11	9.02363e+11
Potra2n17c31476	13.8985	4.20156	0.86647	4.84906	1.24049e+06	3.58626e+06
Potra2n8c16842	253.616	4.1981	0.471974	8.89477	5.85417e+19	4.73114e+18
Potra2n12c24691	115.662	4.19733	0.36573	11.4766	1.7299e+30	2.87354e+29
Potra2n11c23212	19.3304	4.19683	0.872156	4.81201	1.49418e+06	4.28482e+06
Potra2n13c24951	352.325	4.19526	0.265758	15.786	3.88143e+56	2.10085e+54
Potra2n8c16675	135.774	4.19425	0.3478	12.0594	1.73067e+33	3.35185e+32
Potra2n674s36394	10.0388	4.19269	0.929945	4.50854	6.52757e+06	1.74478e-05
Potra2n11c23409	37.9584	4.19252	0.612027	6.85022	7.3737e+12	3.52281e+11
Potra2n8c17982	9.60372	4.19219	0.858012	4.88593	1.02941e+06	3.00445e+06
Potra2n1c923	70.4199	4.19211	0.587422	7.13646	9.57652e+13	4.91293e+12
Potra2n8c17176	14.4731	4.19179	0.90052	4.65485	3.24212e+06	8.96691e+06
Potra2n4c8536	6.91896	4.18305	0.863143	4.84629	1.2579e+06	3.63521e+06
Potra2n1c790	188.929	4.17968	0.322654	12.9541	2.22829e+38	5.55818e+37
Potra2n637s36240	1228.52	4.17676	0.194621	21.4609	3.61022e+102	8.83234e+100
Potra2n1c1630	839.349	4.17659	0.231505	18.041	9.27887e+73	9.39593e+71
Potra2n15c28738	6.97344	4.17484	0.878386	4.75285	2.00567e+06	5.6619e-06
Potra2n17c31070	26.184	4.16937	0.835096	4.99269	5.95443e+07	1.77772e+06
Potra2n13c25277	129.27	4.16889	0.848486	4.91333	8.95437e+07	2.62998e+06
Potra2n6c14341	172.959	4.16582	0.365711	11.391	4.63571e+30	7.45737e+29
Potra2n15c28835	31.0426	4.16556	0.737029	5.65183	1.58753e+08	5.55759e+08
Potra2n1c1998	69.9592	4.16497	0.4636	8.98397	2.61163e+19	2.16264e+18
Potra2n2c6217	10.2928	4.16202	0.864863	4.81234	1.49171e+06	4.27896e+06
Potra2n1c1814	44.547	4.16186	0.565693	7.35709	1.87956e+13	1.01949e+12
Potra2n8c18068	690.498	4.16025	0.184587	22.5381	1.75589e+112	5.96632e+110
Potra2n2c4097	14.1262	4.15915	0.872068	4.7693	1.8487e+06	5.24153e+06
Potra2n1c3642	274.253	4.15888	0.315379	13.1869	1.04356e+39	2.77988e+38
Potra2n14c27607	62.8755	4.15736	0.620083	6.70451	2.02077e+11	9.33494e+11
Potra2n2c6209	665.353	4.15643	0.199085	20.8776	8.55111e+97	1.79111e+94
Potra2n10c21355	10.0717	4.15615	0.862957	4.81617	1.46339e+06	4.20324e+06
Potra2n2c6393	64.889	4.15575	0.550141	7.55398	422160058325602	2.4077e+13
Potra2n19c34182	214.712	4.15318	0.353025	11.7645	5.94586e+32	1.07148e+30
Potra2n17c31393	374.861	4.15289	0.48398	8.58071	9.42884e+18	7.01054e+17
Potra2n1c203	32.6945	4.15156	0.735868	5.64172	1.68363e+08	5.88054e+08
Potra2n12c24784	13.0904	4.15091	0.878411	4.72548	2.29577e+06	6.44101e+06
Potra2n9c19509	7.09781	4.15036	0.893214	4.64655	3.37535e+06	9.31686e+06
Potra2n2c5220	13.5126	4.14944	0.85762	4.83832	1.30939e+06	3.77581e+06
Potra2n1c2664	63.5256	4.14782	0.489558	8.47259	2.40001e+17	1.7351e+16
Potra2n10c21183	6.96193	4.14576	0.848916	4.8836	1.04168e-06	3.03938e+06
Potra2n1c2125	9.93447	4.1444	0.848175	4.88626	1.02771e+06	3.00034e+06
Potra2n6c13617	6.70102	4.14133	0.9642	4.2951	1.74615e-05	4.44621e-05
Potra2n10c21084	165.461	4.13964	0.603717	6.85693	7.03569e+12	3.37133e+11
Potra2n15c28170	5310.63	4.13942	0.341273	12.1293	7.38345e+34	1.46239e+32
Potra2n1c3548	763.685	4.139	0.216292	19.1362	1.26199e+81	1.64226e+79
Potra2n11c23547	37.6132	4.139	0.608777	6.79887	1.0544e+11	4.96681e+11
Potra2n8c18474	50.2337	4.13853	0.556154	7.44133	996728865455070	55249167001054
Potra2n8c17004	13.1801	4.13777	0.866064	4.77767	1.77339e+06	5.03922e+06
Potra2n4c10231	258.279	4.1377	0.474569	8.71885	2.81033e+18	2.15937e+17
Potra2n14c27081	25.2713	4.13601	0.736388	5.61662	1.94728e+08	6.75511e+08
Potra2n15c28205	6.99132	4.13559	0.898891	4.60077	4.20927e+06	1.14809e-05
Potra2n14c26729	86.2284	4.13498	0.413081	10.0101	1.37617e+23	1.50949e+22
Potra2n2c4154	135.691	4.13288	0.347941	11.8781	1.53841e+32	2.85129e+31
Potra2n18c32116	793.468	4.13261	0.27787	14.8724	4.97593e+50	2.07032e+48
Potra2n13c25987	9.56991	4.13243	0.861047	4.79931	1.59215e+06	4.55296e+06
Potra2n19c33561	6.95625	4.13159	0.885439	4.66614	3.06905e+06	8.50826e+06
Potra2n2c4990	13.8826	4.13145	0.915805	4.51128	6.44391e+06	1.72347e-05
Potra2n17c30856	60.8976	4.13123	0.489123	8.4462	3.00949e+17	2.16091e+16
Potra2n2c4166	54.7286	4.12784	0.499904	8.25727	1.49046e+16	1015593784783910
Potra2n12c24445	61.4464	4.12713	0.507419	8.13359	4.16763e+16	2751520689624980
Potra2n6c13382	602.15	4.12634	0.238546	17.2978	4.88291e+67	3.87855e+65
Potra2n11c22677	437.447	4.12472	0.252476	16.3371	5.37797e+60	3.39801e+58
Potra2n5c11814	13.258	4.12433	0.888014	4.64444	3.40994e+06	9.4047e-06
Potra2n2c5822	663.25	4.12362	0.176893	23.3114	3.39747e+120	1.34933e+117
Potra2n11c23380	13.2072	4.12351	0.928594	4.44059	8.97108e-06	2.36219e-05
Potra2n8c17330	682.369	4.12276	0.207114	19.9057	3.63047e+88	5.63571e+86
Potra2n10c20200	74.9768	4.12216	0.453257	9.09452	9.50016e+20	8.12883e+19
Potra2n3c8399	19.1637	4.12214	0.859788	4.79437	1.63183e-06	4.65993e+06
Potra2n6c14757	6.54626	4.1198	0.897712	4.58922	4.44913e+06	1.21124e-05
Potra2n18c32073	224.691	4.11869	0.262165	15.7103	1.28524e+55	6.84737e+54
Potra2n7c15871	42.647	4.11826	0.55454	7.42645	1.11549e+13	6.1553e+13
Potra2n494s35810	299.685	4.11657	0.52282	7.87378	3440823859695820	213262737035585
Potra2n14c27267	30.8601	4.11316	0.686917	5.98785	2.12627e+09	8.13046e+09
Potra2n9c19092	958.26	4.10783	0.320802	12.8049	1.53973e+37	3.66717e+36
Potra2n8c16792	103.435	4.10757	0.369011	11.1313	8.83286e+29	1.31765e+27
Potra2n19c33557	6.86064	4.10738	0.908863	4.51925	6.20588e+06	1.66329e-05
Potra2n4c9331	306.506	4.10438	0.28576	14.363	8.83155e+47	3.20757e+45
Potra2n10c20328	72.2365	4.1042	0.449849	9.12351	7.27293e+20	6.29176e+19
Potra2n19c33503	72.3866	4.10302	0.439958	9.32594	1.10003e+20	1.00508e+19
Potra2n16c30517	24.2832	4.10233	0.801257	5.11987	3.05754e+07	9.3982e+07
Potra2n3c6804	177.314	4.10171	0.389333	10.5352	5.94265e+26	7.4664e+25
Potra2n8c17423	13.0129	4.1017	0.90383	4.53813	5.67545e+06	1.52756e-05
Potra2n1c3263	704.267	4.09392	0.318775	12.8427	9.45387e+38	2.28364e+36
Potra2n1c1643	65.3873	4.09371	0.485768	8.4273	3.53739e+17	2.52102e+16
Potra2n6c14156	163.586	4.0936	0.365275	11.2069	3.77185e+29	5.7501e+28
Potra2n1c111	344.441	4.0929	0.292371	13.999	1.58118e+44	5.25587e+43
Potra2n2c6226	522.895	4.09235	0.223297	18.327	5.04264e+75	5.46841e+73
Potra2n2c6272	595.242	4.09149	0.275866	14.8314	9.17356e+50	3.78592e+48
Potra2n13c25455	502.951	4.09145	0.359085	11.3941	4.474e+30	7.20482e+29
Potra2n11c23316	9.00806	4.08866	0.901134	4.53724	5.69964e+06	1.53326e-05
Potra2n15c28351	408.093	4.08756	0.321126	12.7288	4.09024e+37	9.52656e+36
Potra2n19c33577	17.7069	4.08569	1.0038	4.07021	4.69708e-05	0.00011373
Potra2n287s35199	124.15	4.08503	0.356659	11.4536	2.25642e+30	3.70988e+29
Potra2n3c7272	6.7914	4.08449	0.88137	4.63425	3.58231e+06	9.84635e+06
Potra2n614s36159	13.0046	4.08336	0.877642	4.65265	3.27696e-06	9.05837e+06
Potra2n4c9188	140.753	4.08217	0.377047	10.8267	2.57285e+27	3.5188e+26
Potra2n5c12174	6.83391	4.08069	0.916881	4.45062	8.56213e+06	2.25879e-05
Potra2n16c30285	966.472	4.08025	0.187289	21.7859	3.1592e+105	8.32858e+103
Potra2n2c4307	1451.32	4.07878	0.212984	19.1506	9.56425e+82	1.24993e+79
Potra2n1c3611	17.7259	4.07854	0.838685	4.86302	1.1561e+06	3.35339e-06
Potra2n16c29816	6.19884	4.07417	0.883703	4.61034	4.02009e+06	1.09904e-05
Potra2n10c21906	13.0857	4.07416	0.88655	4.59552	4.31666e-06	1.17644e-05
Potra2n17c31478	12.9303	4.07272	0.845861	4.81488	1.47289e+06	4.22854e+06
Potra2n9c19735	448.311	4.07148	0.201926	20.1632	2.0609e+90	3.50135e+88
Potra2n11c22815	48.7214	4.07075	0.611485	6.65716	2.79166e+11	1.27477e+10
Potra2n8c16975	17.6836	4.07062	0.840284	4.84434	1.27034e+06	3.66907e-06
Potra2n16c29640	296.142	4.0665	0.295209	13.775	3.60352e+43	1.12793e+41
Potra2n16c29621	46.5581	4.06323	0.525058	7.73862	100500535389568	601802794742194
Potra2n12c24384	41.6324	4.06295	0.63577	6.3906	1.65239e+10	7.05059e+10
Potra2n7c16167	2128.38	4.05592	0.233174	17.3944	9.09801e+68	7.5605e+66
Potra2n9c19916	6.89832	4.05547	0.933187	4.34583	1.38751e-05	3.57529e-05
Potra2n17c31577	12.9195	4.05402	0.867008	4.67587	2.92707e+06	8.13678e+06
Potra2n14c27679	23.2219	4.05301	0.755224	5.36663	8.02222e+08	2.6241e+07
Potra2n1c338	861.467	4.04936	0.317383	12.7586	2.79212e+37	6.57825e+36
Potra2n12c24531	92.0131	4.04908	0.468909	8.63511	5.8672e+18	4.41389e+17
Potra2n10c20809	28.6512	4.04851	0.683349	5.92451	3.13223e+09	1.17595e+08
Potra2n6c13175	114.224	4.04793	0.407055	9.94442	2.66731e+23	2.87722e+22
Potra2n2c5745	17.4648	4.04781	0.82759	4.89108	1.00284e+06	2.92969e+06
Potra2n267s35164	87.8527	4.04627	0.409226	9.8876	4.71167e+23	5.00826e+22
Potra2n6c14686	2811.57	4.04515	0.1926	21.0029	6.17157e+98	1.31981e+95
Potra2n5c12740	51.2842	4.04345	0.509203	7.94075	2009684920786210	126613462222009
Potra2n6c14610	1976.94	4.04185	0.222716	18.148	1.33273e+73	1.391e+71
Potra2n13c26075	1006.59	4.03766	0.245532	16.4445	9.18149e+61	5.94871e+59
Potra2n3c6925	28.4496	4.03671	0.704529	5.72966	1.00634e+08	3.59248e+08
Potra2n6c13717	6.68796	4.03618	0.965392	4.18087	2.90397e-05	7.21258e-05
Potra2n18c32702	35.1788	4.03614	0.634192	6.36422	1.96284e+10	8.31841e+10
Potra2n19c33769	59.8343	4.03516	1.09053	3.70019	0.000215435	0.000481033
Potra2n5c12739	35.3764	4.03411	0.611587	6.59614	4.21993e+11	1.89974e+10
Potra2n3c8236	28.5379	4.03287	0.696017	5.79421	6.86433e+09	2.49057e+08
Potra2n14c27656	29.1526	4.03269	0.665538	6.0593	1.36718e+09	5.33117e+09
Potra2n3c7922	35.7283	4.03265	0.651239	6.19228	5.92993e+10	2.39539e+09
Potra2n555s35941	46.7913	4.03159	0.578358	6.97076	3.15233e+12	1.54986e+11
Potra2n10c21831	97.9375	4.0297	0.446081	9.03356	1.66182e+19	1.39962e+18
Potra2n8c17967	544.373	4.02952	0.263646	15.2838	9.8048e+53	4.54304e+51
Potra2n1c1942	39.5867	4.02867	0.640286	6.29199	3.13431e+10	1.29896e+09
Potra2n2c5774	57.5399	4.02838	0.470443	8.56296	1.10008e+17	8.1319e+17
Potra2n8c17949	73.315	4.02748	0.417426	9.64837	4.99427e+22	5.00754e+21
Potra2n7c16164	127.634	4.02444	0.449987	8.94346	3.77181e+19	3.08741e+18
Potra2n9c19719	40.0427	4.02295	0.561653	7.1627	7.91053e+13	4.07602e+12
Potra2n17c31386	12.2511	4.02292	0.851899	4.7223	2.33195e+06	6.53771e+06
Potra2n6c13023	128.55	4.02212	0.417428	9.6355	5.66164e+22	5.65998e+21
Potra2n6c13672	23.02	4.02211	0.794315	5.06362	4.11375e+07	1.24928e+06
Potra2n6c13237	123.217	4.02063	0.399127	10.0736	7.23049e+24	8.08171e+23
Potra2n180s34806	514.234	4.01982	0.783759	5.1289	2.91437e+07	8.97437e+07
Potra2n7c16418	12.3637	4.01896	0.879838	4.56784	4.92784e-06	1.33479e-05
Potra2n2c4468	64.4146	4.01767	0.479443	8.37986	5.29895e+17	3.73467e+16
Potra2n1c1330	1287.53	4.01679	0.487979	8.23148	1.84909e+16	1252427854180890
Potra2n17c31198	153.103	4.01662	0.378767	10.6045	2.84073e+26	3.64398e+25
Potra2n2c5718	78.4374	4.01473	0.418884	9.58436	9.30366e+22	9.14546e+21
Potra2n16c29682	136.047	4.01391	0.320412	12.5273	5.29158e+36	1.17092e+34
Potra2n7c15601	1221.29	4.01073	0.503929	7.95891	1735568623334460	109932527071646
Potra2n16c29855	8.98239	4.01054	0.874243	4.58744	4.48721e-06	1.22096e-05
Potra2n10c21436	222.594	4.00856	0.346008	11.5852	4.90012e+31	8.38559e+30
Potra2n1c2214	108.95	4.00817	0.438428	9.14216	6.12192e+20	5.32011e+19
Potra2n5c11081	8.87435	4.0051	0.903135	4.43466	9.22161e+06	2.42461e-05
Potra2n16c30101	28.5856	4.00266	0.66431	6.02529	1.68806e+09	6.52499e+09
Potra2n3c6617	342.536	4.00201	0.503138	7.9541	1804369567808550	114101376660780
Potra2n5c10936	12.436	4.00171	0.850682	4.70412	2.54964e-06	7.12644e+06
Potra2n16c29617	123.837	4.0017	0.438177	9.1326	6.68721e+20	5.79982e+19
Potra2n15c28688	8.69437	4.00092	0.881975	4.53632	5.72439e+06	1.53964e-05
Potra2n13c25337	12.2481	3.99729	0.882223	4.53093	5.87245e+06	1.57753e-05
Potra2n13c25351	12.1018	3.99545	0.870889	4.58778	4.47976e+06	1.21915e-05
Potra2n458s35734	142.639	3.99497	0.332234	12.0245	2.64061e+33	5.0724e+32
Potra2n1c3326	17.0751	3.99343	0.849297	4.70204	2.57574e+06	7.19612e+06
Potra2n15c27987	6.22703	3.99335	0.900333	4.43541	9.18954e+06	2.41659e-05
Potra2n8c18192	62.7263	3.99093	0.520035	7.67436	166251289162132	976028157778298
Potra2n3c8032	6.00277	3.98992	0.893768	4.46416	8.03839e+06	2.1298e-05
Potra2n19c34344	74.8803	3.98972	0.956977	4.16909	3.05817e-05	7.57202e-05
Potra2n5c10579	78.6016	3.98911	0.446636	8.93147	4.20378e+19	3.42816e+18
Potra2n1c2001	254.399	3.98773	0.342972	11.627	3.00496e+31	5.18885e+30
Potra2n19c34459	5.7362	3.98737	0.889538	4.48251	7.37687e+06	1.96116e-05
Potra2n13c26304	208.517	3.98615	0.362793	10.9874	4.3942e+28	6.23857e+27
Potra2n8c17464	22.6953	3.98108	0.802825	4.95883	7.09182e+07	2.10333e+06
Potra2n17c30795	173.045	3.97924	0.284357	13.9938	1.70021e+44	5.64538e+43
Potra2n18c32213	138.222	3.97853	0.318942	12.4742	1.03287e+35	2.24812e+34
Potra2n254s35129	557.854	3.97441	0.247018	16.0895	3.02167e+58	1.78734e+56
Potra2n8c16903	55.8236	3.9739	0.541273	7.34178	2.10775e+13	1.13781e+12
Potra2n3c8179	8.08764	3.97357	0.855248	4.64611	3.38258e+06	9.33598e+06
Potra2n9c19450	95.3656	3.97312	0.395379	10.0489	9.28977e+24	1.0323e+22
Potra2n12c23813	6.08763	3.97307	0.862404	4.60697	4.08585e+06	1.11592e-05
Potra2n8c18094	66.9845	3.97269	0.448621	8.85535	8.34188e+19	6.67111e+18
Potra2n11c22683	27.5015	3.97191	0.690751	5.75014	8.917e+09	3.19853e+08
Potra2n9c18892	320.864	3.96979	0.276025	14.382	6.71264e+47	2.44963e+45
Potra2n16c29686	43.9062	3.96927	0.562865	7.0519	1.76493e+12	8.84664e+12
Potra2n12c24618	6.29556	3.9692	0.868111	4.57223	4.82567e+06	1.30828e-05
Potra2n2c5518	310.293	3.96857	0.401896	9.87461	5.36401e+23	5.67405e+22
Potra2n1c1818	27.3161	3.96773	0.683578	5.80435	6.4616e+09	2.35087e+08
Potra2n19c33462	61.0334	3.96448	0.59984	6.60922	3.86342e+11	1.74336e+10
Potra2n2c5339	143.53	3.96379	0.356421	11.1211	9.90379e+29	1.46809e+27
Potra2n5c11482	33.9198	3.96376	0.66402	5.96934	2.38213e+09	9.05674e+09
Potra2n3c7348	32.2678	3.96158	0.634122	6.24735	4.17466e+10	1.71018e+09
Potra2n3c7584	204.279	3.95871	0.323684	12.2302	2.14505e+34	4.38196e+33
Potra2n17c31123	27.5646	3.95809	0.710591	5.57014	2.54541e+08	8.72805e+08
Potra2n18c32813	939.083	3.95545	0.312522	12.6565	1.02945e+36	2.33718e+35
Potra2n14c27654	61.3002	3.95291	0.504239	7.83936	4528328912638160	278745624954484
Potra2n5c10715	6.15989	3.95267	0.869356	4.54667	5.45015e+06	1.46911e-05
Potra2n1c2547	164.785	3.95253	0.357702	11.0498	2.19722e+28	3.17999e+27
Potra2n743s36657	70.4892	3.95155	0.529973	7.45613	890996684194479	4.9532e+13
Potra2n1c1478	2181.84	3.95108	0.570912	6.92065	4.4956e+12	2.18396e+11
Potra2n10c21967	142.321	3.94991	0.327155	12.0735	1.45806e+33	2.84367e+32
Potra2n10c21151	8.64384	3.94893	0.857697	4.6041	4.14253e-06	1.13069e-05
Potra2n2c4587	371.56	3.94866	0.255743	15.44	8.81121e+54	4.29069e+52
Potra2n3c7240	1695.92	3.94832	0.213922	18.4568	4.60045e+76	5.09733e+74
Potra2n6c13412	122.314	3.94803	0.395084	9.9929	1.63721e+23	1.78813e+22
Potra2n4c8561	8.54393	3.94654	0.869917	4.53668	5.71454e+06	1.53713e-05
Potra2n12c24028	43.4362	3.94597	0.529233	7.45601	891839166263629	4.95608e+13
Potra2n2c6201	200.871	3.94563	0.320825	12.2984	9.23802e+35	1.92313e+33
Potra2n14c27337	116.083	3.94488	0.409353	9.63687	5.58674e+22	5.59058e+21
Potra2n210s34972	8.02492	3.94447	0.866466	4.55237	5.3045e+06	1.43213e-05
Potra2n6c14490	81.7903	3.94447	0.417053	9.45794	3.14066e+21	2.97536e+20
Potra2n11c23179	5.9402	3.94035	0.912699	4.31724	1.57989e-05	4.04646e-05
Potra2n314s35291	20.9517	3.93944	0.967503	4.07176	4.66591e-05	0.000113047
Potra2n197s34861	10558.7	3.93707	0.355784	11.0659	1.83591e+28	2.6697e+27
Potra2n5c11038	515.658	3.93689	0.219837	17.9082	1.01806e+71	9.88355e+70
Potra2n9c20079	125.234	3.93654	0.413482	9.52045	1.72435e+21	1.66559e+20
Potra2n18c33217	6.02647	3.93518	0.867259	4.53749	5.69288e+06	1.53157e-05
Potra2n3c8338	27.8481	3.93426	0.702094	5.60361	2.09927e+08	7.26097e+08
Potra2n1c423	5.99509	3.93338	0.871652	4.51256	6.40496e+06	1.71365e-05
Potra2n11c23613	70.9644	3.9332	0.42259	9.30736	1.31054e+20	1.1896e+19
Potra2n12c23739	5.74554	3.93252	0.898729	4.37564	1.21074e-05	3.13751e-05
Potra2n15c28254	21.2757	3.93206	0.750558	5.23885	1.6158e+07	5.11467e+07
Potra2n8c17519	96.2895	3.93126	0.369301	10.6451	1.83689e+26	2.38834e+25
Potra2n16c29465	53.5503	3.92937	0.499114	7.8727	3470605708382570	214977907976600
Potra2n6c15292	5.88624	3.92928	0.860673	4.56536	4.98634e+06	1.34944e-05
Potra2n7c15949	5.797	3.92904	0.870342	4.51437	6.3506e+06	1.6997e-05
Potra2n9c18782	22.1785	3.92814	0.748146	5.2505	1.51685e+07	4.8184e+07
Potra2n2c6130	52.6635	3.92725	0.549944	7.14119	92526207868989	4.74995e+12
Potra2n14c27538	8.3996	3.92694	0.887733	4.42356	9.70863e-06	2.54544e-05
Potra2n2c5663	253.051	3.92529	0.31911	12.3007	8.97504e+35	1.86966e+33
Potra2n7c16509	87.4774	3.92155	0.49505	7.92153	2346099660729650	147050776234420
Potra2n8c18073	8.2627	3.92036	0.890515	4.40235	1.07083e-05	2.79197e-05
Potra2n1c3940	201.858	3.91988	0.355731	11.0192	3.08657e+28	4.42317e+27
Potra2n12c24615	2049.57	3.91957	0.123042	31.8554	1.10641e+222	5.63921e+219
Potra2n7c16579	5.54373	3.91757	0.935864	4.18605	2.83851e-05	7.05843e-05
Potra2n1c3084	42.0745	3.91385	0.766527	5.10595	3.29133e+07	1.00955e+06
Potra2n4c8944	163.594	3.91293	0.266294	14.694	7.03818e+49	2.79096e+47
Potra2n81s34475	5.69738	3.91129	0.875739	4.46627	7.95935e+06	2.10941e-05
Potra2n8c17317	230.9	3.90971	0.314373	12.4365	1.65528e+35	3.56229e+34
Potra2n210s34969	68.2234	3.90964	0.411511	9.5007	2.08491e+21	2.0031e+20
Potra2n6c14632	168.098	3.90938	0.450282	8.68208	3.88602e+18	2.96207e+17
Potra2n1c2519	173.543	3.90924	0.526093	7.43069	1.08034e+13	59667679123786
Potra2n18c33094	108.874	3.90903	0.372649	10.4899	9.61605e+26	1.1954e+24
Potra2n9c19241	7.91192	3.90859	0.900833	4.33886	1.43222e-05	3.68459e-05
Potra2n14c27856	26.7333	3.90751	0.698402	5.59493	2.20714e+08	7.61941e+08
Potra2n6c14516	95.068	3.9052	0.391364	9.97844	1.89416e+23	2.0592e+22
Potra2n6c14681	57.1422	3.9032	0.449908	8.67554	4.11595e+18	3.13129e+17
Potra2n8c17323	884.061	3.90258	0.2092	18.6547	1.1556e+77	1.354e+75
Potra2n2c4450	88.3934	3.90098	0.389117	10.0252	1.18126e+23	1.30412e+22
Potra2n1c98	5.88502	3.89992	1.0382	3.75643	0.000172357	0.000389653
Potra2n1c2909	931.134	3.89879	0.222267	17.541	6.96924e+69	5.9867e+67
Potra2n1408s37052	5.57779	3.89876	1.05586	3.6925	0.000222061	0.000494997
Potra2n6c15061	53.6168	3.89785	0.58835	6.62505	3.47127e+11	1.57197e+10
Potra2n11c22649	680.905	3.89749	0.272513	14.302	2.12511e+46	7.64586e+45
Potra2n13c26302	1003.46	3.8967	0.249745	15.6027	6.98042e+55	3.58168e+53
Potra2n13c26280	78.4611	3.89603	0.406088	9.59406	8.46823e+22	8.34838e+21
Potra2n16c30421	5.78379	3.89566	0.887672	4.38862	1.14072e-05	2.96459e-05
Potra2n1c452	11.2957	3.89521	0.920093	4.2335	2.30086e-05	5.77832e-05
Potra2n7c15462	31.7948	3.89512	0.688465	5.65769	1.53427e+08	5.37482e+08
Potra2n9c19138	15.7644	3.89455	0.927317	4.1998	2.67147e-05	6.65712e-05
Potra2n19c33377	52.4843	3.89421	0.490931	7.9323	2151233075277740	135308224341975
Potra2n14c27700	520.458	3.89278	0.328545	11.8485	2.18971e+32	4.03395e+31
Potra2n1c3310	37.359	3.89173	0.588684	6.6109	3.82002e+11	1.72458e+10
Potra2n6c15042	5.59199	3.89034	0.895426	4.34469	1.39476e-05	3.59304e-05
Potra2n4c9659	5.55902	3.88998	1.00669	3.86414	0.000111483	0.000258101
Potra2n1c2786	16.0879	3.8885	0.828258	4.6948	2.66866e+06	7.44891e+06
Potra2n10c21695	11.0053	3.88242	0.896634	4.33	1.49112e-05	3.82808e-05
Potra2n8c18163	7.8845	3.88205	0.921445	4.213	2.52e-05	6.30072e-05
Potra2n1c433	15.6572	3.88017	0.871781	4.45085	8.55312e+06	2.25699e-05
Potra2n8c17951	623.546	3.87642	0.39534	9.80526	1.06871e+22	1.10637e+21
Potra2n9c18698	258.269	3.87634	0.291969	13.2765	3.16666e+40	8.66963e+39
Potra2n5c11796	48.1873	3.87572	0.567043	6.83497	8.20216e+12	3.90033e+11
Potra2n13c25140	51.0143	3.87529	0.476804	8.12764	4.37737e+16	2885629803427650
Potra2n6c14877	5.46359	3.87465	0.887034	4.3681	1.25334e-05	3.2435e-05
Potra2n5c12355	84.0302	3.87317	0.430025	9.00684	2.12085e+19	1.76917e+18
Potra2n17c31793	11.3679	3.87165	0.867772	4.4616	8.13507e+06	2.15374e-05
Potra2n13c25679	5.88407	3.87142	1.09994	3.51968	0.000432067	0.000928992
Potra2n14c26346	5.52363	3.86968	0.880827	4.39324	1.11675e-05	2.90699e-05
Potra2n7c16251	137.461	3.86953	0.476345	8.12339	4.53357e+16	2986664311406460
Potra2n5c11341	641.123	3.86916	0.162913	23.7499	1.10079e+124	5.02438e+122
Potra2n6c13850	10.9858	3.8654	0.869616	4.44494	8.79151e+06	2.3157e-05
Potra2n1c1477	504.561	3.86406	0.592984	6.51629	7.20657e+11	3.17877e+10
Potra2n3c7086	5.39293	3.86396	0.874302	4.41948	9.894e+06	2.58982e-05
Potra2n4c10128	247.972	3.86184	0.326874	11.8145	3.28664e+32	6.00411e+31
Potra2n18c32429	26.3518	3.86024	0.804309	4.79944	1.59106e+06	4.55072e+06
Potra2n7c16202	5.65057	3.86004	1.03702	3.72224	0.000197464	0.000442651
Potra2n10c21272	46.6051	3.85909	0.50092	7.704	131869389638507	779717286259703
Potra2n19c34060	20.9551	3.8587	0.752313	5.12911	2.9111e+07	8.9661e+07
Potra2n19c33995	5.48387	3.85795	0.906999	4.25353	2.10424e-05	5.30719e-05
Potra2n9c19152	1723.62	3.85737	0.297075	12.9845	1.49877e+38	3.77857e+37
Potra2n10c20293	7.94222	3.85734	0.865561	4.45646	8.3324e-06	2.20255e-05
Potra2n13c25464	172.309	3.85679	0.476896	8.08726	6.10209e+16	3992470611941290
Potra2n12c24262	235.199	3.85662	0.300388	12.8388	9.94493e+38	2.39658e+36
Potra2n4c8649	97.3171	3.85388	0.351646	10.9595	5.97973e+28	8.4309e+27
Potra2n599s36086	5.89048	3.85233	0.87028	4.42654	9.57561e+06	2.51228e-05
Potra2n10c20443	15.4984	3.85195	0.815507	4.72339	2.31948e+06	6.50394e+06
Potra2n5c12652	5.66897	3.85074	0.913602	4.2149	2.4989e-05	6.25104e-05
Potra2n19c34439	5.94722	3.85013	1.03055	3.73599	0.00018698	0.000420691
Potra2n9c19529	797.149	3.84906	0.249553	15.4238	1.13262e+53	5.48919e+52
Potra2n2c5854	5.47095	3.84533	0.949806	4.04855	5.15366e-05	0.000124117
Potra2n16c30270	121.652	3.84392	0.322537	11.9178	9.56369e+33	1.78988e+31
Potra2n19c33747	451.289	3.84372	0.484299	7.93666	2076938630273650	130742816493204
Potra2n1c822	10.7532	3.84342	0.884592	4.34485	1.39371e-05	3.59064e-05
Potra2n8c17212	95.8915	3.84318	0.436936	8.79574	1.42105e+18	1.11343e+17
Potra2n264s35147	420.797	3.84314	0.251068	15.3072	6.84819e+53	3.21697e+51
Potra2n3c7091	25.8749	3.84302	0.660055	5.82228	5.80517e+09	2.12399e+08
Potra2n9c19632	299.569	3.84018	0.328131	11.7032	1.22771e+31	2.16895e+30
Potra2n14c26640	171.437	3.839	0.355686	10.7932	3.70535e+27	5.02498e+26
Potra2n14c26987	90.0745	3.838	0.606699	6.32603	2.51544e+10	1.0529e+09
Potra2n14c27865	5.41214	3.83691	0.874706	4.38652	1.1518e-05	2.99186e-05
Potra2n6c12884	50.2316	3.83422	0.49112	7.80709	5852328062886760	356656126925349
Potra2n2c6426	92.0502	3.83385	0.470467	8.14904	3.66835e+16	2432914974459660
Potra2n12c24104	100.447	3.83275	0.359179	10.6709	1.39335e+26	1.82719e+25
Potra2n14c27739	29827.1	3.8313	0.367832	10.4159	2.09835e+25	2.55249e+24
Potra2n14c27797	64.6893	3.8311	0.489693	7.82347	5138586288936080	315182242632143
Potra2n8c18298	5.79157	3.83091	0.872047	4.39301	1.11792e-05	2.90978e-05
Potra2n2c5975	20.0938	3.83002	0.74605	5.13374	2.84045e+07	8.76527e+07
Potra2n1c53	5.28988	3.82524	1.1081	3.45207	0.000556294	0.00117909
Potra2n1c3577	97.279	3.82166	0.422897	9.03688	1.61211e+19	1.3585e+18
Potra2n4c9732	7.9465	3.82029	0.894558	4.27059	1.94955e-05	4.93495e-05
Potra2n5c12773	255.512	3.81869	0.252516	15.1226	1.14995e+51	5.1338e+50
Potra2n8c17452	1098.47	3.81563	0.228989	16.6629	2.43877e+62	1.67595e+60
Potra2n12c24133	505.069	3.81425	0.310293	12.2924	9.9484e+35	2.06961e+33
Potra2n10c20797	10.6006	3.81336	0.867534	4.39563	1.1045e-05	2.87583e-05
Potra2n6c14465	210.054	3.81209	0.249041	15.3071	6.85908e+53	3.21714e+51
Potra2n15c28643	795.876	3.8047	0.313595	12.1325	7.1023e+34	1.40762e+32
Potra2n12c24316	44.9416	3.80302	0.523842	7.25987	3.87458e+13	2.04856e+12
Potra2n14c27161	125.064	3.80127	0.407506	9.32812	1.07769e+20	9.85847e+20
Potra2n4c9157	876.661	3.80068	0.41135	9.23953	2.4758e+20	2.21122e+19
Potra2n8c18471	156.576	3.80046	0.329947	11.5184	1.06572e+30	1.79168e+29
Potra2n7c16351	255.724	3.79901	0.345747	10.9878	4.37313e+28	6.21155e+27
Potra2n5c12342	10.9194	3.79798	0.859886	4.41685	1.00152e-05	2.61975e-05
Potra2n3c7424	5.33984	3.79617	0.877187	4.32766	1.50699e-05	3.86687e-05
Potra2n11c23450	5.44139	3.79455	0.855321	4.4364	9.14738e+06	2.40633e-05
Potra2n3c7853	5.20011	3.79059	1.01671	3.7283	0.000192774	0.000432867
Potra2n2c4973	19.2204	3.79042	0.739301	5.12703	2.94346e+07	9.0603e+07
Potra2n17c30956	29.1897	3.7901	0.605746	6.25692	3.92658e+10	1.61245e+09
Potra2n17c30634	24.0753	3.78829	0.687346	5.51147	3.55847e+08	1.20458e+07
Potra2n17c31908	7.62981	3.78761	0.87967	4.30572	1.66443e-05	4.25086e-05
Potra2n2c5954	54.3912	3.78599	0.506099	7.48074	739067653451271	4.13794e+13
Potra2n5c12411	182.488	3.784	0.321428	11.7724	5.41377e+32	9.79056e+31
Potra2n13c25014	3886.97	3.78392	0.323561	11.6946	1.35836e+31	2.397e+30
Potra2n7c15738	5.35967	3.78276	0.88361	4.28103	1.86027e-05	4.72108e-05
Potra2n8c18517	81.7096	3.78025	0.497365	7.60056	294860346385974	1.70295e+13
Potra2n10c21719	7.40759	3.77945	0.853313	4.42915	9.46048e-06	2.48293e-05
Potra2n5c12272	143.589	3.7784	0.291634	12.9559	2.17466e+38	5.42885e+37
Potra2n17c31100	91.7623	3.77786	0.51039	7.4019	13424617262085	7.35336e+13
Potra2n1c1336	186.308	3.77726	0.484598	7.79463	6459690149100140	392263273331278
Potra2n296s35237	5.09075	3.77702	0.927769	4.07108	4.67955e-05	0.000113351
Potra2n8c18434	58.0882	3.77702	0.488329	7.73458	103744238618144	620133416962757
Potra2n13c26035	5.40069	3.77548	0.857729	4.40172	1.07397e-05	2.79969e-05
Potra2n2c5263	598.025	3.77484	0.424239	8.89793	5.68992e+19	4.60449e+18
Potra2n15c28740	19.8192	3.7735	0.763942	4.93951	7.83181e+07	2.31361e-06
Potra2n16c30479	5.64193	3.77101	0.905671	4.16378	3.13022e-05	7.73663e-05
Potra2n288s35216	5.3306	3.76878	0.910929	4.1373	3.51422e-05	8.63893e-05
Potra2n3c7792	638.951	3.76713	0.391696	9.6175	6.74512e+22	6.70369e+21
Potra2n18c33033	15403.8	3.76622	0.466948	8.0656	7.28794e+16	4750050612951220
Potra2n10c20422	33.957	3.76238	0.582978	6.45373	1.09132e+10	4.73452e+10
Potra2n8c16899	27.8664	3.76137	0.613082	6.13518	8.50605e+10	3.38945e+09
Potra2n10c20807	24.3267	3.76128	0.728051	5.16624	2.38856e+07	7.43228e+07
Potra2n13c25947	38.008	3.76073	0.524982	7.16353	7.86257e+13	4.05336e+12
Potra2n5c10703	448.648	3.76006	0.240012	15.6661	2.58008e+55	1.34644e+53
Potra2n10c20737	14.303	3.76002	0.822662	4.57055	4.86454e+06	1.31835e-05
Potra2n9c19827	5.16781	3.75928	1.00707	3.7329	0.000189285	0.000425565
Potra2n4c8755	28.1517	3.75853	0.622823	6.03467	1.59288e+09	6.16958e+09
Potra2n15c28288	7.75326	3.75424	0.934185	4.01874	5.85108e-05	0.000140155
Potra2n15c28300	5.45197	3.75387	0.893324	4.20214	2.64405e-05	6.59255e-05
Potra2n6c15187	23.7178	3.75242	0.705832	5.31631	1.05893e+07	3.42063e+07
Potra2n15c28978	76.5739	3.75118	0.397577	9.43511	3.90574e+21	3.67626e+20
Potra2n4c10279	302.203	3.74978	0.203024	18.4696	3.62522e+76	4.04609e+74
Potra2n10c22056	149.019	3.74965	0.290732	12.8972	4.66486e+38	1.14399e+36
Potra2n2c5739	27.6956	3.74958	0.608592	6.16108	7.22514e+10	2.89374e+09
Potra2n18c32916	99.7091	3.7491	0.365367	10.2612	1.05409e+24	1.23317e+23
Potra2n1c1232	5.64391	3.74879	0.928998	4.03531	5.45306e-05	0.000131121
Potra2n7c15666	5.50575	3.74646	0.890414	4.20755	2.58151e-05	6.44555e-05
Potra2n18c33050	71.7197	3.74481	0.478663	7.82347	5138807304417330	315182242632143
Potra2n18c32388	1454.71	3.74403	0.435129	8.60442	7.67044e+18	5.7366e+17
Potra2n571s36008	602.452	3.74401	0.194306	19.2687	9.84441e+83	1.33209e+80
Potra2n9c19009	52.031	3.74277	0.453595	8.25136	1.56606e+16	1064969844055670
Potra2n6c14477	1089.39	3.74213	0.272221	13.7467	5.33272e+43	1.65732e+41
Potra2n1c3129	23.4198	3.73884	0.662666	5.64211	1.67975e+08	5.86767e+08
Potra2n1c1649	64.7327	3.7378	0.426402	8.76591	1.85269e+18	1.43982e+17
Potra2n956s36901	197.11	3.73665	0.302236	12.3634	4.1259e+35	8.73177e+34
Potra2n1c3144	1120.77	3.73599	0.185724	20.1158	5.36457e+90	9.01396e+88
Potra2n14c27581	376.842	3.73565	0.189629	19.6997	2.16831e+86	3.25044e+84
Potra2n13c25336	77.4483	3.7354	0.387654	9.63591	5.63903e+22	5.64106e+21
Potra2n1c208	14.0926	3.73324	0.848345	4.40061	1.07946e-05	2.81376e-05
Potra2n17c30678	7.11182	3.73106	0.851108	4.38376	1.16648e-05	3.02845e-05
Potra2n6c13693	246.407	3.7285	0.564395	6.60619	3.9433e+11	1.77756e+10
Potra2n3c8104	1053.88	3.72671	0.507997	7.33609	2.19927e+13	1.18595e+12
Potra2n10c21150	9.87573	3.72493	0.865169	4.30544	1.66655e-05	4.25521e-05
Potra2n9c18798	130.078	3.72367	0.305576	12.1858	3.70206e+34	7.4482e+33
Potra2n4c10076	108.997	3.72148	0.392088	9.49144	2.27856e+21	2.18093e+20
Potra2n17c31405	10.2313	3.72116	0.899895	4.1351	3.54794e-05	8.71062e-05
Potra2n5c11565	112.582	3.7181	0.359003	10.3567	3.90105e+25	4.68018e+24
Potra2n9c19290	27.5398	3.71785	0.871136	4.26781	1.974e-05	4.99478e-05
Potra2n314s35292	63.2386	3.71747	0.746589	4.97928	6.38213e+07	1.90059e+06
Potra2n17c30900	4.81795	3.71393	0.923655	4.0209	5.79753e-05	0.000138978
Potra2n19c33366	199.538	3.71353	0.252111	14.7298	4.15104e+49	1.66592e+47
Potra2n17c31831	4.7832	3.71296	0.905325	4.10125	4.10924e-05	0.000100203
Potra2n16c30483	28.0394	3.71106	0.609619	6.08751	1.14681e+09	4.5098e+09
Potra2n13c26153	97.842	3.70611	0.359693	10.3035	6.79257e+25	8.05755e+24
Potra2n6c15313	3120.87	3.70464	0.337392	10.9802	4.75617e+28	6.73372e+27
Potra2n4c9649	18.0979	3.70434	0.881315	4.2032	2.63166e-05	6.5638e-05
Potra2n2c6365	69.1036	3.70282	0.471305	7.85653	3949325031164040	243594813993601
Potra2n11c23538	7.39388	3.70252	0.869779	4.25685	2.0733e-05	5.23261e-05
Potra2n15c28425	891.412	3.70218	0.158421	23.3692	8.78876e+121	3.53644e+118
Potra2n1c563	301.363	3.70167	0.196462	18.8417	3.43735e+79	4.15485e+77
Potra2n15c28923	5.18517	3.70071	1.0366	3.57004	0.00035693	0.000775119
Potra2n1c2741	5.03998	3.70009	0.870994	4.24812	2.15569e-05	5.43293e-05
Potra2n9c19776	591.074	3.6987	0.190257	19.4405	3.50832e+84	4.92147e+82
Potra2n17c31287	4.92478	3.69785	0.885796	4.1746	2.98509e-05	7.40185e-05
Potra2n2c4786	319.336	3.69618	0.271852	13.5963	4.21209e+42	1.26408e+40
Potra2n19c34432	1260.03	3.69593	0.537623	6.87456	6.21799e+12	2.99006e+11
Potra2n11c23151	164.318	3.69581	0.271918	13.5916	4.48898e+42	1.34454e+40
Potra2n6c14605	35.8247	3.69504	0.580675	6.36335	1.97405e+10	8.36358e+10
Potra2n19c33786	5.00704	3.69151	0.8576	4.30446	1.67394e-05	4.27302e-05
Potra2n12c23713	566.768	3.69108	0.286319	12.8915	5.02509e+38	1.23036e+36
Potra2n300s35263	26.2463	3.69054	0.622943	5.92437	3.13505e+09	1.17686e+08
Potra2n17c31435	533.087	3.68677	0.23288	15.8312	1.89688e+56	1.04145e+54
Potra2n18c32474	32.2426	3.68651	0.581778	6.33662	2.34868e+10	9.862e+10
Potra2n9c19962	7.4817	3.68646	0.903259	4.08129	4.47866e-05	0.000108743
Potra2n18c32470	90.519	3.68478	0.352033	10.4671	1.22308e+25	1.51062e+24
Potra2n15c28796	10.0396	3.68453	0.864766	4.26072	2.03768e-05	5.14867e-05
Potra2n6c13397	54.5686	3.68037	0.521993	7.05061	1.78132e+12	8.92441e+12
Potra2n10c21824	4.71859	3.67997	0.900561	4.08631	4.38287e-05	0.000106519
Potra2n2c5403	55.2973	3.67867	0.493448	7.45504	898410865647832	4.9917e+13
Potra2n16c29886	54.6329	3.67822	0.499111	7.36955	1.7121e+13	9.31299e+13
Potra2n14c26795	1890.16	3.67794	0.465928	7.89379	2931453678923400	182580010091969
Potra2n4c9246	5.36123	3.67742	0.979813	3.75318	0.000174602	0.00039438
Potra2n18c32443	4.99643	3.67498	0.924487	3.97516	7.03332e-05	0.000166902
Potra2n6c13019	73.775	3.67465	0.420989	8.72862	2.57808e+18	1.9859e+17
Potra2n4c9936	25753.2	3.67435	0.27464	13.3788	8.046e+41	2.27407e+39
Potra2n800s36772	17.3572	3.67395	0.833708	4.40676	1.04929e-05	2.73884e-05
Potra2n12c24589	9.73504	3.67185	1.12268	3.27062	0.00107313	0.00218507
Potra2n1c3885	9.80961	3.67114	0.881939	4.16257	3.14681e-05	7.77637e-05
Potra2n9c18781	5.25258	3.67067	0.999149	3.6738	0.000238972	0.00053122
Potra2n14c26358	26.827	3.67022	0.62488	5.87348	4.2675e+09	1.58389e+08
Potra2n1c2540	165.518	3.66923	0.356834	10.2827	8.42988e+25	9.91516e+24
Potra2n1c1885	297.328	3.66763	0.226938	16.1613	9.44855e+59	5.69914e+57
Potra2n13c25761	346.588	3.66759	0.290281	12.6346	1.36016e+36	3.07429e+35
Potra2n3c7019	111.003	3.66713	0.349104	10.5044	8.24231e+26	1.02923e+24
Potra2n14c27322	159.821	3.66316	0.401111	9.13252	6.69207e+20	5.80239e+19
Potra2n4c10248	22.2093	3.66311	0.657372	5.57236	2.51316e+08	8.62426e+08
Potra2n15c28584	7.38092	3.66039	0.91524	3.99938	6.35087e-05	0.000151495
Potra2n8c17714	26.7067	3.659	0.668394	5.47431	4.39222e+08	1.47344e+07
Potra2n6c15382	14.1902	3.65736	0.953305	3.8365	0.000124799	0.000287234
Potra2n2c5660	6.68982	3.65559	0.962079	3.79968	0.000144882	0.000330867
Potra2n13c25584	359.701	3.65433	0.181819	20.0987	7.57171e+90	1.25687e+87
Potra2n12c24119	359.133	3.65308	0.27021	13.5194	1.20144e+41	3.52264e+40
Potra2n3c7833	4.94833	3.65255	0.913095	4.00018	6.32935e-05	0.000151016
Potra2n6c14565	27.5334	3.65168	0.634561	5.75465	8.68206e+09	3.11901e+08
Potra2n16c29844	434.267	3.65036	0.234993	15.5339	2.04531e+54	1.02148e+52
Potra2n193s34840	6.58867	3.64873	0.857917	4.25301	2.10914e-05	5.31824e-05
Potra2n2c4603	4.86236	3.64864	1.04671	3.48581	0.000490644	0.00104728
Potra2n9c18656	317.013	3.64812	0.298537	12.22	2.43123e+34	4.94016e+33
Potra2n12c24670	12.9673	3.64808	0.879136	4.14962	3.33033e-05	8.20468e-05
Potra2n11c22983	44.8963	3.64749	0.49238	7.40788	12833723383604	7.04484e+13
Potra2n1c1328	30.8782	3.6474	0.692566	5.2665	1.39051e+07	4.43505e+07
Potra2n4c10222	4.57963	3.64702	0.884888	4.12145	3.76501e-05	9.21619e-05
Potra2n19c33379	18.4186	3.64693	0.767668	4.75066	2.02756e+06	5.72157e+06
Potra2n16c29908	4.78308	3.6463	0.971995	3.75135	0.000175883	0.00039701
Potra2n7c15825	84.4794	3.6461	0.346498	10.5227	6.78834e+26	8.50447e+25
Potra2n611s36153	16.9722	3.6438	0.786011	4.63581	3.55545e+06	9.7778e+06
Potra2n232s35038	278.682	3.64187	0.220977	16.4807	5.04569e+61	3.30412e+59
Potra2n6c14890	126.163	3.64037	0.354427	10.2712	9.50608e+25	1.11467e+23
Potra2n124s34591	13.4704	3.63832	0.843881	4.31142	1.6221e-05	4.14865e-05
Potra2n14c27106	222.202	3.6381	0.417117	8.722	2.7334e+18	2.10078e+17
Potra2n12c24751	5.04562	3.63739	0.875467	4.1548	3.25575e-05	8.03065e-05
Potra2n7c16178	6.83314	3.63636	0.874176	4.15975	3.18591e-05	7.86474e-05
Potra2n11c23456	4.54102	3.63624	0.887344	4.09789	4.16933e-05	0.000101612
Potra2n16c29616	44.5128	3.6321	0.512819	7.08261	1.41459e+12	7.14328e+12
Potra2n5c11462	145.878	3.63007	0.423333	8.57497	9.91127e+18	7.36388e+17
Potra2n15c28377	43.4818	3.6297	0.532543	6.81578	9.37514e+12	4.42987e+11
Potra2n5c12509	22.3421	3.62658	0.685465	5.29069	1.21858e+07	3.90541e+07
Potra2n19c33369	710.558	3.62647	0.243334	14.9032	3.13941e+50	1.3224e+48
Potra2n4c9089	120.605	3.62356	0.44061	8.22397	1.96881e+16	1329391375879860
Potra2n6c13129	122.871	3.62288	0.296834	12.2051	2.9204e+34	5.91057e+33
Potra2n19c33884	675.758	3.62158	0.219186	16.5229	2.51028e+61	1.66162e+59
Potra2n1c3090	209.607	3.62142	0.284813	12.7151	4.87625e+37	1.12885e+35
Potra2n1c3718	4.59836	3.62037	1.1927	3.03544	0.00240181	0.00465845
Potra2n4c10310	1685.16	3.61894	0.264732	13.6702	1.52938e+42	4.64909e+41
Potra2n1c3654	4.49446	3.61879	0.889828	4.06684	4.76542e-05	0.000115321
Potra2n5c11489	6.60919	3.61847	0.903643	4.00431	6.21986e-05	0.000148543
Potra2n12c23987	292.347	3.61741	0.254236	14.2286	6.09053e+46	2.15074e+44
Potra2n13c25094	42.2722	3.61657	0.492825	7.33845	2.16082e+13	1.16585e+12
Potra2n1c2579	21.814	3.6163	0.693222	5.21665	1.82191e+07	5.74272e+07
Potra2n14c26864	13.2104	3.61532	0.859702	4.20532	2.60713e-05	6.50686e-05
Potra2n14c26744	6.60608	3.61459	0.881167	4.10205	4.09508e-05	9.98896e-05
Potra2n2c4788	22.1063	3.61319	0.680128	5.31251	1.08126e+07	3.48798e+07
Potra2n12c24636	6.59326	3.61286	0.917345	3.93839	8.20318e-05	0.000193312
Potra2n8c18352	9.54234	3.61	0.864347	4.17656	2.95952e-05	7.34201e-05
Potra2n17c30582	6.56917	3.60958	0.879804	4.10271	4.08344e-05	9.96136e-05
Potra2n14c26506	69.2604	3.60764	0.37421	9.64069	5.38239e+22	5.38961e+21
Potra2n12c24122	43.9735	3.60448	0.7072	5.09683	3.45394e+07	1.05688e+06
Potra2n1c2638	17.3826	3.60379	0.754926	4.7737	1.80868e+06	5.13424e+06
Potra2n3c8095	4.47078	3.60185	0.876056	4.11144	3.93204e-05	9.60583e-05
Potra2n11c23512	4.63796	3.6005	0.886363	4.0621	4.86336e-05	0.00011758
Potra2n1c3958	269.894	3.59999	0.256906	14.0129	1.29996e+44	4.32581e+43
Potra2n1c2625	1541.86	3.59993	0.318311	11.3095	1.17816e+29	1.84577e+28
Potra2n6c15317	34.4571	3.59966	0.613217	5.87013	4.35465e+09	1.61388e+08
Potra2n10c21740	9.30676	3.59941	0.860264	4.18408	2.86322e-05	7.11639e-05
Potra2n14c27680	4.60877	3.59688	0.928378	3.87437	0.0001069	0.000248206
Potra2n1c2551	17.8631	3.59634	0.742238	4.84526	1.26446e+06	3.65281e+06
Potra2n6c13433	9.31674	3.59578	0.895589	4.01499	5.94488e-05	0.000142254
Potra2n6c13146	13.1502	3.59566	0.846458	4.2479	2.15788e-05	5.438e-05
Potra2n6c14096	4.45915	3.59313	1.00063	3.59087	0.000329577	0.000718427
Potra2n1c2736	9.37728	3.59297	0.918716	3.91086	9.19673e-05	0.000215398
Potra2n5c11306	549.146	3.59129	0.307622	11.6744	1.72363e+31	3.02411e+30
Potra2n1c3393	5960.97	3.59076	0.502022	7.15259	8.5155e+13	4.37815e+12
Potra2n2c4974	131.996	3.58977	0.419817	8.5508	1.22237e+17	9.00973e+17
Potra2n16c30117	185.715	3.58593	0.280145	12.8003	1.63416e+37	3.88905e+36
Potra2n14c26585	420.647	3.58582	0.281262	12.7491	3.15537e+37	7.39987e+36
Potra2n8c17849	145.286	3.58506	0.489827	7.31903	2.49765e+13	1.34099e+12
Potra2n12c24560	16.5107	3.58462	0.745395	4.80903	1.51666e+06	4.34727e+06
Potra2n356s35388	6.13055	3.57788	0.887286	4.03239	5.52131e-05	0.000132668
Potra2n14c26785	17.0783	3.5761	0.829155	4.31295	1.61094e-05	4.12149e-05
Potra2n1c788	86.6006	3.57566	0.451697	7.91606	2451458667533870	153403023351450
Potra2n5c11129	67.4077	3.57558	0.400556	8.92654	4.3953e+19	3.58052e+18
Potra2n17c31119	995.435	3.57389	0.229151	15.5962	7.72087e+55	3.94836e+53
Potra2n13c24999	64.166	3.57382	0.412502	8.66377	4.56411e+18	3.45997e+17
Potra2n12c24135	250.847	3.57249	0.306529	11.6547	2.17261e+31	3.78364e+30
Potra2n16c29714	4.59291	3.57133	1.21252	2.94538	0.0032256	0.00615473
Potra2n12c24537	1482	3.57061	0.214214	16.6684	2.22398e+62	1.53179e+60
Potra2n1c2696	990.751	3.56984	0.23809	14.9936	8.07965e+51	3.49977e+49
Potra2n1c2647	130.039	3.56871	0.274205	13.0147	1.00915e+38	2.56107e+37
Potra2n4c9075	4.41994	3.56644	0.865815	4.11918	3.8023e-05	9.30224e-05
Potra2n11c23116	133.747	3.56613	0.340015	10.4881	9.79468e+26	1.21711e+24
Potra2n18c32422	107.359	3.56585	0.416553	8.56038	1.12499e+17	8.30794e+17
Potra2n4c9638	6.86673	3.56517	0.968818	3.67992	0.000233309	0.000519069
Potra2n18c32303	1140.67	3.5643	0.21137	16.8629	8.4413e+64	6.05971e+62
Potra2n5c12211	6.25403	3.56369	0.906569	3.93097	8.46047e-05	0.000199084
Potra2n9c18711	72.0007	3.5619	0.395232	9.01217	2.02013e+19	1.68837e+18
Potra2n9c19136	104.711	3.56004	0.334741	10.6352	2.04365e+26	2.65041e+25
Potra2n19c33730	4.39559	3.55866	0.86501	4.11401	3.8884e-05	9.50476e-05
Potra2n11c23132	4.57559	3.55631	1.03227	3.44513	0.00057079	0.00120765
Potra2n1c3270	4.68444	3.55614	0.894042	3.9776	6.96148e-05	0.000165312
Potra2n19c33438	54.5748	3.55605	0.416146	8.5452	1.28314e+17	9.44624e+17
Potra2n3c6561	643.523	3.55553	0.280334	12.6832	7.32858e+37	1.67877e+35
Potra2n14c27427	46.1236	3.55401	0.512799	6.93061	4.19023e+12	2.04209e+11
Potra2n10c22302	4.43151	3.55279	0.960214	3.69999	0.000215605	0.000481376
Potra2n3c6610	202.943	3.55224	0.329608	10.7772	4.41321e+27	5.95851e+26
Potra2n1c3171	9.47358	3.55192	0.850747	4.17507	2.979e-05	7.38854e-05
Potra2n2c4850	108.256	3.55029	0.369006	9.62122	6.50544e+22	6.476e+21
Potra2n5c12748	20.961	3.54972	0.667664	5.31663	1.05705e+07	3.41492e+07
Potra2n4c10093	55.9391	3.54817	0.512292	6.92607	4.32694e+12	2.10436e+11
Potra2n13c25840	184.16	3.54755	0.501456	7.0745	1.49985e+12	7.55633e+12
Potra2n16c30394	6.55754	3.54708	0.913471	3.88308	0.000103141	0.000240025
Potra2n4c9719	75.4937	3.5462	0.378259	9.37504	6.91481e+21	6.40702e+20
Potra2n6c14421	5953.06	3.54606	0.799766	4.43388	9.25539e-06	2.43307e-05
Potra2n8c18566	364.873	3.54274	0.216015	16.4004	1.90024e+60	1.21318e+58
Potra2n10c21157	1186.11	3.54135	0.695109	5.09466	3.4936e+07	1.06838e+06
Potra2n631s36224	425.202	3.54124	0.227765	15.5478	1.64751e+54	8.27298e+53
Potra2n2c6398	181.706	3.53938	0.234307	15.1057	1.48445e+51	6.56961e+50
Potra2n4c10168	4.67575	3.5392	1.16335	3.04224	0.00234821	0.0045597
Potra2n680s36422	243.992	3.53858	0.728708	4.85596	1.19806e-06	3.47048e+06
Potra2n1c3459	32.7646	3.53817	0.556644	6.35626	2.06724e+10	8.73663e+10
Potra2n17c31056	749.508	3.53797	0.198612	17.8134	5.55923e+71	5.24712e+69
Potra2n1c3823	6.31779	3.53622	0.874899	4.04186	5.30283e-05	0.000127599
Potra2n8c16836	4.91442	3.53468	0.91369	3.86858	0.00010947	0.000253749
Potra2n458s35732	75.7751	3.53413	0.424779	8.31995	8.80036e+17	6.08464e+16
Potra2n15c29187	4.49521	3.53393	0.966107	3.6579	0.000254286	0.000563309
Potra2n3c6710	45.2658	3.53373	0.480054	7.3611	1.82404e+13	9.90251e+13
Potra2n12c24136	6.60226	3.53255	0.925945	3.81508	0.000136141	0.00031193
Potra2n8c17165	62.2662	3.53242	0.425811	8.29574	1.07911e+16	7.41911e+16
Potra2n16c29504	538.039	3.53189	0.219187	16.1136	2.04911e+58	1.2263e+56
Potra2n11c22946	315.232	3.53184	0.257059	13.7394	5.89612e+43	1.82315e+41
Potra2n18c32864	17.1887	3.52937	0.741416	4.76031	1.93294e+06	5.46616e+06
Potra2n12c23698	4.37926	3.52845	0.874336	4.03557	5.44691e-05	0.000130994
Potra2n18c32828	4.38655	3.52821	0.875486	4.03001	5.57753e-05	0.000133956
Potra2n6c14596	83.1647	3.52769	0.447128	7.88967	3029960712292110	188523354104995
Potra2n10c21605	4.42925	3.52631	0.947966	3.71987	0.000199325	0.000446691
Potra2n3c8195	4.15451	3.52273	0.870273	4.04784	5.16926e-05	0.000124473
Potra2n631s36220	329.54	3.52266	0.218921	16.091	2.94918e+58	1.74785e+56
Potra2n6c14904	86.1308	3.52255	0.361423	9.74633	1.91258e+22	1.95028e+21
Potra2n9c19093	85.7607	3.52221	0.33038	10.6611	1.54793e+26	2.02642e+25
Potra2n3c8173	4.26771	3.52049	0.959201	3.67023	0.00024233	0.000538333
Potra2n1c2146	6.47688	3.52045	0.90203	3.90281	9.50832e-05	0.000222134
Potra2n13c25128	81.6835	3.52032	0.361427	9.74004	2.03473e+22	2.07206e+21
Potra2n1c3968	46.0381	3.51926	0.703912	4.99957	5.74571e+07	1.7186e+06
Potra2n2c6100	24.1362	3.51701	0.629005	5.59138	2.25274e+08	7.76722e+08
Potra2n8c18190	60.3403	3.51572	0.441363	7.96559	1644332734243000	104369737123049
Potra2n12c23759	8.80308	3.51456	0.929396	3.78156	0.000155851	0.000354329
Potra2n5c11711	20.4047	3.51432	0.659964	5.32501	1.00946e+07	3.27155e+07
Potra2n6c15331	12.1333	3.5125	1.02708	3.4199	0.000626435	0.00131899
Potra2n3c8222	72.5685	3.51202	0.394288	8.90725	5.23143e+19	4.24019e+18
Potra2n17c31584	6.51533	3.51096	0.916263	3.83183	0.000127195	0.000292527
Potra2n1c2764	23.8837	3.50941	0.613295	5.72222	1.05139e+08	3.74412e+08
Potra2n5c10957	52.1283	3.50717	0.433015	8.09941	5.52269e+16	3624237617909410
Potra2n663s36335	135.395	3.50711	0.278147	12.6088	1.88788e+36	4.23575e+35
Potra2n12c24896	6.30207	3.50563	0.868595	4.03598	5.43741e-05	0.000130776
Potra2n1c1428	497.48	3.50501	0.3981	8.80435	1.31619e+18	1.03631e+17
Potra2n6c14480	66.7764	3.5047	0.40399	8.67521	4.12771e+18	3.1377e+17
Potra2n1c3154	1978.22	3.50268	0.106558	32.8712	5.66272e+237	4.32929e+233
Potra2n3c7496	344.139	3.50236	0.227063	15.4246	1.11836e+53	5.42868e+52
Potra2n14c27852	140.622	3.49877	0.321364	10.8873	1.32563e+27	1.84185e+26
Potra2n6c13781	24.4148	3.4983	0.61677	5.67196	1.41172e+08	4.96369e+08
Potra2n7c15826	63.6978	3.49823	0.374127	9.35038	8.73358e+21	8.0277e+20
Potra2n18c32929	145.323	3.49692	0.317428	11.0164	3.18482e+28	4.56183e+27
Potra2n17c30770	70.7943	3.49654	0.586904	5.95761	2.55954e+09	9.7011e+09
Potra2n8c17181	91.6057	3.49553	0.319007	10.9576	6.11305e+28	8.60696e+27
Potra2n9c19792	2013.57	3.49375	0.349009	10.0105	1.37089e+23	1.50424e+22
Potra2n5c11045	4.26636	3.49358	0.884881	3.94808	7.87821e-05	0.000186041
Potra2n5c10716	707.95	3.49226	0.288697	12.0966	1.10049e+33	2.16286e+32
Potra2n17c31355	4.40091	3.49214	0.880013	3.96829	7.23914e-05	0.000171653
Potra2n6c13092	51.6178	3.49179	0.420013	8.31354	9.28898e+17	6.41233e+16
Potra2n2c5041	4.19374	3.49145	0.95164	3.66887	0.000243621	0.000540964
Potra2n17c31815	8.50271	3.4899	0.852559	4.09344	4.25014e-05	0.000103449
Potra2n17c31550	4.44324	3.48667	1.07586	3.24082	0.00119187	0.0024111
Potra2n18c32853	6.41595	3.48579	0.99394	3.50704	0.000453119	0.000971933
Potra2n8c17444	1646.07	3.48355	0.198954	17.5093	1.21633e+68	1.03038e+66
Potra2n766s36718	6.11908	3.48327	1.05258	3.30927	0.000935408	0.00192023
Potra2n10c22165	6.09293	3.48302	0.877741	3.96816	7.24284e-05	0.000171715
Potra2n1c1340	4.17283	3.48258	0.894586	3.89295	9.90308e-05	0.000230898
Potra2n19c33908	652.13	3.48194	0.295575	11.7802	4.93534e+32	8.9412e+31
Potra2n1c1178	6.2835	3.48088	0.860754	4.04399	5.25486e-05	0.000126485
Potra2n2c6349	39.7259	3.48075	0.524336	6.63839	3.17129e+11	1.44103e+10
Potra2n5c11856	187.659	3.47794	0.275402	12.6286	1.46876e+36	3.30996e+35
Potra2n18c32598	12.0891	3.47682	0.826106	4.20868	2.56869e-05	6.41511e-05
Potra2n2c6022	4.4564	3.47663	0.900546	3.86058	0.000113118	0.000261628
Potra2n13c25424	11.8606	3.47578	1.14125	3.0456	0.00232217	0.00451085
Potra2n1c3829	1750.56	3.4748	0.316332	10.9847	4.52856e+28	6.42039e+27
Potra2n1c769	11.9423	3.47389	0.91939	3.77847	0.000157796	0.000358324
Potra2n14c27262	6.16776	3.47238	0.962002	3.60953	0.000306748	0.000671293
Potra2n9c18942	4.33032	3.47231	0.878228	3.95377	7.69288e-05	0.000181862
Potra2n3c6540	38.5199	3.47221	0.547475	6.34223	2.26469e+10	9.53271e+10
Potra2n2c5274	107.358	3.47125	0.311754	11.1346	8.51569e+29	1.27095e+27
Potra2n14c26414	197.155	3.47003	0.246217	14.0934	4.17002e+45	1.42484e+43
Potra2n1c3008	318.362	3.46968	0.193337	17.9463	5.13198e+72	5.03016e+70
Potra2n3c7622	185.113	3.46854	0.303895	11.4136	3.57499e+30	5.79062e+29
Potra2n7c15892	729.149	3.46823	0.167264	20.7351	1.67041e+95	3.3607e+93
Potra2n8c16707	697.662	3.46752	0.26035	13.3187	1.8023e+40	4.99693e+39
Potra2n16c29744	124.073	3.46725	0.290372	11.9407	7.26171e+33	1.36911e+31
Potra2n16c29819	15.583	3.46648	0.77323	4.48311	7.35621e+06	1.95601e-05
Potra2n2c6238	27.5095	3.46416	0.572234	6.05375	1.41516e+09	5.51124e+09
Potra2n632s36226	39.071	3.46133	0.472992	7.31795	2.5178e+13	1.35129e+12
Potra2n8c17175	6.50088	3.46123	0.945186	3.66196	0.000250296	0.00055494
Potra2n9c19666	142.475	3.46103	0.333313	10.3837	2.94073e+25	3.55316e+24
Potra2n12c24888	5.97203	3.46101	0.877479	3.94426	8.00459e-05	0.000188895
Potra2n17c31101	230.578	3.46062	0.246147	14.0592	6.76753e+45	2.28936e+43
Potra2n7c15779	14.8377	3.46052	1.30727	2.64713	0.00811788	0.0146057
Potra2n10c22041	8.29761	3.45989	0.954263	3.62572	0.000288159	0.00063315
Potra2n16c29574	50.2635	3.45986	0.445621	7.76414	8220308660404130	495731136154247
Potra2n680s36424	370.71	3.45964	0.326294	10.6028	2.89097e+26	3.70531e+25
Potra2n12c24066	5.61579	3.45957	0.859929	4.02309	5.74398e-05	0.000137738
Potra2n2c4469	11.9229	3.4589	0.847518	4.08122	4.48004e-05	0.000108759
Potra2n15c28078	6.05599	3.45771	1.04066	3.32261	0.000891784	0.00183784
Potra2n16c29680	6.08777	3.45617	0.866917	3.98673	6.69898e-05	0.000159413
Potra2n11c22392	553.674	3.45512	0.179796	19.2169	2.67213e+82	3.59985e+80
Potra2n3c7875	1343.75	3.45278	0.228512	15.1098	1.39541e+51	6.19347e+50
Potra2n18c33075	94.1734	3.45139	0.361798	9.53957	1.43431e+21	1.39004e+20
Potra2n4c8978	39.4894	3.45137	0.525117	6.57258	4.94511e+11	2.21091e+10
Potra2n1c353	1127.89	3.44841	0.583467	5.9102	3.41687e+09	1.2781e+08
Potra2n16c29325	522.381	3.44757	0.200939	17.1573	5.54286e+66	4.31314e+64
Potra2n1c1091	248.205	3.44592	0.219433	15.7037	1.42565e+55	7.55596e+54
Potra2n14c26403	83.307	3.44559	0.428202	8.04665	8.50933e+16	5513488687040190
Potra2n5c10753	1795.88	3.44558	0.20216	17.0439	3.88122e+65	2.92344e+63
Potra2n2c6061	4.10137	3.44485	0.942783	3.65392	0.000258268	0.000571621
Potra2n11c23514	6.22729	3.44462	1.01263	3.40165	0.000669797	0.00140497
Potra2n7c16508	713.739	3.44333	0.381693	9.02121	1.86031e+19	1.56077e+18
Potra2n12c24493	154.035	3.4432	0.340908	10.1001	5.51935e+24	6.21226e+23
Potra2n8c17521	11.7195	3.44124	0.892518	3.85566	0.00011542	0.000266752
Potra2n1c802	23.8816	3.44119	0.632368	5.44175	5.27584e+08	1.75752e+07
Potra2n1c3140	15.6634	3.44047	0.750341	4.58521	4.53524e+06	1.23337e-05
Potra2n18c32124	8.28331	3.43846	0.888938	3.86805	0.000109707	0.000254222
Potra2n12c23994	3435.89	3.43305	0.223492	15.361	2.98964e+53	1.42763e+51
Potra2n10c21548	53.5721	3.43291	0.407933	8.41539	3.91587e+17	2.78491e+16
Potra2n12c24382	65.5781	3.43208	0.556092	6.17179	6.75217e+10	2.71249e+09
Potra2n16c30402	14.7258	3.43163	0.734229	4.67379	2.95688e+06	8.21144e+06
Potra2n9c19889	4.23091	3.43116	0.894347	3.8365	0.000124799	0.000287234
Potra2n3c6829	5.81659	3.43087	0.870855	3.93966	8.15983e-05	0.00019238
Potra2n12c24567	336.892	3.42791	0.26315	13.0264	8.65627e+39	2.20414e+37
Potra2n125s34628	3.9196	3.42762	0.867835	3.94962	7.82754e-05	0.000184916
Potra2n1c1193	241.882	3.42702	0.482295	7.10566	1.19751e+12	6.08528e+12
Potra2n19c33415	88.4567	3.42696	0.322756	10.6178	2.46326e+26	3.17041e+25
Potra2n17c31875	3.9947	3.42511	0.99148	3.45454	0.000551226	0.00116909
Potra2n1c1367	61.4922	3.42393	0.501451	6.82804	8.60849e+12	4.08276e+11
Potra2n15c28529	243.589	3.42163	0.242461	14.1121	3.20011e+45	1.10082e+43
Potra2n440s35676	35.2196	3.42037	0.588821	5.80884	6.29063e+09	2.29248e+08
Potra2n2c5276	1115.99	3.41947	0.163973	20.8538	1.40688e+96	2.90701e+94
Potra2n15c27961	6979.9	3.41776	0.233073	14.6639	1.09799e+48	4.31587e+47
Potra2n233s35043	49.6544	3.41767	0.457496	7.47038	799645836627114	4.45996e+13
Potra2n1c2793	4.18932	3.41584	0.881471	3.87516	0.000106554	0.000247459
Potra2n3c7251	96.2056	3.41423	0.304653	11.2069	3.76973e+29	5.74973e+28
Potra2n16c29231	18.5676	3.41366	0.69577	4.90631	9.2804e+07	2.71999e+06
Potra2n11c22561	146.958	3.41306	0.375583	9.08737	1.01466e+19	8.66986e+19
Potra2n10c21734	22.2908	3.40817	0.62664	5.4388	5.36418e+08	1.78481e+07
Potra2n3c7345	18.718	3.40716	0.675954	5.04052	4.64275e+07	1.40227e+06
Potra2n9c19784	41.2468	3.40545	0.581149	5.85986	4.63269e+09	1.71195e+08
Potra2n10c21362	100.709	3.40499	0.377543	9.01882	1.90119e+19	1.59332e+18
Potra2n10c20864	4.22269	3.40222	1.00644	3.38043	0.000723721	0.00151083
Potra2n3c6805	18.7618	3.40099	0.709239	4.79527	1.62453e+06	4.64037e+06
Potra2n2c4718	3.86724	3.40074	0.933227	3.64407	0.000268361	0.000592502
Potra2n6c13417	56.6968	3.39989	0.544175	6.2478	4.16277e+10	1.70554e+09
Potra2n16c29918	46.0045	3.39878	0.507322	6.69946	2.09198e+11	9.64784e+11
Potra2n17c31111	11.0793	3.39823	0.84141	4.03873	5.37405e-05	0.000129282
Potra2n11c23461	64.6295	3.39793	0.381156	8.91479	4.88722e+19	3.96962e+18
Potra2n9c19164	5.70084	3.39662	0.89411	3.79888	0.00014535	0.000331837
Potra2n6c13675	137.135	3.39654	0.300637	11.2978	1.34528e+29	2.09791e+28
Potra2n16c30280	5.93884	3.39625	0.901831	3.76595	0.000165915	0.000375867
Potra2n15c28085	11.3346	3.39134	0.947273	3.58011	0.000343453	0.00074734
Potra2n7c15718	5.99178	3.39077	0.890703	3.80684	0.000140753	0.000321894
Potra2n12c24084	3.84631	3.39066	0.865494	3.9176	8.94362e-05	0.000209872
Potra2n17c30814	1103.92	3.39064	0.395809	8.56635	1.06817e+17	7.92092e+17
Potra2n12c24185	51.5894	3.39042	0.41076	8.25402	1.53155e+16	1042659179145830
Potra2n14c27362	114.061	3.38986	0.339372	9.98864	1.70917e+23	1.86339e+22
Potra2n6c14993	5.51814	3.38765	0.879783	3.85054	0.000117855	0.000272175
Potra2n17c31180	8.25444	3.38516	0.89565	3.77956	0.000157106	0.000356863
Potra2n3c6958	22.2879	3.38479	0.656036	5.15945	2.47677e+07	7.69424e+07
Potra2n5c12061	468.33	3.38471	0.24601	13.7585	4.53117e+43	1.41396e+41
Potra2n5c12159	3.96692	3.38308	0.933094	3.62565	0.000288232	0.000633266
Potra2n7c16165	756.77	3.37996	0.322465	10.4817	1.04894e+25	1.3008e+24
Potra2n1c1431	8.19279	3.37928	0.876879	3.85376	0.000116317	0.000268663
Potra2n646s36262	5.81865	3.37765	0.89386	3.77872	0.000157636	0.000357987
Potra2n5c12515	4.14478	3.37726	0.896792	3.76593	0.00016593	0.000375874
Potra2n14c27348	7.90344	3.37582	0.931446	3.62427	0.000289775	0.000636518
Potra2n15c27991	1095.88	3.37379	0.187705	17.9739	3.12104e+72	3.10894e+70
Potra2n6c13478	30.8173	3.3737	0.714991	4.71852	2.37566e+06	6.65659e+06
Potra2n9c19911	33.5351	3.37195	0.578575	5.82802	5.60886e+09	2.05653e+08
Potra2n2c4899	41.4875	3.37058	0.502206	6.71156	1.92557e+11	8.91669e+11
Potra2n7c15898	495.017	3.36993	0.164786	20.4503	5.96555e+93	1.11239e+90
Potra2n2c5076	4.09951	3.36959	0.927196	3.63417	0.000278881	0.000614088
Potra2n10c21184	22.3062	3.36766	0.62225	5.41207	6.22989e+08	2.06075e+07
Potra2n5c10937	29.5908	3.36676	0.541824	6.21375	5.17334e+10	2.09947e+09
Potra2n4c8977	29.9232	3.36502	0.573962	5.86279	4.55164e+09	1.68344e+08
Potra2n192s34823	33.2264	3.3646	0.590496	5.69792	1.2128e+08	4.28844e+08
Potra2n3c7407	28.9783	3.3642	0.518464	6.48878	8.65346e+11	3.79469e+10
Potra2n6c14318	67.755	3.36077	0.486653	6.90589	4.989e+12	2.41674e+11
Potra2n18c32676	277.22	3.36072	0.252861	13.2908	2.61862e+40	7.20145e+39
Potra2n14c26361	74.5498	3.36061	0.368893	9.10998	8.23935e+20	7.08969e+19
Potra2n10c20187	3.96672	3.35934	0.911992	3.68352	0.000230032	0.000512092
Potra2n16c29456	905.571	3.35823	0.161799	20.7556	1.09149e+95	2.21051e+93
Potra2n10c21645	975.497	3.35818	0.350407	9.58366	9.36672e+22	9.19857e+21
Potra2n3c7705	768.538	3.35789	0.254262	13.2064	8.05491e+40	2.15321e+38
Potra2n5c11650	290.856	3.35776	0.262076	12.8122	1.40159e+37	3.34337e+36
Potra2n2c5894	501.855	3.35746	0.210999	15.9122	5.21416e+57	2.95833e+55
Potra2n2c4044	11.443	3.35724	0.846044	3.96816	7.24291e-05	0.000171715
Potra2n2c4599	44.016	3.35668	0.457044	7.34431	2.06816e+13	1.11782e+12
Potra2n16c30064	37.0789	3.35659	0.541947	6.19357	5.88152e+10	2.37615e+09
Potra2n7c15448	3.91032	3.35475	0.859478	3.90324	9.49135e-05	0.000221806
Potra2n1c2915	66.3888	3.35464	0.377777	8.87995	6.68899e+19	5.3873e+18
Potra2n4c9827	1467.32	3.3489	0.33594	9.96873	2.08872e+23	2.26749e+22
Potra2n2c4573	22.8228	3.3482	0.803375	4.16767	3.07727e-05	7.61744e-05
Potra2n15c28262	40.7755	3.34503	0.472132	7.08495	1.39096e+12	7.0309e+12
Potra2n6c14327	112.604	3.3447	0.371801	8.99594	2.34227e+19	1.94644e+18
Potra2n9c19388	414.459	3.34417	0.721203	4.63693	3.53615e+06	9.72737e+06
Potra2n6c14246	131.955	3.34376	0.314047	10.6473	1.79413e+26	2.33473e+25
Potra2n13c26161	603.549	3.34184	0.234028	14.2797	2.92993e+46	1.04795e+44
Potra2n6c15097	1161.39	3.34179	0.131501	25.4127	1.82404e+142	1.48446e+139
Potra2n15c28404	405.555	3.34026	0.266762	12.5215	5.69734e+36	1.2598e+34
Potra2n6c14409	14.1957	3.33969	0.747619	4.4671	7.92866e+06	2.10201e-05
Potra2n326s35317	5.44674	3.33946	0.922242	3.62103	0.000293437	0.000644192
Potra2n5c11574	11.0535	3.3377	0.865949	3.85439	0.000116018	0.000268013
Potra2n6c15144	10.5285	3.33755	0.838133	3.98213	6.8301e-05	0.000162356
Potra2n16c29743	7.69389	3.3362	0.883608	3.77565	0.00015959	0.000362184
Potra2n3c7670	17.8232	3.33475	0.678901	4.91199	9.01577e+07	2.64665e+06
Potra2n2c4390	32.1615	3.33414	0.551387	6.04682	1.47729e+09	5.74004e+09
Potra2n12c24648	3.92152	3.33298	0.882845	3.77528	0.000159829	0.000362673
Potra2n11c23368	218.845	3.33263	0.224357	14.8541	6.54119e+50	2.71419e+48
Potra2n6c14728	94.0008	3.33244	0.333186	10.0017	1.49742e+23	1.64014e+22
Potra2n4c9975	2017.73	3.33167	0.122277	27.2469	1.80751e+163	2.40328e+160
Potra2n10c22084	18.4304	3.33149	0.664451	5.01391	5.33353e+07	1.60063e+06
Potra2n6c13196	82.9758	3.33093	0.432078	7.7091	126708759973428	751091410883390
Potra2n3c7649	440.459	3.33028	0.234031	14.2301	5.96053e+46	2.10971e+44
[truncated: 4,002 more rows]

## Sheet: LDvsS down
Genes	baseMean	log2FoldChange	lfcSE	stat	pvalue	padj
Potra2n13c26252	832.471	-9.25134	0.337945	27.3752	5.40695e+165	7.87418e+162
Potra2n4c8896	293.346	-9.09651	0.536429	16.9575	1.69327e+64	1.2448e+62
Potra2n10c20214	156.871	-8.61924	0.315805	27.2929	5.14789e+164	7.15611e+161
Potra2n262s35145	154.455	-8.50365	0.448133	18.9757	2.70807e+80	3.33945e+78
Potra2n2c5524	106.457	-8.03695	0.285028	28.197	6.36307e+175	1.21623e+171
Potra2n4c8585	3116.56	-7.76048	0.828889	9.3625	7.78703e+21	7.184e+20
Potra2n18c32132	202.04	-7.72699	0.230438	33.5318	1.65686e+246	1.68901e+242
Potra2n2c5308	1054.43	-7.59372	0.869018	8.73828	2.36696e+18	1.82566e+17
Potra2n7c15976	503.546	-7.58341	0.471383	16.0876	3.11758e+58	1.84059e+56
Potra2n16c30451	73.9357	-7.4744	0.362335	20.6284	1.52468e+94	2.93256e+92
Potra2n1c714	63.8258	-7.28843	0.281068	25.9312	2.96256e+148	3.02005e+145
Potra2n14c26574	95.4293	-7.2787	0.637019	11.4262	3.09378e+30	5.04066e+29
Potra2n7c15655	71.9441	-7.21879	0.978439	7.37786	1.60851e+13	8.76685e+13
Potra2n8c17732	725.158	-7.06181	0.356044	19.8341	1.51184e+87	2.30028e+85
Potra2n16c29513	295.418	-7.01317	0.299827	23.3907	5.31023e+121	2.19457e+118
Potra2n7c15962	92.3652	-6.97287	0.738102	9.44702	3.48598e+21	3.28629e+20
Potra2n15c28169	189.699	-6.93015	0.223398	31.0215	2.76356e+211	1.20736e+207
Potra2n5c11263	191.191	-6.85005	0.35165	19.4797	1.63191e+84	2.32126e+82
Potra2n11c22673	125.01	-6.69181	0.289074	23.1492	1.48269e+118	5.81329e+116
Potra2n2c6299	68.0027	-6.63487	0.473001	14.0272	1.06303e+44	3.54519e+43
Potra2n16c29756	64.5734	-6.56702	0.637382	10.3031	6.8213e+25	8.08867e+24
Potra2n15c28653	130.937	-6.54302	0.300011	21.8093	1.89466e+105	5.08266e+103
Potra2n2c5296	120.059	-6.45466	0.484196	13.3307	1.53512e+40	4.28346e+39
Potra2n2c4057	1360.96	-6.42192	1.32192	4.85802	1.18566e+06	3.43604e+06
Potra2n1c2860	119.848	-6.39159	0.294261	21.7208	1.3039e+104	3.35089e+102
Potra2n6c12926	477.807	-6.36127	0.350802	18.1335	1.73314e+73	1.80283e+71
Potra2n543s35907	45.6147	-6.35957	0.536016	11.8645	1.80927e+32	3.34525e+31
Potra2n445s35701	106.445	-6.32332	0.396181	15.9607	2.40087e+57	1.38013e+55
Potra2n1c3340	161.249	-6.30702	0.548134	11.5063	1.22585e+30	2.05193e+29
Potra2n11c23023	91.9513	-6.27992	0.446281	14.0717	5.67064e+45	1.92687e+43
Potra2n16c29760	54.2629	-6.26534	0.485875	12.895	4.80451e+38	1.17732e+36
Potra2n4c9697	132.207	-6.22808	0.352808	17.6529	9.66363e+70	8.66663e+68
Potra2n4c8900	1029.74	-6.14798	0.553574	11.106	1.17339e+28	1.73358e+27
Potra2n13c25457	162.074	-6.13393	0.334758	18.3235	5.37415e+75	5.80749e+73
Potra2n3c6888	97.0044	-6.03976	0.616494	9.79694	1.16046e+22	1.20017e+21
Potra2n18c32739	165.922	-6.02333	0.586217	10.2749	9.14134e+25	1.07358e+23
Potra2n1075s36965	96.712	-5.96119	0.47093	12.6583	1.00606e+36	2.28581e+35
Potra2n13c25173	51.1277	-5.91243	0.730865	8.08963	5.9846e+16	3916518182909620
Potra2n18c32325	362.001	-5.91237	0.434081	13.6204	3.0271e+42	9.12971e+41
Potra2n19c33778	38.801	-5.89188	0.449323	13.1128	2.78211e+39	7.3094e+38
Potra2n5c11942	27.487	-5.87307	0.324235	18.1136	2.48743e+73	2.55268e+71
Potra2n11c23407	30.9771	-5.86347	0.452008	12.972	1.76282e+38	4.41883e+37
Potra2n17c30645	26.1456	-5.85117	0.510356	11.4649	1.98037e+30	3.27367e+29
Potra2n1c112	409.643	-5.79495	0.544159	10.6494	1.75557e+26	2.28562e+25
Potra2n6c13437	73.8435	-5.69939	0.384446	14.825	1.01048e+49	4.16472e+48
Potra2n10c21086	700.051	-5.69901	0.20538	27.7485	1.81441e+169	2.92046e+166
Potra2n8c17837	607.409	-5.62444	0.228999	24.561	3.30033e+133	1.90437e+130
Potra2n13c25438	43.9786	-5.6148	0.619572	9.06238	1.27634e+19	1.08454e+18
Potra2n18c32501	661.38	-5.60567	0.388365	14.434	3.1599e+47	1.1742e+45
Potra2n6c14883	87.3808	-5.60011	0.806912	6.94018	3.91611e+12	1.91404e+11
Potra2n1c370	193.828	-5.58996	0.366426	15.2554	1.51626e+52	6.99402e+51
Potra2n2c6282	38.5398	-5.57836	0.661308	8.43534	3.30234e+17	2.36291e+16
Potra2n2c6168	46.3876	-5.54019	0.237022	23.3741	7.83164e+121	3.19341e+118
Potra2n1c1192	543.279	-5.53213	0.427876	12.9293	3.07737e+38	7.60815e+37
Potra2n16c29429	120.231	-5.53171	0.220912	25.0403	2.22628e+138	1.51298e+135
Potra2n157s34761	25.1952	-5.51002	0.771888	7.13837	9.44414e+13	4.84753e+12
Potra2n5c11170	1003.76	-5.4935	0.519328	10.5781	3.76548e+26	4.78227e+25
Potra2n16c29897	512.88	-5.46748	0.431575	12.6686	8.82222e+37	2.01195e+35
Potra2n13c25099	201.274	-5.4514	0.23288	23.4086	3.49353e+121	1.46355e+118
Potra2n8c17563	106.767	-5.44325	0.237228	22.9452	1.6459e+116	6.21417e+114
Potra2n14c27605	1837.46	-5.40279	0.900557	5.99939	1.98066e+09	7.59493e+09
Potra2n16c29749	17.0866	-5.39695	0.472352	11.4257	3.11124e+30	5.06367e+29
Potra2n9c18680	52.5114	-5.3879	0.276456	19.4892	1.35709e+84	1.93935e+82
Potra2n4c10446	362.651	-5.37484	0.48099	11.1745	5.43359e+29	8.21405e+28
Potra2n387s35508	25.9886	-5.37286	0.448048	11.9917	3.92726e+33	7.49232e+32
Potra2n16c29274	96.5072	-5.3602	0.703816	7.6159	261850769184359	1.5175e+13
Potra2n313s35288	21.8667	-5.35784	0.430561	12.4439	1.50998e+35	3.25194e+34
Potra2n1c1901	70.9927	-5.33697	0.72225	7.38936	1.47533e+13	8.06113e+13
Potra2n185s34814	56.1705	-5.33417	0.272596	19.568	2.89661e+85	4.21826e+83
Potra2n2c6141	450.718	-5.32594	0.547779	9.72279	2.41091e+22	2.44708e+21
Potra2n19c34256	21.145	-5.32147	0.35444	15.0137	5.97073e+51	2.60106e+49
Potra2n13c25443	1008.33	-5.29883	0.694576	7.62887	236826134495381	1.37772e+13
Potra2n13c25130	66.2857	-5.2941	0.478601	11.0616	1.92587e+28	2.79793e+27
Potra2n17c30674	48.7843	-5.29109	1.05457	5.01728	5.24092e+07	1.57426e+06
Potra2n5c11122	453.056	-5.27851	0.56319	9.37251	7.08252e+21	6.55763e+20
Potra2n197s34889	403.801	-5.27582	0.667722	7.90123	2761579625738560	172216281782683
Potra2n18c32353	15.2119	-5.24299	0.475041	11.0369	2.53524e+28	3.65197e+27
Potra2n12c24822	17.5043	-5.22992	0.675021	7.74779	9350579020673550	560914068065179
Potra2n10c21491	496.286	-5.22826	0.379056	13.7928	2.81487e+43	8.86558e+42
Potra2n5c11742	18.0584	-5.21905	0.455896	11.4479	2.4095e+30	3.95524e+29
Potra2n739s36644	52.4647	-5.21313	0.784769	6.64289	3.07594e+11	1.39981e+10
Potra2n6c13491	43.4402	-5.20734	0.447791	11.6289	2.93715e+31	5.08047e+30
Potra2n185s34810	27.8582	-5.19638	0.288792	17.9935	2.19216e+72	2.19803e+70
Potra2n5c12062	51.1005	-5.18615	0.61051	8.49478	1.98306e+17	1.44359e+16
Potra2n7c16068	80.2858	-5.18476	0.497512	10.4214	1.98063e+25	2.41511e+24
Potra2n3c6757	216.741	-5.17631	0.460559	11.2392	2.61835e+29	4.02788e+28
Potra2n1c1029	573.021	-5.16908	0.332189	15.5607	1.34637e+54	6.81706e+53
Potra2n5c10841	32.6158	-5.16103	0.489518	10.5431	5.46852e+26	6.88496e+25
Potra2n5c10807	30.6508	-5.15894	0.503109	10.2541	1.1341e+24	1.32427e+23
Potra2n4c8857	35.4674	-5.15591	0.584026	8.82822	1.06351e+18	8.44116e+18
Potra2n3c6660	33.3787	-5.14256	0.39203	13.1178	2.60454e+39	6.85464e+38
Potra2n1c3306	41.1198	-5.12752	0.656336	7.81233	5613989713257410	342478898856485
Potra2n10c20508	38.6964	-5.11187	0.375537	13.6122	3.39058e+42	1.02057e+40
Potra2n14c27606	522.409	-5.11129	0.44408	11.5099	1.17671e+30	1.97293e+29
Potra2n11c23428	157.525	-5.10159	0.182976	27.8812	4.51394e+171	7.66917e+168
Potra2n10c20680	1180.51	-5.10116	0.865338	5.89499	3.74709e+09	1.3969e+08
Potra2n1c3530	36.8432	-5.09963	0.732082	6.96593	3.2625e+12	1.60071e+11
Potra2n17c31754	213.853	-5.0859	0.263165	19.3259	3.2517e+83	4.43944e+81
Potra2n6c15215	34.5888	-5.0857	0.456087	11.1507	7.10397e+29	1.06443e+27
Potra2n18c32156	17.1284	-5.06039	0.360069	14.0539	7.28733e+45	2.4598e+43
Potra2n2c4953	103.686	-5.05842	0.41165	12.2882	1.04863e+34	2.17711e+33
Potra2n1c2671	84.6338	-5.05562	0.342885	14.7444	3.34498e+49	1.35491e+47
Potra2n17c31294	82.0186	-5.05233	0.963552	5.24345	1.57602e+07	4.99632e+07
Potra2n15c28897	14.6671	-5.04564	0.422301	11.948	6.65347e+33	1.25601e+31
Potra2n9c19703	53.0477	-5.02502	0.624803	8.04255	8.79853e+16	5694673121070410
Potra2n17c30706	62.6709	-4.99667	0.659079	7.5813	342120341123089	1.96518e+13
Potra2n19c33742	20.9519	-4.98733	0.310869	16.0432	6.37887e+58	3.71574e+56
Potra2n11c23194	43.8549	-4.98661	0.478625	10.4186	2.03896e+25	2.48129e+24
Potra2n4c8782	359.431	-4.98169	0.406326	12.2603	1.4792e+34	3.05655e+33
Potra2n2c6018	12.3257	-4.94995	0.7942	6.23262	4.58694e+10	1.87183e+09
Potra2n11c22553	16.3574	-4.94802	0.401651	12.3192	7.14068e+35	1.49264e+33
Potra2n2c4776	15.4724	-4.92835	0.339807	14.5034	1.15325e+47	4.35946e+46
Potra2n19c33476	13.3855	-4.91603	0.360049	13.6538	1.91644e+42	5.80273e+41
Potra2n6c13785	27.927	-4.91598	0.485976	10.1157	4.70674e+24	5.32912e+23
Potra2n10c20763	63.5529	-4.90355	0.626849	7.82254	5176652847842940	317192218269221
Potra2n14c26936	12.4754	-4.87048	0.566127	8.60315	7.75587e+18	5.79915e+17
Potra2n11c22532	15.5754	-4.86035	0.321431	15.121	1.17741e+51	5.24884e+50
Potra2n9c19283	26.2538	-4.85202	0.401899	12.0727	1.47144e+33	2.86434e+32
Potra2n2c4716	54.3956	-4.84554	0.305251	15.874	9.5959e+57	5.33562e+55
Potra2n13c25624	13.1682	-4.84045	0.590266	8.20047	2.39457e+16	1609436142780990
Potra2n13c25118	12.4831	-4.83998	0.477064	10.1453	3.47597e+24	3.96052e+23
Potra2n8c17695	349.43	-4.81264	0.432612	11.1246	9.52252e+29	1.41505e+27
Potra2n127s34651	90.5445	-4.80908	0.500639	9.60589	7.55038e+22	7.47261e+21
Potra2n15c29164	99.9234	-4.78857	0.343689	13.9329	3.99873e+44	1.3065e+42
Potra2n15c28552	182.942	-4.77305	0.589234	8.10043	5.4766e+16	3595634502591500
Potra2n18c32997	23.1962	-4.77203	0.853987	5.58794	2.29783e+08	7.91563e+08
Potra2n5c11765	718.308	-4.7679	0.394387	12.0894	1.20183e+33	2.35607e+32
Potra2n3c7259	36.3877	-4.75956	0.513152	9.27514	1.77384e+20	1.59831e+19
Potra2n10c21807	131.428	-4.7576	0.165239	28.7921	2.69007e+182	7.47885e+179
Potra2n9c19229	152.725	-4.75755	0.324153	14.6768	9.07093e+49	3.57943e+47
Potra2n17c30636	13.2214	-4.73379	0.404476	11.7035	1.2227e+31	2.16139e+30
Potra2n7c16401	67.9326	-4.72948	0.540378	8.75217	2.09289e+18	1.61913e+17
Potra2n7c16403	11.7843	-4.71107	0.660679	7.13065	9.98966e+13	5.11721e+12
Potra2n7c16256	132.65	-4.69883	0.376835	12.4692	1.09904e+35	2.38883e+34
Potra2n4c9409	213.611	-4.69521	0.353632	13.2771	3.14314e+40	8.61319e+39
Potra2n492s35805	244.582	-4.6769	0.643619	7.26657	3.68743e+13	1.95406e+12
Potra2n3c7477	18.7432	-4.66534	0.692598	6.73601	1.62797e+11	7.58118e+11
Potra2n628s36211	47.132	-4.66146	0.49971	9.32834	1.07546e+20	9.84119e+20
Potra2n5c11339	49.8198	-4.63672	0.539728	8.59085	8.63249e+18	6.43891e+17
Potra2n12c24604	132.867	-4.63432	0.205841	22.5141	3.02023e+112	1.00396e+109
Potra2n4c9007	42.8713	-4.62704	0.336217	13.7621	4.31099e+43	1.34803e+41
Potra2n6c14885	118.376	-4.62183	0.36337	12.7194	4.61625e+37	1.06949e+35
Potra2n10c21163	14.0509	-4.61973	0.464323	9.94938	2.53756e+23	2.74019e+22
Potra2n13c25158	791.686	-4.60257	0.497348	9.25423	2.15782e+20	1.93295e+19
Potra2n556s35946	1273.33	-4.59484	0.479368	9.5852	9.22768e+22	9.07697e+21
Potra2n12c23930	18.422	-4.58683	0.336659	13.6246	2.86148e+42	8.63855e+41
Potra2n5c10921	21.5788	-4.58099	0.589359	7.77283	7674946056296270	463672502038617
Potra2n10c21387	176.256	-4.57648	0.501026	9.13421	6.58832e+20	5.71583e+19
Potra2n16c30314	39.3378	-4.57614	0.212074	21.5781	2.88691e+103	7.35722e+101
Potra2n12c24038	66.1304	-4.56626	0.219675	20.7864	5.74354e+96	1.17098e+93
Potra2n5c11799	333.324	-4.56217	0.430505	10.5972	3.06889e+26	3.9187e+25
Potra2n5c12233	298.414	-4.55109	0.408398	11.1438	7.68107e+29	1.14867e+27
Potra2n11c23373	223.01	-4.54458	0.732218	6.2066	5.41444e+10	2.19418e+09
Potra2n5c12157	132.456	-4.54229	0.2184	20.7981	4.50616e+96	9.24877e+94
Potra2n10c22025	390.731	-4.53266	0.388768	11.659	2.06423e+31	3.60116e+30
Potra2n914s36890	569.341	-4.5265	1.93474	2.33958	0.0193053	0.0326313
Potra2n12c24474	413.947	-4.52038	0.354058	12.7673	2.49506e+37	5.89675e+36
Potra2n6c14080	982.665	-4.51754	0.357969	12.6199	1.64004e+36	3.68794e+35
Potra2n17c31837	25.3923	-4.51435	0.431267	10.4676	1.21652e+25	1.50315e+24
Potra2n3c6889	406.232	-4.50829	0.432553	10.4225	1.95719e+25	2.38751e+24
Potra2n13c24974	113.803	-4.5042	0.43096	10.4516	1.4413e+25	1.77374e+24
Potra2n11c22595	188.517	-4.49264	0.50215	8.94681	3.65908e+19	2.99843e+18
Potra2n11c23601	17.3896	-4.47333	0.261361	17.1156	1.13631e+65	8.75316e+64
Potra2n6c13940	1801.52	-4.47279	0.772168	5.79251	6.93442e+09	2.51492e+08
Potra2n4c9359	27.7334	-4.46981	0.829089	5.39123	6.99764e+08	2.30502e+07
Potra2n10c21903	91.3179	-4.45451	0.336302	13.2456	4.78723e+40	1.29559e+38
Potra2n9c18791	63.281	-4.45372	0.621672	7.16411	7.82952e+13	4.03845e+12
Potra2n10c21096	11.1795	-4.45192	0.521121	8.54298	1.30802e+17	9.62029e+17
Potra2n12c24358	16.6438	-4.44029	0.574467	7.72941	108044018415729	645087672130981
Potra2n1c755	54.8383	-4.43202	0.635858	6.97015	3.16614e+12	1.55593e+11
Potra2n17c31193	12.7535	-4.411	0.521638	8.45605	2.7658e+17	1.98923e+16
Potra2n3c7230	59.3211	-4.40381	0.528709	8.32936	8.12819e+17	5.6417e+16
Potra2n706s36542	91.1309	-4.40106	0.247282	17.7977	7.35725e+71	6.83883e+69
Potra2n1c418	485.436	-4.39727	0.458827	9.58372	9.36136e+22	9.19657e+21
Potra2n10c20963	27.4171	-4.37914	0.732186	5.98091	2.2189e+09	8.47317e+09
Potra2n5c12291	47.6476	-4.3514	0.302021	14.4076	4.63418e+47	1.70542e+45
Potra2n4c8903	173.032	-4.3507	0.356858	12.1917	3.44127e+34	6.93282e+33
Potra2n185s34811	30.8583	-4.32367	0.399067	10.8344	2.36392e+27	3.23891e+26
Potra2n8c17905	135.059	-4.32094	0.33646	12.8424	9.49131e+38	2.29093e+36
Potra2n14c27282	162.159	-4.32016	0.320804	13.4667	2.45765e+41	7.1241e+40
Potra2n5c11113	65.0158	-4.31405	0.724135	5.95753	2.56082e+09	9.70496e+09
Potra2n12c24834	39.8524	-4.30889	0.536371	8.03342	9.47934e+16	6121050965740480
Potra2n2c5283	144.193	-4.30768	0.353583	12.1829	3.83253e+34	7.69066e+33
Potra2n8c17535	70.2707	-4.30694	0.426021	10.1097	5.00405e+24	5.6532e+23
Potra2n6c13556	19.8407	-4.30075	0.787394	5.46201	4.70778e+08	1.57414e+07
Potra2n19c33741	36.4364	-4.29917	0.349129	12.314	7.61704e+35	1.59004e+33
Potra2n780s36754	143.002	-4.29514	0.398223	10.7858	4.01874e+27	5.43807e+26
Potra2n1509s37114	12.6099	-4.29438	0.587607	7.30826	2.70615e+13	1.44935e+12
Potra2n10c20538	31.5984	-4.29169	0.347022	12.3672	3.93177e+35	8.32685e+34
Potra2n3c8375	8.18217	-4.29154	0.463482	9.25934	2.05694e+20	1.84469e+19
Potra2n15c28479	19.7179	-4.2884	0.603335	7.10782	1.17891e+12	5.99682e+12
Potra2n5c11020	16.6851	-4.27911	0.617734	6.92711	4.29522e+12	2.09029e+11
Potra2n2c4833	30.5956	-4.27741	0.472901	9.04504	1.49613e+19	1.26462e+18
Potra2n19c33909	3914.92	-4.27001	0.497278	8.58677	8.94512e+18	6.66415e+17
Potra2n18c33020	50.1937	-4.26242	0.41194	10.3472	4.30967e+25	5.15435e+24
Potra2n19c33353	80.5199	-4.26012	0.317869	13.4021	5.87697e+41	1.66569e+39
Potra2n2c4627	27.6016	-4.2598	0.695318	6.12641	8.98868e+10	3.57298e+09
Potra2n17c31899	25.5585	-4.24877	0.588823	7.21569	5.36609e+13	2.798e+12
Potra2n11c23353	148.336	-4.24759	0.50404	8.4271	3.54325e+17	2.52467e+16
Potra2n17c31368	13.6015	-4.23982	0.669831	6.32969	2.45651e+10	1.02979e+09
Potra2n9c19993	22.7916	-4.23406	0.434212	9.75114	1.82412e+22	1.86072e+21
Potra2n17c30708	34.8994	-4.22831	0.627607	6.73719	1.61475e+11	7.52196e+11
Potra2n19c33452	58.6468	-4.22488	0.251509	16.7981	2.51959e+63	1.77542e+61
Potra2n18c32134	724.472	-4.22391	0.262693	16.0792	3.56774e+58	2.09422e+56
Potra2n251s35122	42.8905	-4.22083	0.424905	9.93358	2.97381e+23	3.19887e+22
Potra2n185s34812	197.78	-4.21668	0.210668	20.0158	4.01276e+89	6.45882e+87
Potra2n1c603	68.2775	-4.21661	0.24537	17.1847	3.45745e+66	2.69731e+64
Potra2n2c6443	18.1809	-4.21426	0.628376	6.70658	1.99234e+11	9.20929e+11
Potra2n452s35715	8.48607	-4.21098	0.345161	12.2	3.107e+34	6.28415e+33
Potra2n3c7533	148.739	-4.20881	0.160244	26.265	4.81341e+152	5.25725e+149
Potra2n1c2038	30.8355	-4.20436	0.597278	7.0392	1.93341e+12	9.65333e+12
Potra2n5c11935	46.4018	-4.19981	0.265664	15.8087	2.70793e+56	1.48145e+54
Potra2n3c7320	33.1343	-4.19891	0.684231	6.13669	8.4259e+10	3.36064e+09
Potra2n13c25439	139.179	-4.19637	0.79335	5.28943	1.22698e+07	3.93036e+07
Potra2n4c8957	63.8739	-4.19408	0.276207	15.1845	4.47681e+52	2.03128e+50
Potra2n11c22406	12.2222	-4.19378	0.323685	12.9564	2.16285e+38	5.40386e+37
Potra2n7c15830	21.2662	-4.18992	0.406538	10.3063	6.59751e+25	7.83541e+24
Potra2n623s36198	22.2976	-4.18847	1.27871	3.27555	0.00105457	0.00214945
Potra2n4c9298	11.5504	-4.18506	0.597463	7.00473	2.47465e+12	1.22496e+11
Potra2n18c32632	9.9445	-4.18443	0.625705	6.68755	2.26942e+11	1.04474e+10
Potra2n1c2189	15.0694	-4.17442	0.722225	5.77995	7.47244e+09	2.70195e+08
Potra2n593s36082	23.1056	-4.16973	0.283108	14.7284	4.23684e+49	1.69815e+47
Potra2n16c29382	13.4398	-4.1649	0.595079	6.9989	2.5798e+12	1.27515e+11
Potra2n2c5541	29.94	-4.16351	0.422814	9.84715	7.05131e+23	7.38999e+22
Potra2n9c19606	20.4721	-4.16097	0.313462	13.2742	3.2656e+40	8.92467e+39
Potra2n17c31716	22.2603	-4.14267	0.709434	5.8394	5.23892e+09	1.92669e+08
Potra2n5c11594	18.7452	-4.11364	0.573565	7.17206	7.38794e+13	3.81633e+12
Potra2n9c19641	179.705	-4.10694	0.492155	8.34483	7.13189e+17	4.97845e+16
Potra2n16c29395	68.1337	-4.10612	0.562264	7.30282	2.81794e+13	1.5066e+12
Potra2n509s35845	12.1712	-4.10281	0.363306	11.293	1.42157e+29	2.21352e+28
Potra2n19c33355	140.831	-4.09594	0.321355	12.7458	3.28883e+37	7.70124e+36
Potra2n10c22333	18.9582	-4.08367	0.43215	9.44966	3.39944e+21	3.20765e+20
Potra2n360s35410	209.099	-4.08217	0.303338	13.4575	2.78167e+41	8.03291e+40
Potra2n3c6890	172.276	-4.0776	0.486397	8.38329	5.14705e+17	3.63189e+16
Potra2n1c672	8.28533	-4.07338	0.610894	6.6679	2.59496e+11	1.18941e+10
Potra2n14c27639	65.6683	-4.07045	0.560438	7.26299	37861837896504	2.00498e+12
Potra2n7c16468	27.1834	-4.06453	0.685241	5.93153	3.00121e+09	1.12885e+08
Potra2n19c34296	41.6078	-4.05641	0.307014	13.2124	7.4364e+40	2.00015e+38
Potra2n2c5671	325.659	-4.05288	0.483302	8.38581	5.03768e+17	3.55719e+16
Potra2n6c13365	293.12	-4.05264	0.341494	11.8674	1.74912e+32	3.23601e+31
Potra2n4c8842	78.7819	-4.05018	0.56351	7.18741	6.60323e+13	3.41862e+12
Potra2n2c4800	368.282	-4.04865	0.464538	8.71543	2.89654e+18	2.22455e+17
Potra2n1c419	1349.08	-4.04534	0.487798	8.29305	1.10377e+16	7.58216e+16
Potra2n8c16882	16.7818	-4.04327	0.573905	7.04519	1.85207e+12	9.26228e+12
Potra2n13c25215	200.564	-4.04109	0.5222	7.73859	100526565051730	601856742437228
Potra2n10c21013	68.5859	-4.02763	0.18888	21.3238	6.82663e+101	1.58159e+98
Potra2n2c5640	7.68406	-4.02654	0.666696	6.03954	1.5455e+09	5.99371e+09
Potra2n18c33250	54.2123	-4.02306	0.573962	7.00929	2395310294187	1.18647e+11
Potra2n15c29219	115.372	-4.02053	0.410589	9.79211	1.21727e+22	1.25722e+21
Potra2n15c28244	733.685	-4.01701	0.368774	10.8929	1.24638e+27	1.73416e+26
Potra2n1c659	59.0388	-4.01547	0.473285	8.48425	2.17114e+17	1.57488e+16
Potra2n16c29725	306.712	-4.01464	0.378081	10.6185	2.44512e+26	3.14848e+25
Potra2n14c27350	18.9489	-4.01448	0.716923	5.5996	2.14843e+08	7.42689e+08
Potra2n13c25832	18.0476	-4.01207	0.666719	6.01764	1.76976e+09	6.82519e+09
Potra2n581s36025	12.4203	-4.01146	0.321384	12.4818	9.38091e+36	2.04769e+34
Potra2n2c6335	30.5201	-4.00787	0.336254	11.9192	9.40403e+33	1.76111e+31
Potra2n290s35218	6.6488	-4.00708	0.466929	8.58178	9.34151e+18	6.94906e+17
Potra2n1c596	284.222	-4.00526	0.429506	9.32527	1.107e+20	1.01118e+19
Potra2n1c3887	10.5273	-4.00006	0.384553	10.4018	2.43206e+25	2.94558e+24
Potra2n643s36253	12.2029	-3.99563	0.420777	9.49583	2.18455e+21	2.09622e+20
Potra2n3c7389	271.296	-3.98956	0.214297	18.617	2.33988e+77	2.72083e+75
Potra2n9c19860	277.871	-3.98	0.452224	8.80094	1.35671e+18	1.06675e+17
Potra2n4c8922	168.004	-3.97333	0.61	6.51366	7.334e+11	3.2318e+10
Potra2n3c6552	7.90526	-3.97288	0.419531	9.46981	2.80345e+21	2.66584e+20
Potra2n11c23033	24.3436	-3.9704	0.461518	8.60292	7.77149e+18	5.80943e+17
Potra2n3c7427	22.5452	-3.96262	0.671387	5.90214	3.58822e+09	1.33976e+08
Potra2n18c32007	34.8846	-3.96176	0.431633	9.17855	4.36937e+20	3.8364e+19
Potra2n266s35156	81.2596	-3.95984	0.472324	8.38373	5.12759e+17	3.61897e+16
Potra2n8c17793	198.811	-3.95777	0.154711	25.5817	2.43983e+144	2.19454e+141
Potra2n3c7000	35.0126	-3.95289	0.394917	10.0094	1.3858e+23	1.51953e+22
Potra2n7c15994	6.58836	-3.9495	0.443262	8.91009	5.09899e+19	4.13728e+18
Potra2n3c7423	808.129	-3.9451	0.218202	18.08	4.57967e+73	4.68414e+71
Potra2n17c31619	10.6676	-3.93387	0.367408	10.7071	9.42746e+27	1.24861e+25
Potra2n6c13536	12.9836	-3.92326	0.583347	6.72543	1.75072e+11	8.12679e+11
Potra2n5c11801	479.514	-3.91579	0.381328	10.2688	9.73832e+25	1.14062e+23
Potra2n6c14200	33.2259	-3.9156	0.708411	5.5273	3.25193e+08	1.10517e+07
Potra2n16c29670	7.84195	-3.91532	0.60896	6.42952	1.28011e+10	5.51296e+10
Potra2n10c22000	147.31	-3.91203	0.396911	9.85621	6.44381e+23	6.76728e+22
Potra2n3c6664	23.1356	-3.91106	0.376729	10.3816	3.00667e+25	3.63145e+24
Potra2n5c12703	15.5832	-3.91084	0.572031	6.83675	8.10085e+12	3.8546e+11
Potra2n15c28987	152.934	-3.90796	0.34559	11.3081	1.19707e+29	1.87159e+28
Potra2n1c1222	9.07609	-3.89893	0.725008	5.37777	7.54152e+08	2.47297e+07
Potra2n5c11287	8.62241	-3.89702	0.595267	6.54668	5.88283e+11	2.61527e+10
Potra2n6c14172	412.072	-3.89422	0.354481	10.9857	4.47807e+28	6.35489e+27
Potra2n1c3204	700.466	-3.88884	0.248082	15.6756	2.22063e+55	1.16286e+53
Potra2n2c4922	1729.89	-3.87822	0.459801	8.43457	3.32431e+17	2.37812e+16
Potra2n16c29654	7.45877	-3.87123	0.407104	9.50921	1.92115e+21	1.84985e+20
Potra2n2c6436	217.131	-3.86576	0.432517	8.93782	3.96921e+19	3.24387e+18
Potra2n7c16440	7.92794	-3.85515	0.594325	6.4866	8.77954e+11	3.84601e+10
Potra2n8c18373	14228	-3.85475	0.385961	9.9874	1.73066e+23	1.88423e+22
Potra2n14c27143	109.329	-3.84991	0.41607	9.25302	2.18236e+20	1.95375e+19
Potra2n16c29791	123.87	-3.84719	0.172179	22.3441	1.3768e+110	4.34072e+108
Potra2n2c5450	138.819	-3.84579	0.241714	15.9105	5.3592e+57	3.03507e+55
Potra2n11c23374	403.116	-3.84138	0.242279	15.8552	1.29401e+56	7.16907e+55
Potra2n1c1897	127.995	-3.8399	0.533936	7.19169	6.39947e+13	3.31706e+12
Potra2n9c18939	266.627	-3.82353	0.457507	8.35732	6.41612e+17	4.49317e+16
Potra2n6c15222	86.5213	-3.82204	0.318687	11.9931	3.86287e+33	7.3741e+32
Potra2n4c9373	93.1474	-3.81489	0.360627	10.5785	3.74874e+26	4.76486e+25
Potra2n243s35085	13.7625	-3.81222	0.45623	8.3559	6.49352e+17	4.54314e+16
Potra2n1c1479	330.265	-3.80705	0.345454	11.0204	3.0469e+28	4.36849e+27
Potra2n5c10656	387.794	-3.80411	0.502731	7.56689	382269259361999	2.18678e+13
Potra2n5c10496	10.5369	-3.80256	0.527856	7.20378	5.85672e+13	3.04499e+12
Potra2n2c4795	36.7918	-3.80019	0.465986	8.15515	3.48746e+16	2317004058666180
Potra2n2c4565	291.154	-3.7999	0.571688	6.64681	2.9952e+11	1.3645e+10
Potra2n6c14028	192.671	-3.79557	0.270096	14.0527	7.41851e+45	2.50134e+43
Potra2n9c19888	116.833	-3.78758	0.248503	15.2416	1.8735e+52	8.62874e+51
Potra2n6c13119	121.035	-3.78721	0.554354	6.83175	8.38844e+12	3.98529e+11
Potra2n19c34306	11.3235	-3.78639	0.622658	6.08101	1.19426e+09	4.68743e+09
Potra2n11c23166	86.2532	-3.78622	0.32402	11.6851	1.5185e+31	2.6704e+30
Potra2n81s34517	108.038	-3.78203	0.160577	23.5527	1.17709e+122	5.14251e+120
Potra2n12c23718	36.6651	-3.78038	0.197387	19.1521	9.28725e+82	1.22422e+79
Potra2n1c2918	16.6352	-3.77876	0.433242	8.72205	2.73201e+18	2.10027e+17
Potra2n5c10929	96.3008	-3.755	0.201805	18.6071	2.81461e+77	3.26044e+75
Potra2n10c21821	39.6308	-3.75477	0.24518	15.3143	6.13396e+53	2.89039e+51
Potra2n8c17480	304.708	-3.75435	0.183759	20.4308	8.90125e+93	1.6498e+90
Potra2n14c27256	17.4756	-3.75229	0.29881	12.5574	3.61927e+36	8.04964e+35
Potra2n8c18186	153.287	-3.74845	0.360552	10.3964	2.57418e+25	3.11404e+24
Potra2n6c13173	1226.71	-3.74594	0.537316	6.97158	3.13393e+12	1.54112e+11
Potra2n2c5017	9.62569	-3.74577	0.676505	5.53695	3.07792e+08	1.04789e+07
Potra2n15c28284	102.529	-3.73041	0.214975	17.3528	1.88021e+67	1.52926e+65
Potra2n18c32703	787.756	-3.72958	0.507012	7.35599	1.89514e+13	1.02761e+12
Potra2n3c7374	13.243	-3.7258	0.55182	6.75184	1.45981e+11	6.81364e+11
Potra2n2c5423	20.7577	-3.72436	0.300798	12.3816	3.28763e+35	6.99169e+34
Potra2n12c24094	2520.06	-3.72377	0.381	9.77366	1.46079e+22	1.49913e+21
Potra2n1c3338	33.4492	-3.71898	0.348761	10.6634	1.5095e+26	1.97699e+25
Potra2n1c3397	56.7727	-3.71501	0.275055	13.5064	1.43317e+41	4.19413e+40
Potra2n465s35748	110.564	-3.71451	0.213958	17.3609	1.63051e+67	1.33683e+65
Potra2n7c15923	5231.63	-3.7097	0.326838	11.3503	7.39378e+30	1.17403e+28
Potra2n379s35487	9.74355	-3.70677	0.37637	9.84875	6.9405e+23	7.27631e+22
Potra2n16c29380	38.3978	-3.69826	0.354048	10.4457	1.53386e+25	1.88537e+24
Potra2n185s34809	77.8763	-3.69363	0.270235	13.6682	1.57249e+42	4.77076e+41
Potra2n11c23149	120.326	-3.69361	0.237524	15.5505	1.57949e+54	7.94464e+53
Potra2n526s35884	9.81159	-3.69236	0.289292	12.7634	2.62399e+37	6.19177e+36
Potra2n8c18085	19491.9	-3.68995	0.490661	7.52037	546231514833182	3.08897e+13
Potra2n3c7201	79.2962	-3.68856	0.428574	8.60658	7.52715e+18	5.63507e+17
Potra2n5c10791	216.714	-3.68737	0.627924	5.87232	4.29748e+09	1.59428e+08
Potra2n5c11247	6.98729	-3.68601	0.613755	6.00567	1.90542e+09	7.32361e+09
Potra2n12c24433	30.5037	-3.67753	0.43082	8.53613	1.38796e+17	1.01936e+16
Potra2n18c32911	52.7601	-3.67726	0.552277	6.65837	2.76881e+11	1.26493e+10
Potra2n10c20517	7.33521	-3.67547	0.513102	7.16324	7.87946e+13	4.06142e+12
Potra2n9c19116	45.4824	-3.67336	0.811948	4.52413	6.0644e+06	1.62683e-05
Potra2n11c22725	148.522	-3.66991	0.306069	11.9905	3.98648e+33	7.60058e+32
Potra2n9c19467	458.375	-3.66954	0.289051	12.6951	6.29247e+37	1.4458e+35
Potra2n1c333	98.2214	-3.66644	0.245918	14.9092	2.87079e+50	1.21095e+48
Potra2n17c30717	9.3636	-3.66612	0.439407	8.34334	7.2222e+17	5.03797e+16
Potra2n2c5089	18.7665	-3.65533	0.422507	8.65151	5.08218e+18	3.84513e+17
Potra2n1c243	9.31178	-3.65306	0.746397	4.89426	9.86761e+07	2.88383e+06
Potra2n10c21282	544.72	-3.65217	0.524747	6.95987	3.40586e+12	1.66973e+11
Potra2n19c33300	202.948	-3.64974	0.349027	10.4569	1.36216e+25	1.67703e+24
Potra2n262s35143	13.4822	-3.6457	0.340241	10.715	8.65164e+27	1.14885e+25
Potra2n10c22289	43.3969	-3.64238	0.264093	13.7921	2.84514e+43	8.94232e+42
Potra2n10c22282	14.8439	-3.63922	0.593767	6.12903	8.84175e+10	3.51655e+09
Potra2n1c3673	18.3161	-3.63484	0.278967	13.0297	8.29712e+39	2.11625e+37
Potra2n8c18242	79.3421	-3.6334	0.405626	8.95751	3.32103e+19	2.72944e+18
Potra2n6c14448	23.7393	-3.63129	0.406594	8.931	4.22192e+19	3.44208e+18
Potra2n8c18118	6.52233	-3.63116	0.497376	7.30065	2.86385e+13	1.53005e+12
Potra2n14c26828	663.837	-3.62953	0.308822	11.7528	6.82978e+32	1.22431e+30
Potra2n8c18206	2716.04	-3.62945	0.295403	12.2864	1.07112e+34	2.22232e+33
Potra2n1c2000	14.7857	-3.62708	0.302242	12.0006	3.52796e+33	6.75157e+32
Potra2n369s35442	771.556	-3.62533	0.33002	10.9852	4.50411e+28	6.38889e+27
Potra2n3c7940	211.9	-3.6246	0.591388	6.12897	8.84491e+10	3.51724e+09
Potra2n3c6802	7.51494	-3.60545	0.700309	5.14837	2.62753e+07	8.13703e+07
Potra2n15c28187	207.901	-3.60487	0.467947	7.70358	132308684409628	782182862002212
Potra2n11c22498	70.1534	-3.59972	0.705882	5.0996	3.40369e+07	1.04226e+06
Potra2n4c9315	12.1054	-3.58885	0.674037	5.32441	1.01279e+07	3.28168e+07
Potra2n9c18847	63.1116	-3.58786	0.745503	4.81267	1.4893e+06	4.27319e+06
Potra2n19c34377	83.2892	-3.58395	0.397042	9.02664	1.7703e+19	1.48773e+18
Potra2n6c13489	82.8999	-3.58372	0.523686	6.84326	7.74129e+12	3.68928e+11
Potra2n11c23144	58.5178	-3.58125	0.278002	12.8821	5.67838e+38	1.38923e+36
Potra2n19c34073	9.79873	-3.58076	0.577575	6.19963	5.65952e+10	2.2883e+09
Potra2n1c1461	55.2149	-3.57971	0.709832	5.04304	4.58202e+07	1.38477e+06
Potra2n4c9764	12.9109	-3.57948	0.610744	5.86084	4.60519e+09	1.70242e+08
Potra2n8c16806	15.5624	-3.57851	0.273775	13.071	4.82425e+39	1.2524e+37
Potra2n12c24385	51.6629	-3.57794	0.713349	5.0157	5.28411e+07	1.58645e+06
Potra2n11c23464	23.7613	-3.57378	0.319452	11.1872	4.70924e+29	7.14717e+28
Potra2n10c21793	21.8844	-3.56777	0.341512	10.447	1.51262e+25	1.85999e+24
Potra2n3c7485	25.6194	-3.56532	0.531431	6.70891	1.96082e+11	9.07045e+11
Potra2n5c12665	122.534	-3.56466	0.588465	6.05755	1.38209e+09	5.38601e+09
Potra2n17c31658	233.345	-3.56308	0.34803	10.2379	1.34183e+24	1.56267e+23
Potra2n14c27828	15.2961	-3.56155	0.446745	7.97222	1558524009616280	9921279280374650
Potra2n5c10501	16.4438	-3.5614	0.572054	6.22563	4.79632e+10	1.95362e+09
Potra2n10c21868	93.1682	-3.5589	0.252611	14.0885	4.47198e+45	1.52635e+43
Potra2n4c8731	39.9148	-3.55456	0.616021	5.7702	7.91765e+09	2.85523e+08
Potra2n7c16472	296.374	-3.55229	0.392822	9.04301	1.52418e+19	1.28656e+18
Potra2n13c25028	312.93	-3.54627	0.474626	7.47171	791614664371357	4.41932e+13
Potra2n17c31064	23.1532	-3.54392	0.360624	9.82718	8.59954e+23	8.96545e+22
Potra2n1c678	540.585	-3.54164	0.456914	7.75123	9100727935669980	546256152983240
Potra2n3c7001	47.7489	-3.53992	0.403281	8.77778	1.66727e+18	1.30004e+17
Potra2n3c7280	656.689	-3.53628	0.191889	18.4288	7.72468e+76	8.52836e+74
Potra2n6c12928	25.4235	-3.53417	0.399361	8.84956	8.78628e+19	7.00827e+18
Potra2n1c1382	32.5255	-3.53328	0.347426	10.1699	2.70191e+24	3.09819e+23
Potra2n11c23408	159.231	-3.52193	0.539861	6.52376	6.85652e+11	3.02705e+10
Potra2n18c32848	12.9358	-3.52014	0.526338	6.68797	2.26282e+11	1.04186e+10
Potra2n2c6306	41.2532	-3.51822	0.33734	10.4293	1.82229e+25	2.23003e+24
Potra2n2c5725	4.81813	-3.51465	0.457187	7.68755	149981885394282	883234660300227
Potra2n5c12697	105.855	-3.51406	0.334464	10.5065	8.0602e+26	1.00733e+24
Potra2n3c7906	179.832	-3.51373	0.577171	6.08786	1.14431e+09	4.50067e+09
Potra2n14c27242	464.309	-3.51339	0.40052	8.77208	1.75402e+18	1.36491e+17
Potra2n5c11957	23.2004	-3.51171	0.649588	5.40606	6.44274e+08	2.12957e+07
Potra2n4c8859	14.9846	-3.51161	0.411637	8.53086	1.45269e+17	1.06561e+16
Potra2n3c7243	136.605	-3.51053	0.567297	6.18817	6.08662e+10	2.4545e+09
Potra2n3c6530	58.794	-3.51032	0.535906	6.55026	5.74373e+11	2.55569e+10
Potra2n15c28733	205.047	-3.50946	0.197223	17.7944	7.81198e+71	7.21764e+69
Potra2n4c9110	24.7735	-3.50796	0.348226	10.0738	7.21268e+24	8.06487e+23
Potra2n2c6132	10.2098	-3.50622	0.805982	4.35025	1.35984e-05	3.50757e-05
Potra2n5c10806	1502.96	-3.50541	0.205005	17.0992	1.50581e+65	1.15415e+63
Potra2n10c21575	15.4193	-3.50184	0.502705	6.966	3.26089e+12	1.60017e+11
Potra2n10c22281	80.6341	-3.50122	0.325531	10.7554	5.5886e+27	7.48286e+26
Potra2n8c17800	15.1866	-3.5012	0.676923	5.17222	2.31326e+07	7.21055e+07
Potra2n10c20806	121.1	-3.49923	0.58686	5.96263	2.48209e+09	9.41474e+09
Potra2n18c32891	16.1755	-3.49818	0.298397	11.7233	9.68783e+32	1.72449e+30
Potra2n5c11415	34.4676	-3.49695	0.328219	10.6543	1.66469e+26	2.17095e+25
Potra2n14c27457	459.142	-3.49513	0.428979	8.14755	3.71361e+16	2461399558392410
Potra2n5c12096	1458.03	-3.49355	0.184702	18.9146	8.65233e+80	1.05421e+77
Potra2n12c24489	886.994	-3.48921	0.349635	9.97959	1.87236e+23	2.03628e+22
Potra2n10c20810	31.3525	-3.48742	0.397253	8.77884	1.65171e+18	1.2889e+17
Potra2n19c34376	161.206	-3.4806	0.39253	8.86709	7.50807e+19	6.02491e+18
Potra2n6c13976	14.0262	-3.47897	0.422244	8.23925	1.7329e+16	1176089651302780
Potra2n5c12713	76.1195	-3.47556	0.566797	6.13193	8.68177e+10	3.45684e+09
Potra2n14c26578	26.5934	-3.4692	0.358939	9.66516	4.23954e+22	4.25645e+21
Potra2n17c31627	167.116	-3.46333	0.285373	12.1362	6.79406e+34	1.34918e+32
Potra2n17c31674	5344.49	-3.46056	0.427196	8.10064	5.46699e+16	3590135869530490
Potra2n8c18597	54.3086	-3.4548	0.505835	6.82988	8.49852e+12	4.03443e+11
Potra2n19c33356	176.017	-3.43953	0.30445	11.2975	1.34994e+29	2.10415e+28
Potra2n10c20549	5478.29	-3.43796	0.265859	12.9315	2.98923e+38	7.40221e+37
Potra2n13c26162	47.7939	-3.43581	0.201736	17.0312	4.8217e+65	3.62298e+63
Potra2n4c10165	10.0101	-3.43403	0.506624	6.77827	1.21621e+11	5.70974e+11
Potra2n14c27866	23.6192	-3.43284	0.33712	10.1829	2.36524e+24	2.72337e+23
Potra2n4c8558	23.5935	-3.43017	0.480268	7.1422	9.18468e+13	4.71672e+12
Potra2n8c17894	16.3051	-3.42738	0.630646	5.43471	5.48847e+08	1.82381e+07
Potra2n16c30374	25.2055	-3.42734	0.356596	9.61129	7.16488e+22	7.11173e+21
Potra2n4c8809	138.787	-3.42565	0.286004	11.9776	4.65621e+33	8.84988e+32
Potra2n287s35198	62.7328	-3.42549	0.202099	16.9496	1.93806e+64	1.41792e+62
Potra2n15c27959	462.286	-3.42496	0.255317	13.4146	4.96839e+41	1.41474e+39
Potra2n10c22283	10.0481	-3.42249	0.437401	7.82461	5092143961557780	312574407989044
Potra2n14c27373	46.4291	-3.42189	0.590645	5.79348	6.89428e+09	2.50119e+08
Potra2n19c33881	50.0762	-3.4179	0.387451	8.8215	1.12933e+18	8.94501e+18
Potra2n5c12208	671.855	-3.41665	0.235523	14.5066	1.10015e+47	4.16396e+46
Potra2n14c27297	13.9011	-3.41522	0.408584	8.35867	6.34273e+17	4.44476e+16
Potra2n1c223	104.258	-3.41412	0.357056	9.56187	1.1565e+21	1.13141e+20
Potra2n14c27180	44.9872	-3.41086	0.217394	15.6898	1.77736e+55	9.33927e+54
Potra2n8c17881	12.8502	-3.41033	0.444083	7.67948	159737370457805	939059300947571
Potra2n14c26369	255.753	-3.4077	0.340243	10.0155	1.30297e+23	1.43386e+22
Potra2n8c17540	673.498	-3.40067	0.511074	6.65398	2.85268e+11	1.30132e+10
Potra2n3c7223	9.92784	-3.40028	0.367584	9.25037	2.23722e+20	2.00167e+19
Potra2n6c14981	138.486	-3.3999	0.245059	13.8738	9.13269e+44	2.95236e+42
Potra2n15c27956	13.6417	-3.3957	0.358795	9.46417	2.9589e+21	2.80842e+20
Potra2n18c33091	71.8644	-3.39241	0.319336	10.6233	2.32096e+26	2.9974e+25
Potra2n3c7541	9.99756	-3.38936	0.484633	6.99366	2.67804e+12	1.32179e+11
Potra2n10c20487	12.8761	-3.38553	0.596735	5.67341	1.39981e+08	4.92413e+08
Potra2n6c14973	33.3648	-3.38538	0.525254	6.44523	1.15429e+10	4.99572e+10
Potra2n16c29958	9.10701	-3.38495	0.572031	5.91743	3.27015e+09	1.22503e+08
Potra2n1c2471	180.022	-3.37925	0.132977	25.4123	1.84455e+142	1.48446e+139
Potra2n1c1846	25.6562	-3.37684	0.1803	18.729	2.87406e+78	3.40672e+76
Potra2n17c30661	21.2746	-3.37636	0.340333	9.92077	3.38128e+23	3.62949e+22
Potra2n1428s37067	69.0704	-3.37241	0.260145	12.9636	1.96874e+38	4.92693e+37
Potra2n8c18609	130.3	-3.37159	0.19391	17.3874	1.02857e+67	8.50148e+66
Potra2n9c18794	198.952	-3.37126	0.248278	13.5786	5.36503e+42	1.59914e+40
Potra2n1c3833	178.479	-3.3693	0.234585	14.3628	8.8554e+47	3.2125e+45
Potra2n8c18243	350.45	-3.36407	0.330721	10.1719	2.64672e+24	3.03835e+23
Potra2n15c28853	30.8086	-3.36193	0.286777	11.7232	9.69828e+32	1.72535e+30
Potra2n15c29011	261.753	-3.35862	0.51379	6.53695	6.27856e+11	2.78274e+10
Potra2n10c20599	15.5356	-3.3569	0.378888	8.85988	8.01038e+19	6.41951e+18
Potra2n4c10336	8.38767	-3.35271	0.340327	9.85142	6.75798e+23	7.09225e+22
Potra2n4c8998	31.2951	-3.35249	0.21804	15.3756	2.38728e+53	1.14251e+51
Potra2n17c31063	105.096	-3.35213	0.149568	22.4121	2.99933e+111	9.75794e+109
Potra2n2c5232	57.7027	-3.35067	0.520168	6.44151	1.18294e+10	5.11324e+10
Potra2n1c3434	10.8308	-3.34968	0.455509	7.35372	1.92769e+13	1.04468e+12
Potra2n16c29409	401.243	-3.34547	0.350337	9.54927	1.30612e+21	1.27168e+20
Potra2n1c3102	8.41	-3.34509	0.663501	5.04158	4.61713e+07	1.39496e+06
Potra2n8c17065	210.71	-3.34508	0.505523	6.61706	3.66408e+11	1.65736e+10
Potra2n3c7262	187.765	-3.34198	0.348342	9.59397	8.47627e+22	8.35381e+21
Potra2n10c21771	10.0965	-3.34145	0.640887	5.21379	1.8502e+07	5.82773e+07
Potra2n10c22249	33.4765	-3.33627	0.537691	6.20482	5.47603e+10	2.21705e+09
Potra2n2c5105	23.707	-3.33448	0.45978	7.25235	4.09606e+13	2.15711e+12
Potra2n681s36449	60.9177	-3.33355	0.199022	16.7496	5.69614e+63	3.96804e+61
Potra2n4c9172	11.3214	-3.3326	0.34043	9.78937	1.25071e+22	1.29e+21
Potra2n2c4811	249.071	-3.32947	0.308988	10.7754	4.49768e+27	6.06735e+26
Potra2n11c23371	57.0723	-3.3177	0.370567	8.95303	3.45864e+19	2.84024e+18
Potra2n19c33351	15.4226	-3.31725	0.474972	6.98409	2.867e+12	1.41277e+11
Potra2n4c9757	38.9585	-3.31575	0.272593	12.1637	4.84886e+34	9.66659e+33
Potra2n4c8871	11.387	-3.31306	0.497879	6.65435	2.84562e+11	1.29846e+10
Potra2n4c9102	30.0019	-3.31231	0.366922	9.02731	1.75943e+19	1.479e+18
Potra2n3c7330	161.737	-3.30852	0.424601	7.79208	6591307647617090	400185090847594
Potra2n1c2311	12.979	-3.30761	0.290281	11.3945	4.4527e+30	7.17439e+29
Potra2n14c26371	77.7686	-3.30425	0.444537	7.43303	1.0614e+13	5.86859e+13
Potra2n16c30327	14.9287	-3.30326	0.579851	5.69674	1.2212e+08	4.3167e+08
Potra2n6c14324	1320.49	-3.30295	0.257136	12.8452	9.15359e+38	2.21467e+36
Potra2n1c2861	14.7813	-3.29954	0.287755	11.4665	1.94419e+30	3.21733e+29
Potra2n4c10100	36.8351	-3.29836	0.260084	12.6819	7.4518e+37	1.70574e+35
Potra2n16c29920	25.9342	-3.29279	0.358148	9.19394	3.78719e+20	3.33769e+19
Potra2n6c13192	12.8306	-3.29237	0.339999	9.68348	3.54436e+22	3.57021e+21
Potra2n10c20141	24.1193	-3.29144	0.540794	6.08631	1.15546e+09	4.54039e+09
Potra2n10c21792	1017.7	-3.29004	0.50743	6.48373	8.94819e+11	3.91773e+10
Potra2n13c26298	470.449	-3.28565	0.408132	8.05046	8.24839e+16	5352233170057770
Potra2n483s35772	75.7064	-3.28519	0.281739	11.6604	2.03139e+31	3.54584e+30
Potra2n16c30554	35.0704	-3.27888	0.525443	6.24022	4.36951e+10	1.78597e+09
Potra2n3c7009	188.797	-3.27878	0.350114	9.3649	7.61233e+21	7.0268e+20
Potra2n3c7233	78.3147	-3.27811	0.322693	10.1586	3.03395e+24	3.47112e+23
Potra2n1c771	12.0109	-3.27502	0.459192	7.13214	9.8819e+13	5.06625e+12
Potra2n1c629	5.68404	-3.27091	0.718819	4.5504	5.35434e+06	1.44508e-05
Potra2n10c21531	12.7752	-3.27035	0.31884	10.257	1.1004e+24	1.28639e+23
Potra2n4c8644	27.7033	-3.27029	0.234096	13.9699	2.38105e+44	7.83811e+43
Potra2n11c22572	17.8613	-3.26759	0.275882	11.8442	2.30712e+32	4.24009e+31
Potra2n14c27163	75.5322	-3.26544	0.226262	14.4321	3.25149e+47	1.20674e+45
Potra2n5c12213	163.621	-3.26532	0.200209	16.3096	8.43958e+60	5.28887e+58
Potra2n16c29583	24.371	-3.26319	0.330505	9.87336	5.43124e+23	5.73929e+22
Potra2n387s35505	485.64	-3.25812	0.369128	8.82653	1.07972e+18	8.56543e+18
Potra2n438s35674	236.011	-3.25691	0.296709	10.9768	4.94212e+28	6.99068e+27
Potra2n6c13650	26.3699	-3.25112	0.576933	5.63518	1.7488e+08	6.10128e+08
Potra2n16c29283	9.42322	-3.24406	0.691553	4.69097	2.71911e+06	7.58219e+06
Potra2n14c26428	10.6079	-3.24192	0.315042	10.2905	7.78038e+25	9.16544e+24
Potra2n6c14923	27.9139	-3.24137	0.423879	7.64692	205848438970830	1.20228e+13
Potra2n16c29866	113.249	-3.24135	0.588386	5.50888	3.6113e+08	1.22222e+07
Potra2n1c917	182.068	-3.22952	0.401704	8.03955	9.01658e+16	5833344500844340
Potra2n751s36688	11.5442	-3.22304	0.423037	7.61882	256004396100798	1.48501e+13
Potra2n9c19349	8.78786	-3.22225	0.678706	4.74763	2.05811e+06	5.80357e+06
Potra2n11c23264	43.8851	-3.22095	0.543629	5.9249	3.12484e+09	1.17334e+08
Potra2n8c18451	12.9518	-3.21832	0.355249	9.05934	1.31245e+19	1.11398e+18
Potra2n1c928	106.474	-3.21691	0.166301	19.3439	2.29262e+83	3.1582e+81
Potra2n1c2316	19.1811	-3.21677	0.62225	5.16957	2.3463e+07	7.30535e+07
Potra2n18c32441	37.1363	-3.21655	0.498564	6.45163	1.10653e+10	4.79717e+10
Potra2n19c34319	10.2255	-3.21243	0.513223	6.25933	3.86623e+10	1.58853e+09
Potra2n10c22115	111.838	-3.21223	0.351083	9.14951	5.71939e+20	4.9803e+19
Potra2n14c26721	7.26557	-3.20918	0.394528	8.13424	4.14522e+16	2737929284241130
Potra2n5c12228	172.362	-3.20782	0.382259	8.39174	4.78981e+17	3.38605e+16
Potra2n2c5597	39.4823	-3.20556	0.519072	6.17557	6.59256e+10	2.65085e+09
Potra2n10c21080	2050.42	-3.20263	0.128522	24.9188	4.65081e+137	3.02619e+134
Potra2n17c30705	83.8249	-3.20243	0.53855	5.9464	2.74101e+09	1.03544e+08
Potra2n15c28174	89.0121	-3.2023	0.378592	8.45845	2.70946e+17	1.95056e+16
Potra2n6c12984	451.791	-3.19976	0.25204	12.6955	6.26668e+37	1.44095e+35
Potra2n4c9742	81.6729	-3.19685	0.488983	6.53775	6.24495e+11	2.76944e+10
Potra2n2c4919	44.8439	-3.19549	0.261964	12.1982	3.17765e+34	6.42282e+33
Potra2n17c30869	5.4747	-3.19531	0.663491	4.81591	1.46533e+06	4.20806e+06
Potra2n17c31739	10.4164	-3.19393	0.339474	9.40849	5.03306e+21	4.69119e+20
Potra2n13c25904	64.9167	-3.19373	0.208942	15.2853	9.58837e+53	4.44958e+51
Potra2n1413s37056	21.3376	-3.19155	0.59793	5.33767	9.41473e+08	3.06065e+07
Potra2n659s36321	231.513	-3.18996	0.186422	17.1115	1.21839e+65	9.36191e+64
Potra2n1c1849	22.2498	-3.18782	0.527532	6.04289	1.51376e+09	5.87363e+09
Potra2n450s35713	66.4494	-3.18775	0.373821	8.52749	1.49562e+17	1.09658e+16
Potra2n3c7815	509.646	-3.18647	0.346823	9.18761	4.01674e+20	3.53392e+19
Potra2n10c20687	7.79613	-3.1845	0.382447	8.32665	8.31643e+17	5.76594e+16
Potra2n16c29324	1333.72	-3.18227	0.259363	12.2695	1.32014e+34	2.73341e+33
Potra2n3c7140	16.7682	-3.18211	0.631865	5.03606	4.75217e+07	1.43392e+06
Potra2n12c24421	43.4151	-3.17905	0.331202	9.59852	8.11003e+22	8.00054e+21
Potra2n3c6963	319.519	-3.17755	0.260524	12.1968	3.2343e+34	6.52445e+33
Potra2n11c23352	178.889	-3.17751	0.472931	6.71876	1.83279e+11	8.49237e+11
Potra2n620s36186	82.5809	-3.17625	0.223868	14.1881	1.08592e+45	3.80401e+44
Potra2n7c15672	160.534	-3.17305	0.254863	12.45	1.39857e+35	3.01626e+34
Potra2n19c33804	58.4853	-3.17129	0.395612	8.01616	1091006314185050	7019700071002300
Potra2n8c17105	23.6318	-3.17013	0.463028	6.84651	7.56711e+12	3.61131e+11
Potra2n18c31993	43.8407	-3.16617	0.56999	5.55478	2.77959e+08	9.50032e+08
Potra2n1c1550	26.5608	-3.16276	0.918005	3.44525	0.000570523	0.00120718
Potra2n1c1202	627.122	-3.16271	0.548369	5.76749	8.04622e+09	2.8985e+08
Potra2n12c24318	30.7194	-3.16141	0.275974	11.4555	2.20785e+30	3.63202e+29
Potra2n11c23287	47.078	-3.15786	0.155403	20.3204	8.48724e+92	1.54496e+89
Potra2n10c21959	11.4825	-3.15754	0.571972	5.52045	3.38133e+08	1.14761e+07
Potra2n10c21596	270.437	-3.15372	0.404238	7.80162	6111614652922390	371799677944979
Potra2n16c30482	119.258	-3.15051	0.379599	8.29957	1.0449e+16	7.18731e+16
Potra2n15c28410	2635.28	-3.15013	0.179514	17.5481	6.15179e+69	5.31452e+67
Potra2n12c23848	181.355	-3.14794	0.409627	7.68488	153137873876666	900964154026894
Potra2n8c17072	20.9811	-3.14559	0.514975	6.10824	1.00736e+09	3.98401e+09
Potra2n11c22854	91.4466	-3.14124	0.6217	5.05267	4.35679e+07	1.31997e-06
Potra2n2c5334	52.118	-3.13957	0.352922	8.89592	5.79351e+19	4.68344e+18
Potra2n10c21248	39.2677	-3.13924	0.31132	10.0836	6.52619e+24	7.31332e+23
Potra2n14c26937	806.337	-3.13659	0.432491	7.25239	4.09468e+13	2.15678e+12
Potra2n7c16219	30.2734	-3.13613	0.726638	4.31595	1.58917e-05	4.06857e-05
Potra2n10c21446	297.706	-3.13538	0.354231	8.85122	8.65684e+19	6.9141e+18
Potra2n14c26737	28.4687	-3.13505	0.326965	9.58832	8.95351e+22	8.81273e+21
Potra2n16c30404	8.40211	-3.1296	0.432013	7.24424	4.34876e+13	2.28546e+12
Potra2n13c25458	47.257	-3.12687	0.241542	12.9454	2.49327e+38	6.19399e+37
Potra2n14c26322	5.81676	-3.12562	0.411684	7.59228	314315174026533	1.80782e+13
Potra2n1c1022	140.086	-3.12524	0.404596	7.72435	112429764150827	669969845477985
Potra2n14c27418	27.8271	-3.12481	0.289063	10.8102	3.08145e+27	4.1957e+26
Potra2n13c25982	17.7232	-3.1235	0.315762	9.89192	4.51285e+23	4.80534e+22
Potra2n1c3771	10647.6	-3.11947	0.434599	7.1778	7.08402e+13	3.66202e+12
Potra2n9c19285	316.446	-3.11028	0.422514	7.36138	1.82019e+13	9.8836e+13
Potra2n2c4339	156.109	-3.10904	0.501449	6.20012	5.64202e+10	2.28155e+09
Potra2n411s35558	754.891	-3.10597	0.372431	8.33972	7.44651e+17	5.18861e+16
Potra2n10c21118	45.6328	-3.10571	0.352691	8.80575	1.29975e+18	1.02418e+17
Potra2n15c28022	9.5177	-3.10354	0.389797	7.96194	1693620854826110	107343368669269
Potra2n8c16853	1267.59	-3.10225	0.712125	4.35633	1.32262e-05	3.41566e-05
Potra2n1c1944	8.7296	-3.09999	0.47578	6.51559	7.2406e+11	3.19197e+10
Potra2n11c23156	19.7802	-3.09899	0.479035	6.46923	9.85008e+11	4.29224e+10
Potra2n2c5519	7.74996	-3.09738	0.590399	5.24625	1.55229e+07	4.92692e+07
Potra2n16c29734	707.611	-3.09479	0.173779	17.8088	6.04203e+71	5.68542e+69
Potra2n9c19403	12.2779	-3.09452	0.29028	10.6605	1.55811e+26	2.03803e+25
Potra2n3c7121	46.7143	-3.09379	0.420196	7.36273	1.80188e+13	9.78759e+13
Potra2n5c10828	19.2777	-3.09378	0.339851	9.10334	8.75967e+20	7.51847e+19
Potra2n673s36378	77.4035	-3.09372	0.271348	11.4013	4.11864e+30	6.63967e+29
Potra2n13c25570	9.04756	-3.08738	0.587965	5.25096	1.5131e+07	4.80703e+07
Potra2n6c14576	1650.59	-3.08691	0.178244	17.3185	3.41247e+67	2.73194e+65
Potra2n4c10462	507.457	-3.08569	0.370808	8.32153	8.68326e+17	6.00927e+16
Potra2n17c31247	4.56459	-3.08362	0.488527	6.31209	2.75294e+10	1.14807e+09
Potra2n12c23965	1815.03	-3.07813	0.339689	9.06159	1.28564e+19	1.09185e+18
Potra2n17c31804	371.106	-3.07688	0.154143	19.9611	1.19959e+88	1.90081e+86
Potra2n10c21122	301.109	-3.07501	0.198896	15.4604	6.42024e+54	3.14147e+52
Potra2n4c8469	421.631	-3.07419	0.42444	7.24293	4.39088e+13	2.30723e+12
Potra2n4c9987	19.1161	-3.07394	0.282101	10.8966	1.19679e+27	1.6674e+26
Potra2n1c2563	16.9551	-3.07371	0.434969	7.0665	1.5889e+12	7.98797e+12
Potra2n8c16829	5.39083	-3.06953	0.45395	6.76184	1.36249e+11	6.37395e+11
Potra2n10c21445	37.5846	-3.06879	0.393569	7.79734	6322608312460420	384203508977445
Potra2n1c3567	6.0361	-3.06502	0.640927	4.78218	1.73407e+06	4.93533e+06
Potra2n13c26117	9.06656	-3.06331	0.366602	8.35595	6.4907e+17	4.5422e+16
Potra2n1c3057	585.792	-3.06295	0.162858	18.8075	6.56107e+79	7.86861e+77
Potra2n17c31695	10.3528	-3.05578	0.392004	7.79528	6426429646826830	390402767621336
Potra2n19c34442	5.71806	-3.05506	0.433216	7.05204	1.76313e+12	8.83913e+12
Potra2n18c32438	34.3744	-3.05476	0.613369	4.9803	6.34851e+07	1.89116e+06
Potra2n10c20770	38.8368	-3.05147	0.415491	7.34425	2.0691e+13	1118150354281
Potra2n13c24943	27.513	-3.04901	0.360442	8.45908	2.69493e+17	1.94146e+16
Potra2n15c28658	17.8647	-3.04354	0.332909	9.14224	6.11715e+20	5.31754e+19
Potra2n2c6271	407.801	-3.04286	0.228682	13.3061	2.13396e+40	5.90591e+39
Potra2n197s34870	18.116	-3.03864	0.312949	9.7097	2.74152e+22	2.77431e+21
Potra2n3c7965	58.8956	-3.03399	0.501396	6.05108	1.43876e+09	5.59967e+09
Potra2n3c7809	374.981	-3.0325	0.2715	11.1695	5.75358e+29	8.68911e+28
Potra2n1c2033	9.86944	-3.03011	0.538418	5.6278	1.82519e+08	6.35399e+08
Potra2n10c21390	14.7031	-3.02969	0.407774	7.42983	1.08734e+13	6.0033e+13
Potra2n1383s37019	611.037	-3.02904	0.548897	5.51841	3.42082e+08	1.16052e+07
Potra2n13c25791	19.8265	-3.02729	0.269786	11.2211	3.21322e+29	4.92062e+28
Potra2n583s36031	4.06902	-3.02475	0.468083	6.46201	1.03324e+10	4.49342e+10
Potra2n11c22811	5564.85	-3.02389	0.566688	5.33607	9.49833e+08	3.08725e+07
Potra2n601s36105	13.18	-3.01981	0.421893	7.15777	8.20019e+13	4.22034e+12
Potra2n15c28466	13.9257	-3.01869	0.561078	5.38016	7.44211e+08	2.44221e+07
Potra2n12c24051	55.1611	-3.00957	0.145721	20.653	9.17035e+95	1.80931e+92
Potra2n1c3106	21.9733	-3.00879	0.495667	6.07017	1.27771e+09	4.99767e+09
Potra2n13c25780	7.64629	-3.00649	0.501689	5.99274	2.06329e+09	7.9006e+09
Potra2n751s36685	512.644	-3.00631	0.455652	6.59783	4.17216e+11	1.87884e+10
Potra2n9c18826	9.52529	-3.00495	0.475138	6.32437	2.54269e+10	1.06388e+09
Potra2n16c29598	4.32627	-3.00216	0.458838	6.54296	6.03142e+11	2.67782e+10
Potra2n3c7004	26.8039	-3.0021	0.585268	5.12944	2.90606e+07	8.9525e+07
Potra2n2c5326	148.846	-3.00191	0.436128	6.88311	5.85605e+12	2.82072e+11
Potra2n1c774	12.8581	-2.99613	0.622293	4.81466	1.4745e+06	4.23241e+06
Potra2n3c7100	735.323	-2.99373	0.214002	13.9893	1.81287e+44	6.0131e+43
Potra2n3c7168	327.025	-2.99316	0.477799	6.26447	3.74089e+10	1.53933e+09
Potra2n9c18829	7.80345	-2.98797	0.817856	3.65342	0.000258775	0.000572582
Potra2n19c33447	1153.46	-2.98647	0.462138	6.46228	1.03139e+10	4.48612e+10
Potra2n14c27924	4.42055	-2.98439	0.4354	6.85436	7.16345e+12	3.42882e+11
Potra2n7c15853	65.7877	-2.9839	0.540627	5.51934	3.40271e+08	1.15462e+07
Potra2n1c1147	56.6693	-2.98379	0.348066	8.57247	1.01285e+17	7.51992e+17
Potra2n13c25123	108.044	-2.98365	0.258333	11.5496	7.4159e+31	1.25576e+29
Potra2n8c16846	64.585	-2.98147	0.48952	6.09059	1.12494e+09	4.43014e+09
Potra2n11c23084	223.671	-2.98129	0.844523	3.53015	0.000415323	0.000894834
Potra2n8c17862	8.97646	-2.98127	0.618503	4.82013	1.43463e+06	4.12299e+06
Potra2n8c17293	33.2699	-2.9811	0.393899	7.56819	378447656461244	2.16569e+13
Potra2n16c29762	4.46262	-2.97805	0.525122	5.67116	1.41836e+08	4.9865e+08
Potra2n13c25437	29.0856	-2.97699	0.595534	4.99886	5.76711e+07	1.72468e+06
Potra2n1c3728	21.4513	-2.97252	0.211481	14.0557	7.10627e+45	2.40133e+43
Potra2n6c14918	100.247	-2.97079	0.530306	5.60204	2.11849e+08	7.32676e+08
Potra2n5c11464	46.7336	-2.96977	0.204042	14.5547	5.4521e+48	2.07897e+46
Potra2n1c2720	63.164	-2.96804	0.267505	11.0953	1.32206e+28	1.94471e+27
Potra2n5c11271	4.36894	-2.96798	0.565116	5.25199	1.50467e-07	4.78274e+07
Potra2n13c25255	7.98814	-2.96194	0.582013	5.08912	3.59731e+07	1.09878e-06
Potra2n1c780	547.863	-2.95988	0.167922	17.6265	1.5413e+69	1.35838e+67
Potra2n4c8898	143.078	-2.95361	0.368255	8.02057	1052559850396940	6780907876269540
Potra2n17c30638	59.7687	-2.95339	0.498722	5.92193	3.18189e+09	1.19373e+08
Potra2n14c27277	191.781	-2.95315	0.514385	5.74113	9.40494e+09	3.36731e+08
Potra2n1c1020	22.8019	-2.95076	0.51096	5.77494	7.69805e+09	2.77991e+08
Potra2n12c24313	516.801	-2.95017	0.375521	7.8562	3959600960592050	244185525390358
Potra2n14c27792	666.164	-2.94744	0.394633	7.46882	809163716194307	45098749937621
Potra2n623s36197	38.3915	-2.94723	1.23737	2.38184	0.0172263	0.0293386
Potra2n6c14428	6.09908	-2.94406	0.567297	5.18963	2.10713e+07	6.59219e+07
Potra2n17c30985	214.693	-2.94282	0.180525	16.3014	9.64031e+60	6.02897e+58
Potra2n2c5596	901.289	-2.94267	0.360065	8.17259	3.01826e+16	2011855746376210
Potra2n1c2761	143.154	-2.94233	0.492926	5.96912	2.38539e+09	9.06819e+09
Potra2n5c12600	164.806	-2.93705	0.362771	8.09613	5.67331e+16	3719162064980710
Potra2n1c3794	6.10006	-2.93664	0.872506	3.36576	0.000763338	0.00158801
Potra2n4c9564	332.107	-2.93318	0.200787	14.6084	2.48204e+48	9.60822e+47
Potra2n1c1684	112.367	-2.9294	0.424541	6.90016	5.19437e+12	2.51229e+11
Potra2n19c33627	221.027	-2.92808	0.225666	12.9753	1.68925e+38	4.23789e+37
Potra2n13c25602	138.313	-2.92736	0.235104	12.4513	1.37536e+35	2.97038e+34
Potra2n13c25108	157.392	-2.92702	0.255209	11.4691	1.88626e+30	3.12825e+29
Potra2n7c15622	6.6276	-2.92528	0.523067	5.59256	2.23752e+08	7.71825e+08
Potra2n5c11261	121.718	-2.92478	0.274159	10.6682	1.43384e+26	1.87871e+25
Potra2n7c15514	6.18701	-2.92429	0.613504	4.76653	1.87429e+06	5.31068e+06
Potra2n2c5933	459.153	-2.9242	0.348358	8.39424	4.68934e+17	3.3158e+16
Potra2n8c17815	41.4687	-2.92404	0.265935	10.9953	4.02521e+28	5.72544e+27
Potra2n4c9071	605.462	-2.91847	0.329642	8.85345	8.48581e+19	6.78283e+18
Potra2n19c34061	8.4841	-2.91842	0.424525	6.87455	6.21844e+12	2.99006e+11
Potra2n18c32850	1013.89	-2.9164	0.173837	16.7766	3.61957e+63	2.54467e+61
Potra2n9c20011	185.137	-2.91542	0.316975	9.19762	3.65959e+20	3.23364e+19
Potra2n15c28573	702.089	-2.91476	0.162275	17.9619	3.87628e+72	3.82399e+70
Potra2n251s35124	49.5097	-2.91311	0.202765	14.3669	8.35201e+47	3.03707e+45
Potra2n177s34797	7.78476	-2.91131	0.4247	6.85499	7.13171e+12	3.4147e+11
Potra2n16c30052	24.0725	-2.90942	0.328418	8.8589	8.08092e+19	6.47265e+18
Potra2n3c7410	13.3363	-2.90899	0.348983	8.33564	7.70805e+17	5.35733e+16
Potra2n200s34922	434.507	-2.90499	0.332182	8.74516	2.22702e+18	1.71985e+17
Potra2n7c16014	13.5938	-2.90215	0.405629	7.15469	8.38632e+13	4.31469e+12
Potra2n6c14931	41.2255	-2.89802	0.33533	8.6423	5.50904e+18	4.15678e+17
Potra2n15c28915	5.60751	-2.89747	0.572482	5.06124	4.16539e+07	1.26422e+06
Potra2n11c22560	59.1199	-2.8971	0.322497	8.98333	2.62693e+19	2.17475e+18
Potra2n10c20432	19.0004	-2.89474	0.222744	12.9958	1.29224e+38	3.2687e+37
Potra2n5c11481	37.0216	-2.89224	0.987385	2.92919	0.00339847	0.00646171
Potra2n8c16794	10.8321	-2.89189	0.362328	7.98139	1446907309162960	9233795557008640
Potra2n781s36760	31.3878	-2.89113	0.192955	14.9835	9.41599e+51	4.06143e+49
Potra2n5c10694	11.4285	-2.88769	0.469265	6.15364	7.57268e+10	3.02663e+09
Potra2n8c18300	120.954	-2.88523	0.268059	10.7634	5.12213e+27	6.87935e+26
Potra2n3c8026	38.51	-2.88502	0.319455	9.03107	1.69996e+19	1.4299e+18
Potra2n15c29118	41.4214	-2.88395	0.305154	9.4508	3.36265e+21	3.17489e+20
Potra2n356s35389	15.4763	-2.88271	0.536902	5.36917	7.9102e+08	2.58832e+07
Potra2n3c7829	6.80834	-2.88217	0.494765	5.82534	5.69965e+09	2.08733e+08
Potra2n6c12838	7.19756	-2.88183	0.397393	7.25183	4.11175e+13	2.16499e+12
Potra2n10c22242	7.28652	-2.88013	0.451585	6.37782	1.79624e+10	7.63994e+10
Potra2n11c23165	4.42479	-2.87796	0.592822	4.85467	1.20586e+06	3.4921e+06
Potra2n2c6082	47.944	-2.87779	0.489979	5.8733	4.27207e+09	1.58541e+08
Potra2n17c30709	57.5427	-2.87769	0.525083	5.48046	4.24233e+08	1.42662e+07
Potra2n6c13747	17.3263	-2.8769	0.494991	5.81201	6.17268e+09	2.25114e+08
Potra2n626s36205	40.3298	-2.8764	0.224422	12.8169	1.31806e+37	3.14663e+36
Potra2n14c26613	7.33424	-2.87522	0.367609	7.8214	5224007327384620	319897666267275
Potra2n10c20373	161.912	-2.87168	0.263327	10.9054	1.0861e+27	1.51596e+26
Potra2n13c25816	59.8151	-2.87045	0.630283	4.55422	5.25812e+06	1.42025e-05
Potra2n18c32476	37.8058	-2.86795	0.472552	6.06907	1.28649e+09	5.03072e+09
Potra2n2c4452	10.7117	-2.86714	0.529357	5.41627	6.08539e+08	2.01406e+07
Potra2n278s35188	22.0191	-2.86601	0.312801	9.16241	5.07491e+20	4.4393e+19
Potra2n1c3391	52.924	-2.86519	0.21111	13.572	5.86811e+42	1.74568e+40
Potra2n10c20416	8.05617	-2.86381	0.619185	4.62513	3.74368e+06	1.02623e-05
Potra2n1c3528	126.784	-2.86354	0.599062	4.78004	1.75257e+06	4.98433e+06
Potra2n14c27481	165.862	-2.85581	0.565437	5.05062	4.4038e+07	1.33276e+06
Potra2n15c29080	7.93178	-2.85551	0.62304	4.5832	4.57922e+06	1.24456e-05
Potra2n1c970	596.213	-2.85389	0.289827	9.84688	7.07031e+23	7.40742e+22
Potra2n12c23855	18.9451	-2.85385	0.348036	8.19986	2.40676e+16	1616917664566690
Potra2n1c689	1632.21	-2.85317	0.244	11.6933	1.3791e+31	2.43087e+30
Potra2n7c15906	12.5636	-2.85286	0.325647	8.7606	1.94216e+18	1.50517e+17
Potra2n5c10766	33.1151	-2.85286	0.897751	3.17778	0.00148407	0.00296015
Potra2n14c26435	203.242	-2.85267	0.344396	8.28311	1.20002e+16	8.22466e+16
Potra2n10c21433	487.028	-2.85066	0.235762	12.0913	1.17445e+33	2.30384e+32
Potra2n6c14561	11.7244	-2.84976	0.475832	5.98901	2.1112e+09	8.07596e+09
Potra2n4c8960	47.5864	-2.84973	0.481758	5.91527	3.31335e+09	1.24076e+08
Potra2n16c30565	377.117	-2.84898	0.270866	10.518	7.13571e+26	8.92889e+25
Potra2n10c21297	631.771	-2.84857	0.152722	18.652	1.21591e+77	1.41927e+75
Potra2n6c13336	165.427	-2.845	0.35371	8.0433	8.74508e+16	5663673119792580
Potra2n7c16047	9.84231	-2.84356	1.06987	2.65785	0.00786418	0.0141752
Potra2n739s36643	68.4548	-2.84353	0.201486	14.1128	3.16641e+45	1.09047e+43
Potra2n5c11091	273.187	-2.84318	0.263311	10.7978	3.52529e+27	4.78514e+26
Potra2n14c27045	22.1432	-2.84315	0.293589	9.68414	3.52149e+22	3.54951e+21
Potra2n3c7696	13.0652	-2.84247	0.411295	6.91101	4.81217e+12	2.33369e+11
Potra2n8c18580	24.9668	-2.84062	0.474054	5.99217	2.07054e+09	7.92639e+09
Potra2n124s34597	114.392	-2.84046	0.211186	13.45	3.07742e+41	8.87017e+40
Potra2n3c6634	256.29	-2.83772	0.354682	8.00073	1236797171552060	7927752430619140
Potra2n18c32582	132.41	-2.83701	0.209516	13.5408	8.98098e+42	2.64853e+40
Potra2n15c28122	29.5022	-2.83591	0.62616	4.52904	5.92513e+06	1.591e-05
Potra2n11c22524	43.0684	-2.83536	0.349076	8.12246	4.56815e+16	3008847573851480
Potra2n652s36287	113.628	-2.83386	0.388342	7.29734	2.93517e+13	1.56625e+12
Potra2n4c8855	5657.6	-2.83347	0.414903	6.82925	8.53625e+12	4.05178e+11
Potra2n6c15323	102.399	-2.83336	0.137746	20.5695	5.14932e+94	9.78102e+92
Potra2n11c22988	58.5726	-2.83264	0.171755	16.4923	4.16685e+61	2.74041e+59
Potra2n13c24984	21.1362	-2.8307	0.294174	9.62251	6.42417e+22	6.39935e+21
Potra2n320s35302	40.6367	-2.82992	0.220598	12.8284	1.13664e+37	2.72842e+36
Potra2n15c28624	18.4365	-2.82949	0.300292	9.42247	4.40618e+21	4.12197e+20
Potra2n4c10286	6.52327	-2.82917	0.374432	7.55591	415945180127989	2.37316e+13
Potra2n1c2429	1164.92	-2.82799	0.18805	15.0385	4.10739e+51	1.80736e+49
Potra2n19c34464	68.3136	-2.82753	0.220064	12.8487	8.75149e+38	2.11903e+36
Potra2n1c1510	6.85602	-2.82628	0.413416	6.8364	8.121e+12	3.86297e+11
Potra2n14c26818	16.6435	-2.82546	0.366713	7.70482	131027848516107	775050223293747
Potra2n4c8586	2139.21	-2.82524	0.573762	4.92406	8.47679e+07	2.49458e+06
Potra2n17c31051	4.42059	-2.82491	0.45236	6.24484	4.24235e+10	1.73583e+09
Potra2n2c6336	2680.54	-2.82058	0.262998	10.7247	7.79146e+27	1.03689e+25
Potra2n8c17466	101.3	-2.81938	0.23303	12.0987	1.07233e+33	2.11163e+32
Potra2n8c16894	93.3566	-2.8162	0.244389	11.5235	1.00495e+30	1.69047e+29
Potra2n2c5724	222.464	-2.81519	0.385698	7.29895	2.90021e+13	1.54841e+12
Potra2n3c6980	7.05983	-2.81511	0.61164	4.60256	4.17327e+06	1.13889e-05
Potra2n6c15349	2357.43	-2.81426	0.400127	7.03341	2.01543e+12	1.004e+11
Potra2n9c19332	63.7174	-2.81402	0.481127	5.84881	4.95108e+09	1.82544e+08
Potra2n17c31141	2261.18	-2.80819	0.211706	13.2646	3.71572e+40	1.01278e+38
Potra2n19c33664	4.87749	-2.80555	0.535341	5.24068	1.59987e+07	5.0669e+07
Potra2n7c16198	8.81664	-2.80462	0.735237	3.81457	0.000136419	0.000312522
Potra2n17c31842	107.938	-2.80388	0.447598	6.26429	3.74516e+10	1.54066e+09
Potra2n13c25015	14.1476	-2.80265	0.368751	7.60039	295242662446618	1.70486e+13
Potra2n19c34454	19.2053	-2.79925	0.374715	7.47035	799845990392284	4.46014e+13
Potra2n4c8424	120.336	-2.7971	0.264494	10.5753	3.87925e+26	4.92051e+25
Potra2n17c31075	149.941	-2.7964	0.298235	9.37652	6.81856e+21	6.32078e+20
Potra2n6c15269	12.742	-2.79563	0.438106	6.38118	1.75734e+10	7.48181e+10
Potra2n9c19314	74.1087	-2.79476	0.241801	11.5581	6.71667e+31	1.13988e+29
Potra2n1c3116	633.464	-2.79424	0.109505	25.5169	1.27896e+143	1.11751e+140
Potra2n8c16718	248.341	-2.79199	0.238752	11.6941	1.36616e+31	2.40942e+30
Potra2n1c1848	400.943	-2.79168	0.469639	5.94431	2.77617e+09	1.04809e+08
Potra2n5c10502	232.744	-2.78771	0.481793	5.78611	7.20342e+09	2.60902e+08
Potra2n1c407	222.479	-2.78759	0.531555	5.24422	1.56947e+07	4.97688e+07
Potra2n1c1030	16.8725	-2.78502	0.45185	6.1636	7.11092e+10	2.85177e+09
Potra2n3c6722	278.593	-2.78423	0.563219	4.94342	7.67645e+07	2.26929e+06
Potra2n10c21725	848.367	-2.784	0.166783	16.6924	1.48896e+62	1.03254e+60
Potra2n4c10226	1358.04	-2.78108	0.221791	12.5392	4.55756e+36	1.00999e+34
Potra2n16c29845	65.3829	-2.78086	0.533974	5.20787	1.91023e+07	6.00883e+07
Potra2n6c14959	26.2956	-2.78023	0.586477	4.74055	2.13135e+06	5.99795e+06
Potra2n345s35362	59.3966	-2.77931	0.624296	4.45191	8.51084e+06	2.24645e-05
Potra2n126s34638	12.8258	-2.77821	0.337666	8.22767	1.90896e+16	1290703271937750
Potra2n4c10003	672.551	-2.7767	0.300725	9.23335	2.62287e+20	2.33991e+19
Potra2n15c28011	150.052	-2.77559	0.127674	21.7397	8.65062e+105	2.24195e+102
Potra2n5c10784	40.1843	-2.77532	0.488402	5.68246	1.32769e+08	4.67854e+08
Potra2n4c8816	7.80798	-2.7752	0.370902	7.4823	730333005696501	4.09207e+13
Potra2n186s34816	46.3293	-2.77433	0.583058	4.75823	1.95298e+06	5.52037e+06
Potra2n12c24446	53.1174	-2.77391	0.372513	7.44648	958636989406429	5.3206e+13
Potra2n13c25757	10.7126	-2.77186	0.523155	5.29836	1.16847e+07	3.75195e+07
Potra2n12c24471	61.9824	-2.7696	0.515813	5.36938	7.90058e+08	2.58546e+07
Potra2n4c9591	93.5086	-2.76912	0.344068	8.04818	8.40318e+16	5450312664881920
Potra2n2c4342	816.738	-2.76843	0.309466	8.94581	3.69222e+19	3.02477e+18
Potra2n1c3972	49.9765	-2.76337	0.485443	5.69246	1.25219e+08	4.42063e+08
Potra2n10c20851	41.4348	-2.76319	0.386483	7.14958	8.70411e+13	4.47293e+12
Potra2n536s35888	12.1125	-2.76097	0.453806	6.08404	1.17194e+09	4.60275e+09
Potra2n10c21808	293.869	-2.75926	0.424244	6.50395	7.82364e+11	3.4416e+10
Potra2n5c11157	47.764	-2.75683	0.344586	8.00042	1239963391316740	7946329590845950
Potra2n548s35915	494.498	-2.75612	0.341885	8.06155	7.53358e+16	4907132423704580
Potra2n8c17285	919.892	-2.75502	0.259399	10.6208	2.38575e+26	3.07591e+25
Potra2n6c13378	5.54904	-2.75298	0.365199	7.53832	476082144509498	2.70617e+13
Potra2n2c5848	1015.38	-2.75149	0.198042	13.8935	6.94029e+44	2.25554e+42
Potra2n1c3765	21.0667	-2.74982	0.568298	4.83869	1.30699e+06	3.7693e+06
Potra2n19c33478	3.69707	-2.74846	0.619285	4.43811	9.07506e+06	2.38835e-05
Potra2n12c24527	52.9599	-2.74267	0.156481	17.5271	8.89557e+69	7.59889e+67
Potra2n16c30409	465.024	-2.74196	0.246708	11.1142	1.07014e+28	1.58329e+27
Potra2n5c10888	15.1712	-2.74124	0.266038	10.3039	6.76509e+25	8.02817e+24
Potra2n1c2802	10.6415	-2.74013	0.363181	7.54481	452961089992759	25800232607784
Potra2n4c9602	41.6643	-2.73484	0.451172	6.06163	1.34746e+09	5.25837e+09
Potra2n11c23607	38.0872	-2.73383	0.213615	12.7979	1.68417e+37	4.005e+36
Potra2n5c11581	205.443	-2.72656	0.124425	21.9133	1.94184e+106	5.34997e+104
Potra2n738s36639	329.137	-2.72648	0.353534	7.71208	123785316210712	734062653449828
Potra2n19c33791	14.958	-2.72589	0.267735	10.1813	2.40355e+24	2.76538e+23
Potra2n3c6630	193.657	-2.72544	0.183505	14.8521	6.73731e+50	2.79184e+48
Potra2n15c28549	148.561	-2.72501	0.246643	11.0484	2.23148e+28	3.22811e+27
Potra2n7c15494	108.743	-2.72389	0.550731	4.94595	7.57721e+07	2.24147e+06
Potra2n3c7074	81.4911	-2.72281	0.278043	9.79276	1.20944e+22	1.24997e+21
Potra2n10c22067	4623.87	-2.72078	0.387356	7.02397	2.15654e+12	1.07273e+11
Potra2n6c13063	60.8313	-2.72074	0.251033	10.8382	2.26958e+27	3.11243e+26
Potra2n203s34944	57.181	-2.71977	0.178746	15.2158	2.77904e+52	1.27608e+50
Potra2n751s36689	79.3306	-2.71909	0.396273	6.86165	6.80691e+12	3.26534e+11
Potra2n7c15571	207.035	-2.71809	0.267211	10.1721	2.64218e+24	3.03426e+23
Potra2n15c28361	24.1881	-2.71577	0.842386	3.22391	0.00126454	0.00254787
Potra2n16c29976	30.9165	-2.71333	0.433274	6.26239	3.79114e+10	1.55915e+09
Potra2n8c18219	15.9356	-2.71098	0.376548	7.19956	6.04054e+13	3.1363e+12
Potra2n11c23169	153.024	-2.70854	0.176814	15.3185	5.74935e+53	2.71753e+51
Potra2n15c28362	23.0498	-2.70793	0.455374	5.9466	2.73769e+09	1.03444e+08
Potra2n8c18295	127.691	-2.70461	0.310836	8.70108	3.28744e+18	2.51652e+17
Potra2n1c3303	287.594	-2.70421	0.249918	10.8204	2.75526e+27	3.75994e+26
Potra2n7c16593	9.03483	-2.70057	0.871148	3.10002	0.0019351	0.00380125
Potra2n8c16872	1126.6	-2.70002	0.560082	4.82076	1.43015e+06	4.11059e+06
Potra2n1c559	117.314	-2.69924	0.34842	7.74709	9402356388666710	563801061450871
Potra2n672s36364	71.9319	-2.69362	0.437088	6.16265	7.15397e+10	2.86792e+09
Potra2n16c30320	182.686	-2.69181	0.544349	4.94501	7.6139e+07	2.25123e+06
Potra2n315s35296	51.0038	-2.69037	0.402121	6.69046	2.22476e+11	1.0248e+10
Potra2n3c7105	989.05	-2.68986	0.381428	7.05208	1.76257e+12	8.83793e+12
Potra2n740s36646	61.1183	-2.6887	0.413365	6.50441	7.79975e+11	3.43156e+10
Potra2n19c33724	9.42311	-2.68774	0.494139	5.43924	5.35098e+08	1.78121e+07
Potra2n554s35929	288.827	-2.68631	0.449827	5.97188	2.34533e+09	8.92588e+09
Potra2n1c449	1076.11	-2.68627	0.221896	12.106	9.81929e+34	1.93487e+32
Potra2n3c7238	192.337	-2.68611	0.308685	8.70178	3.2671e+18	2.50158e+17
Potra2n18c31983	7.87061	-2.68605	0.343417	7.82153	5218361739993050	319615954646870
Potra2n14c26978	88.8775	-2.68458	0.463857	5.78751	7.14375e+09	2.58831e+08
Potra2n13c25640	566.694	-2.68384	0.30572	8.77876	1.65293e+18	1.28952e+17
Potra2n8c17955	39.638	-2.68289	0.301391	8.90167	5.50138e+19	4.45551e+18
Potra2n2c6190	28.5388	-2.68263	0.347223	7.72596	111016654401961	661801920756997
Potra2n19c33631	95.4919	-2.67926	0.471357	5.68414	1.31469e+08	4.63488e+08
Potra2n7c15955	11.9027	-2.67832	0.403467	6.63826	3.17408e+11	1.44193e+10
Potra2n14c26502	38.8357	-2.67778	0.554014	4.83342	1.34206e+06	3.86495e+06
Potra2n9c19894	7.73862	-2.67606	0.408034	6.55843	5.43789e+11	2.42452e+10
Potra2n7c15546	30.6316	-2.67423	0.287261	9.30938	1.28581e+20	1.16751e+19
Potra2n2c5891	18.0159	-2.67412	0.336699	7.94216	1986829855331900	125278246555008
Potra2n13c25129	425.657	-2.67398	0.209545	12.7609	2.71103e+37	6.39228e+36
Potra2n19c33410	208.959	-2.67317	0.206645	12.936	2.81801e+38	6.99508e+37
Potra2n7c15580	34.0433	-2.67219	0.19496	13.7063	9.30408e+43	2.85675e+41
Potra2n10c22052	117.649	-2.67161	0.349155	7.65165	198417535431232	1.15977e+13
Potra2n1c1626	6.04126	-2.66819	0.426812	6.25143	4.06702e+10	1.66811e+09
Potra2n5c11701	213.49	-2.66784	0.263317	10.1317	3.99678e+24	4.55056e+23
Potra2n15c29060	22.3685	-2.66746	0.364366	7.32083	2.46436e+13	1.32426e+12
Potra2n18c32245	240.381	-2.66598	0.251479	10.6012	2.94107e+26	3.76644e+25
Potra2n14c26445	202.494	-2.66562	0.406773	6.5531	5.63562e+11	2.51014e+10
Potra2n3c6500	13.5732	-2.66537	0.282551	9.43326	3.97537e+21	3.73838e+20
Potra2n8c18241	242.56	-2.66492	0.443526	6.00849	1.87264e+09	7.20219e+09
Potra2n10c21977	4.52295	-2.66472	0.573998	4.64238	3.4442e+06	9.49156e+06
Potra2n18c32852	47.5234	-2.66378	0.302239	8.81348	1.21324e+18	9.57242e+18
Potra2n2c6058	4.89354	-2.66327	0.44917	5.92932	3.04198e+09	1.14362e+08
Potra2n16c29494	363.792	-2.65963	0.287598	9.24772	2.29335e+20	2.05012e+19
Potra2n1c481	231.546	-2.65865	0.116594	22.8027	4.31504e+115	1.53443e+112
Potra2n17c30891	4.70619	-2.65701	0.686926	3.86797	0.000109743	0.000254268
Potra2n14c26617	92.2741	-2.65684	0.546725	4.85956	1.17648e+06	3.41029e+06
Potra2n8c16905	545.194	-2.655	0.403407	6.58145	4.65886e+11	2.08725e+10
Potra2n1c3886	37.1833	-2.65061	0.18146	14.6072	2.52873e+48	9.7765e+47
Potra2n12c24224	275.608	-2.64729	0.154939	17.086	1.88584e+65	1.43463e+63
Potra2n11c23420	4.10057	-2.64601	0.584382	4.52788	5.95784e+06	1.59963e-05
Potra2n193s34837	4.1337	-2.64582	0.57253	4.62129	3.81369e+06	1.04467e-05
Potra2n1c732	101.776	-2.64484	0.254216	10.4039	2.37981e+25	2.88345e+24
Potra2n430s35653	8.77933	-2.64142	0.391631	6.74468	1.53366e+11	7.15177e+11
Potra2n12c24690	4.22425	-2.63984	0.557831	4.73233	2.21959e+06	6.23647e-06
Potra2n8c17482	9.41938	-2.63889	0.325013	8.11934	4.6872e+16	3085916774415020
Potra2n12c24432	122.623	-2.63559	0.378474	6.96374	3.31356e+12	1.62498e+11
Potra2n1c372	49.8177	-2.63496	0.540796	4.87237	1.10268e+06	3.20669e+06
Potra2n17c31455	17.2952	-2.63454	0.383677	6.86657	6.57619e+12	3.15613e+11
Potra2n1c66	77.9108	-2.63073	0.191777	13.7176	7.96039e+43	2.4491e+41
Potra2n16c29751	7.7129	-2.63007	0.415073	6.33641	2.35179e+10	9.87254e+10
Potra2n3c7724	1317.18	-2.62986	0.182484	14.4115	4.38124e+47	1.61819e+45
Potra2n3c8019	17.8648	-2.62934	0.266224	9.87642	5.26817e+23	5.57659e+22
Potra2n10c20544	11.9958	-2.62838	0.417657	6.29316	3.11073e+10	1.28973e+09
Potra2n1c1176	20.2691	-2.62725	0.380705	6.901	5163736999271	2.49864e+11
Potra2n581s36023	31.2601	-2.62637	0.26829	9.78932	1.25134e+22	1.29022e+21
Potra2n15c27994	2041.68	-2.62472	0.426305	6.15689	7.41857e+10	2.96858e+09
Potra2n19c34441	23.4172	-2.62401	0.198278	13.234	5.5822e+40	1.50939e+38
Potra2n11c23270	30.7166	-2.62107	0.783212	3.34656	0.000818213	0.00169469
Potra2n1c3055	9.93327	-2.62037	0.311429	8.41404	3.96133e+17	2.81662e+16
Potra2n12c24890	2429.34	-2.61956	0.311187	8.41796	3.83111e+17	2.72598e+16
Potra2n8c18037	393.184	-2.61949	0.0915033	28.6273	3.0718e+180	7.82841e+177
Potra2n5c10935	20.7198	-2.61914	0.399209	6.56082	5.35111e+11	2.38757e+10
Potra2n15c29054	18.448	-2.61849	0.284338	9.20909	3.28905e+20	2.91547e+19
Potra2n2c4658	33.7248	-2.61509	0.351138	7.44747	951486714499634	5.28187e+13
Potra2n7c16046	343.813	-2.61365	0.234062	11.1665	5.94939e+29	8.96709e+28
Potra2n2c4887	665.515	-2.61288	0.222054	11.7668	5.78492e+32	1.04497e+30
Potra2n13c25119	37.5362	-2.61158	0.257291	10.1503	3.30396e+24	3.77014e+23
Potra2n3c7056	50.6498	-2.61154	0.382559	6.8265	8.70137e+12	4.12431e+11
Potra2n15c28015	202.281	-2.61139	0.560583	4.65834	3.18768e+06	8.82372e+06
Potra2n1c1511	18.4498	-2.60931	0.261753	9.96861	2.09139e+23	2.26961e+22
Potra2n14c27241	60.6586	-2.60908	0.431063	6.05266	1.42471e+09	5.54638e+09
Potra2n10c22291	109.051	-2.60727	0.310577	8.39492	4.66223e+17	3.29736e+16
Potra2n15c29195	6.93482	-2.60705	0.344389	7.57009	372963303737875	2.1363e+13
Potra2n1c2997	27.2061	-2.60638	0.205104	12.7076	5.36677e+37	1.23867e+35
Potra2n5c12221	33.4574	-2.60615	0.502391	5.18751	2.13129e+07	6.66235e+07
Potra2n1c2227	136.54	-2.60481	0.193677	13.4492	3.11065e+41	8.94907e+40
Potra2n6c15126	603.824	-2.60357	0.193046	13.4868	1.87109e+41	5.45484e+40
Potra2n1c2656	51.1651	-2.60288	0.275902	9.43409	3.94388e+21	3.71106e+20
Potra2n10c21729	138.321	-2.6008	0.36051	7.21423	54240198178189	2.82725e+12
Potra2n1c3490	267.802	-2.60037	0.187876	13.8409	1.44407e+43	4.61947e+42
Potra2n18c33119	35.9964	-2.59522	0.549423	4.72354	2.31773e+06	6.49972e+06
Potra2n19c33268	32.5254	-2.59367	0.240167	10.7995	3.46245e+27	4.70189e+26
Potra2n514s35857	80.2468	-2.59338	0.200939	12.9063	4.14629e+38	1.01929e+36
Potra2n3c7641	247.838	-2.59265	0.397882	6.51612	7.21508e+11	3.18167e+10
Potra2n4c8421	21.9335	-2.59207	0.465496	5.5684	2.57093e+08	8.80973e+08
Potra2n3c7342	222.244	-2.59184	0.266088	9.74051	2.02545e+22	2.06334e+21
Potra2n1c3692	14.5834	-2.58951	0.765862	3.38116	0.000721796	0.00150703
Potra2n17c30874	8.54433	-2.58933	0.394977	6.55565	5.53986e+11	2.46926e+10
Potra2n2c6165	38.8438	-2.58928	0.454732	5.69409	1.24032e+08	4.38025e+08
Potra2n8c17556	20.2366	-2.58529	0.301888	8.56374	1.09263e+17	8.08272e+17
Potra2n11c23670	524.512	-2.58488	0.231184	11.181	5.05045e+29	7.66133e+28
Potra2n12c24422	43.5467	-2.58335	0.372368	6.93763	3.98722e+12	1.94784e+11
Potra2n11c23375	6.05385	-2.58231	0.463999	5.56534	2.6164e+08	8.96049e+08
Potra2n17c31697	137.327	-2.57768	0.313555	8.22084	2.02077e+16	1363296005004420
Potra2n4c9914	9.88303	-2.57595	0.44281	5.81728	5.98143e+09	2.18608e+08
Potra2n8c16956	590.223	-2.57468	0.260863	9.86986	5.62419e+23	5.93504e+22
Potra2n256s35134	21.0011	-2.5729	0.631354	4.07522	4.59714e-05	0.000111471
Potra2n1c626	525.682	-2.57175	0.147713	17.4105	6.86582e+68	5.72121e+66
Potra2n6c13790	17.2034	-2.57029	0.547559	4.69408	2.67804e+06	7.47381e+06
Potra2n13c25039	34.3613	-2.56897	0.260142	9.87524	5.33048e+23	5.64061e+22
Potra2n5c10842	12.1559	-2.56781	0.603102	4.25767	2.06567e-05	5.2147e-05
Potra2n6c14696	288.438	-2.56744	0.22919	11.2023	3.97493e+29	6.05377e+28
Potra2n7c15881	14.5319	-2.56743	0.522577	4.91302	8.9685e+07	2.63365e+06
Potra2n6c13347	5.46523	-2.56527	0.566081	4.53164	5.85278e+06	1.57267e-05
Potra2n474s35758	496.999	-2.56495	0.484655	5.29232	1.20776e+07	3.87286e+07
Potra2n1c1285	877.804	-2.56449	0.230558	11.123	9.69552e+29	1.43935e+27
Potra2n6c15159	436.617	-2.56429	0.510251	5.02555	5.01999e+07	1.51117e+06
Potra2n10c20879	786.261	-2.56427	0.121159	21.1644	2.03189e+99	4.5028e+97
Potra2n621s36193	34.5484	-2.56351	0.17663	14.5134	9.95936e+48	3.7788e+46
Potra2n4c9464	72.6525	-2.56131	0.42649	6.00555	1.90681e+09	7.32716e+09
Potra2n81s34524	42.5148	-2.56079	0.254887	10.0468	9.49036e+24	1.05385e+22
Potra2n4c9395	119.924	-2.55954	0.19039	13.4437	3.35436e+41	9.63206e+40
Potra2n6c14851	14.375	-2.55871	0.286471	8.93184	4.18977e+19	3.41768e+18
Potra2n3c6488	4.4715	-2.55825	0.547471	4.67284	2.97064e-06	8.24671e+06
Potra2n8c18074	22.8846	-2.55778	0.269418	9.49373	2.22906e+21	2.13826e+20
Potra2n15c28977	247.555	-2.55389	0.437915	5.83193	5.47905e+09	2.01114e+08
Potra2n5c10749	13078.1	-2.55321	0.243334	10.4926	9.34225e+26	1.16235e+24
Potra2n19c33722	63.3672	-2.55255	0.241372	10.5752	3.88457e+26	4.9252e+25
Potra2n14c27407	18.8803	-2.55207	0.640492	3.98455	6.76093e-05	0.000160826
Potra2n17c31566	29.8036	-2.54971	0.345681	7.3759	1.63239e+13	8.88901e+13
Potra2n4c9723	182.176	-2.5475	0.287843	8.85031	8.72803e+19	6.96547e+18
Potra2n4c9963	73.5982	-2.54615	0.226541	11.2392	2.61597e+29	4.02618e+28
Potra2n5c10985	4.63883	-2.54572	0.545334	4.66819	3.03867e+06	8.42714e+06
Potra2n8c17264	1753.78	-2.54542	0.284034	8.96167	3.19786e+19	2.63321e+18
Potra2n4c10193	200.335	-2.54151	0.443622	5.72899	1.01029e+08	3.60539e+08
Potra2n5c11080	82.7196	-2.54114	0.164312	15.4653	5.9472e+54	2.91466e+52
Potra2n2c5426	85.9124	-2.5386	0.511226	4.96571	6.84504e+07	2.03333e+06
Potra2n16c30199	8.9773	-2.53854	0.391125	6.49035	8.5637e+11	3.75737e+10
Potra2n19c33780	30.3536	-2.5381	0.300846	8.43653	3.26905e+17	2.34127e+16
Potra2n8c18105	14.8731	-2.53591	0.350302	7.23921	4.51298e+13	2.36932e+12
Potra2n4c8505	186.482	-2.53531	0.110674	22.9079	3.87816e+116	1.41191e+113
Potra2n17c31623	3.22922	-2.53513	0.584342	4.33845	1.43493e-05	3.69065e-05
Potra2n1c2866	38.6949	-2.5351	0.370592	6.84067	7.88215e+12	3.75463e+11
Potra2n4c10352	14.629	-2.53276	0.470021	5.38861	7.10051e+08	2.33663e+07
Potra2n2c4985	345.249	-2.53122	0.410751	6.16242	7.16424e+10	2.87167e+09
Potra2n4c10472	125.912	-2.53107	0.290036	8.72674	2.62128e+18	2.01769e+17
Potra2n16c29384	10.5349	-2.53066	0.295519	8.56345	1.09536e+17	8.099e+17
Potra2n17c31173	185.003	-2.52969	0.263009	9.61825	6.69583e+22	6.65699e+21
Potra2n18c32373	577.947	-2.52959	0.220798	11.4566	2.17907e+30	3.5905e+29
Potra2n1c3494	101.138	-2.52849	0.157182	16.0864	3.17811e+58	1.87267e+56
Potra2n5c11916	235.649	-2.5277	0.535866	4.71704	2.39306e+06	6.70364e+06
Potra2n14c26939	201.137	-2.52463	0.0978589	25.7987	9.1699e+147	8.76346e+144
Potra2n6c14084	3.83251	-2.52457	0.603995	4.17979	2.91782e-05	7.2439e-05
Potra2n436s35670	15.6248	-2.5231	0.568683	4.43674	9.13323e+06	2.40305e-05
Potra2n10c20554	16.1993	-2.51893	0.300203	8.39075	4.83058e+17	3.41404e+16
Potra2n3c7325	162.101	-2.51609	0.302945	8.30544	9.94534e+17	6.85317e+16
Potra2n13c25756	36.1097	-2.51587	0.288134	8.73159	2.51115e+18	1.93535e+17
Potra2n11c23422	18.5747	-2.51558	0.421358	5.97017	2.37006e+09	9.01542e+09
Potra2n6c15254	81.2443	-2.51543	0.861255	2.92066	0.00349289	0.00662971
Potra2n10c20727	2330.83	-2.51192	0.449267	5.59114	2.2558e+08	7.77708e+08
Potra2n9c18913	137.279	-2.51165	0.300702	8.35263	6.67606e+17	4.66661e+16
Potra2n18c32980	306.31	-2.50987	0.289215	8.67821	4.02034e+18	3.06223e+17
Potra2n4c9791	2949.6	-2.50903	0.330335	7.59543	306781062852903	1.76718e+13
Potra2n17c30825	487.947	-2.50851	0.218862	11.4616	2.05651e+30	3.39586e+29
Potra2n1c87	12.5734	-2.50845	0.378506	6.62723	3.42038e+11	1.5494e+10
Potra2n9c19791	281.728	-2.50691	0.301071	8.32664	8.31662e+17	5.76594e+16
Potra2n11c22824	122.797	-2.50595	0.421772	5.94149	2.82445e+09	1.06551e+08
Potra2n11c23301	32.1712	-2.5037	0.406192	6.16382	7.1009e+10	2.84813e+09
Potra2n2c4152	61.2166	-2.50283	0.305774	8.18524	2.7177e+16	1817435760327090
Potra2n1c1299	37.6705	-2.50205	0.264785	9.44934	3.40965e+21	3.21628e+20
Potra2n10c21312	162.278	-2.50189	0.531869	4.70397	2.55151e+06	7.13116e+06
Potra2n652s36279	6.69849	-2.50132	0.627076	3.98887	6.63896e-05	0.000158072
Potra2n1c1205	259.422	-2.50129	0.239817	10.43	1.80927e+25	2.21499e+24
Potra2n1c1537	5.2355	-2.50001	0.431204	5.79774	6.7216e+09	2.4417e+08
Potra2n3c6683	901.763	-2.49724	0.308007	8.10773	5.15749e+16	3389748021767830
Potra2n3c6541	160.986	-2.49699	0.11346	22.0076	2.43458e+107	7.02391e+105
Potra2n1c3277	309.819	-2.49672	0.252624	9.88314	4.92666e+23	5.2278e+22
Potra2n5c10922	305.565	-2.49334	0.319714	7.79866	6256631816636820	380317753689266
Potra2n16c30248	904.883	-2.49262	0.564908	4.41244	1.02214e-05	2.67169e-05
Potra2n652s36286	27.7265	-2.49158	0.217713	11.4443	2.51063e+30	4.11681e+29
Potra2n211s34978	13.2226	-2.48619	0.252403	9.85008	6.84904e+23	7.18535e+22
Potra2n17c31019	7.74995	-2.48554	0.456986	5.43898	5.35857e+08	1.78335e+07
Potra2n19c33272	25.1965	-2.48352	0.393354	6.3137	2.72445e+10	1.13651e+09
Potra2n19c33838	81.9127	-2.48347	0.130767	18.9916	2.00056e+80	2.49715e+78
Potra2n14c27375	4.01958	-2.48263	0.490814	5.05818	4.23271e+07	1.28363e+06
Potra2n1c2965	15.1623	-2.48235	0.562565	4.41256	1.02154e-05	2.67031e-05
Potra2n1c2216	64.3502	-2.48192	0.266873	9.3	1.40447e+20	1.27262e+19
Potra2n4c9688	480.091	-2.47903	0.42707	5.80475	6.44637e+09	2.34621e+08
Potra2n9c18685	32.1526	-2.47853	0.221273	11.2013	4.01988e+29	6.11305e+28
Potra2n7c15876	9.64201	-2.4779	0.652185	3.79938	0.00014506	0.000331227
Potra2n19c34389	9.16647	-2.47766	0.321509	7.70633	129489638207599	766542830148542
Potra2n10c22024	243.905	-2.47669	0.447893	5.52964	3.20881e+08	1.09101e+07
Potra2n13c25599	107.347	-2.47567	0.133516	18.5422	9.42995e+77	1.07605e+74
Potra2n8c16740	103.661	-2.47562	0.376014	6.58385	4.58417e+11	2.05558e+10
Potra2n5c11983	38.4639	-2.47425	0.233887	10.5788	3.73686e+26	4.7517e+25
Potra2n19c33348	10.7632	-2.4739	0.745789	3.31716	0.00090937	0.00187157
Potra2n3c6845	39.1398	-2.47241	0.503048	4.91485	8.8851e+07	2.61042e+06
Potra2n12c24165	33.4316	-2.47238	0.556883	4.43968	9.00941e+06	2.3717e-05
Potra2n478s35764	12.0662	-2.47231	0.475851	5.19555	2.04113e+07	6.39552e+07
Potra2n16c30011	3.26884	-2.47129	0.66612	3.70998	0.000207278	0.000463702
Potra2n7c16528	3.36432	-2.47037	0.593685	4.16108	3.16752e-05	7.82254e-05
Potra2n8c18399	85.5067	-2.46921	0.410367	6.01708	1.7759e+09	6.84732e+09
Potra2n1c517	91.1652	-2.4689	0.485635	5.08387	3.69829e+07	1.12772e+06
Potra2n7c15529	890.777	-2.46536	0.231306	10.6584	1.59257e+26	2.08134e+25
Potra2n9c19789	729.329	-2.46506	0.238237	10.3471	4.31403e+25	5.15756e+24
Potra2n338s35346	26.6204	-2.46496	0.260348	9.46794	2.85408e+21	2.71145e+20
Potra2n19c34379	15.2756	-2.46378	0.38228	6.44497	1.1562e+10	5.00256e+10
Potra2n1562s37138	22.9886	-2.46293	0.303252	8.12172	4.5963e+16	3026727134604440
Potra2n12c24430	1649.2	-2.46278	0.321534	7.65947	186699523840493	10925382024579
Potra2n5c12664	3536.96	-2.46235	0.320099	7.69247	144316306043944	850869908918826
Potra2n315s35297	79.262	-2.46161	0.382398	6.4373	1.21619e+10	5.25026e+10
Potra2n11c23070	108.62	-2.46144	0.160918	15.2962	8.10337e+53	3.78341e+51
Potra2n492s35802	28.8363	-2.46056	0.472334	5.20938	1.89476e+07	5.96382e+07
Potra2n4c8437	5912.75	-2.46045	0.176024	13.9779	2.12677e+44	7.01627e+43
Potra2n8c17414	41.8747	-2.4578	0.398626	6.16567	7.01847e+10	2.81544e+09
Potra2n10c21019	138.33	-2.45666	0.216554	11.3443	7.91439e+30	1.25212e+28
Potra2n1c3569	54.4999	-2.45591	0.201593	12.1825	3.85125e+34	7.72307e+33
Potra2n13c25142	80.7665	-2.45484	0.253917	9.6679	4.12758e+22	4.14677e+21
Potra2n1c2350	24.3237	-2.4548	0.219648	11.176	5.34193e+29	8.08331e+28
Potra2n2c6096	57.8852	-2.45453	0.533673	4.59931	4.23888e+06	1.15587e-05
Potra2n9c19458	39.6256	-2.45439	0.410384	5.98073	2.22142e+09	8.48168e+09
Potra2n2c5382	658.259	-2.45342	0.403867	6.07482	1.24127e+09	4.86388e+09
Potra2n6c14138	218.787	-2.45312	0.238821	10.2718	9.44233e+25	1.10764e+23
Potra2n2c5137	374.422	-2.4516	0.357334	6.8608	6.84752e+12	3.28381e+11
Potra2n4c10180	5.82077	-2.45079	0.527179	4.64889	3.33728e-06	9.21434e+06
Potra2n19c33354	16.7444	-2.44727	0.416758	5.87216	4.30154e+09	1.59557e+08
Potra2n751s36681	295.591	-2.4462	0.465084	5.2597	1.44289e+07	4.59646e+07
Potra2n3c6478	139.929	-2.44581	0.143146	17.0861	1.88197e+65	1.43463e+63
Potra2n12c24460	102.852	-2.44535	0.193017	12.6691	8.77437e+37	2.00249e+35
Potra2n10c21370	8.97894	-2.44523	0.475655	5.14076	2.73636e+07	8.45607e+07
Potra2n4c10164	30.6089	-2.44496	0.292567	8.35692	6.43764e+17	4.50714e+16
Potra2n6c14189	50.9301	-2.44033	0.284808	8.56832	1.05009e+17	7.79105e+17
Potra2n11c22736	84.6988	-2.43702	0.550972	4.42313	9.72796e-06	2.5501e-05
Potra2n2c5493	432.014	-2.43689	0.420634	5.79338	6.89847e+09	2.50242e+08
Potra2n19c34461	17.8793	-2.43662	0.338961	7.18849	6.55096e+13	3.39267e+12
Potra2n6c15133	203.955	-2.43628	0.352014	6.92098	4.48539e+12	2.17938e+11
Potra2n1c969	1183.57	-2.43613	0.361109	6.74625	1.51713e+11	7.07586e+11
Potra2n2c4379	32.5409	-2.43543	0.458587	5.31071	1.09198e+07	3.51853e+07
Potra2n387s35509	15.3055	-2.43442	0.31404	7.75195	9049214595244560	543473938129526
Potra2n5c12370	379.208	-2.43375	0.447214	5.44203	5.26757e+08	1.75499e+07
Potra2n8c16758	8.05211	-2.43332	0.394871	6.16232	7.16847e+10	2.87258e+09
Potra2n16c30355	34.6559	-2.43318	0.382658	6.35864	2.03546e+10	8.60719e+10
Potra2n5c11683	114.807	-2.43314	0.239662	10.1524	3.2339e+24	3.69296e+23
Potra2n1c275	106.456	-2.43255	0.311595	7.80675	5868190845936820	357486065898270
Potra2n17c30769	20.2006	-2.43117	0.538696	4.51306	6.3898e-06	1.70976e-05
Potra2n11c22405	691.121	-2.42966	0.106252	22.8668	9.93908e+116	3.57593e+113
Potra2n4c8708	29.6845	-2.42923	0.433011	5.61009	2.02217e+08	7.00387e+08
Potra2n7c16353	210.452	-2.42912	0.396477	6.12676	8.96866e+10	3.56549e+09
Potra2n4c8814	2577.31	-2.42909	0.556909	4.36174	1.29035e-05	3.3357e-05
Potra2n7c16132	75.3227	-2.42424	0.149088	16.2604	1.88411e+59	1.16874e+57
Potra2n18c32240	37.1344	-2.42286	0.424694	5.70496	1.16372e+08	4.124e+08
Potra2n2c5857	6.20003	-2.42207	0.378025	6.40716	1.48252e+10	6.35153e+10
Potra2n6c14432	42.6551	-2.41924	0.517065	4.67879	2.88579e-06	8.02869e+06
Potra2n245s35103	25.0521	-2.41889	0.599889	4.03223	5.52502e-05	0.000132749
Potra2n4c9998	134.793	-2.41605	0.208996	11.5602	6.5519e+31	1.11315e+29
Potra2n8c17942	302.873	-2.41353	0.234526	10.2911	7.72975e+25	9.10937e+24
Potra2n15c27990	4.48721	-2.41325	0.506243	4.76697	1.87017e+06	5.29948e+06
Potra2n19c33632	5.1079	-2.41134	0.627213	3.84452	0.000120788	0.000278528
Potra2n6c15114	9.8824	-2.40983	0.284765	8.46249	2.61721e+17	1.88768e+16
Potra2n10c20555	4.56151	-2.40897	0.500747	4.81076	1.50358e+06	4.31102e+06
Potra2n3c7748	38.3263	-2.40704	0.563186	4.27396	1.92029e-05	4.86377e-05
Potra2n778s36746	175.457	-2.40671	0.187908	12.8079	1.48023e+37	3.52827e+36
Potra2n10c21369	100.464	-2.40616	0.358485	6.71201	1.91966e+11	8.89083e+11
Potra2n10c22315	628.145	-2.40378	0.303227	7.92731	2239472591955080	140687757033815
Potra2n18c33179	61.8642	-2.40366	0.198082	12.1347	6.91868e+34	1.37214e+32
Potra2n15c28797	134.154	-2.4031	0.590103	4.07234	4.65424e-05	0.000112784
Potra2n11c23259	3.24201	-2.40293	0.45387	5.2943	1.1947e+07	3.83333e+07
Potra2n9c18950	75.3212	-2.4005	0.25304	9.48664	2.38608e+21	2.27746e+20
Potra2n654s36295	4.72708	-2.39737	0.460763	5.20303	1.96066e+07	6.15726e+07
Potra2n1c124	4551.46	-2.39696	0.286679	8.36113	6.21198e+17	4.3582e+16
Potra2n6c13255	308.336	-2.39671	0.123336	19.4323	4.11214e+84	5.74228e+82
Potra2n14c27529	238.186	-2.39529	0.297142	8.06108	7.56246e+16	4921721350760450
Potra2n6c14858	4.06217	-2.39493	0.596542	4.01468	5.9526e-05	0.000142428
Potra2n2c4050	84.3235	-2.39453	0.249105	9.61252	7.07965e+22	7.0317e+21
Potra2n7c16404	10.3409	-2.39083	0.476298	5.01962	5.17746e+07	1.55656e+06
Potra2n179s34805	108.224	-2.39005	0.667852	3.57872	0.000345283	0.000751174
Potra2n6c13087	169.383	-2.38824	0.230912	10.3426	4.51901e+25	5.39205e+24
Potra2n8c18230	52.3781	-2.38781	0.30867	7.73579	102764956133289	614889046063154
Potra2n10c22286	68.3643	-2.38734	0.390466	6.11407	9.71189e+10	3.84944e+09
Potra2n11c23046	6.27348	-2.38596	0.410989	5.80541	6.42088e+09	2.33718e+08
Potra2n16c30433	8.97768	-2.38582	0.410055	5.81831	5.94463e+09	2.17314e+08
Potra2n7c15866	3.49945	-2.38397	0.583865	4.08309	4.44416e-05	0.00010794
Potra2n13c25160	64.7276	-2.38361	0.42931	5.55219	2.82119e+08	9.63278e+08
Potra2n15c29044	4.96	-2.38241	0.464211	5.13217	2.86414e+07	8.83218e+07
Potra2n620s36177	41.6037	-2.38145	0.228848	10.4063	2.32103e+25	2.81445e+24
Potra2n2c6406	352.189	-2.38131	0.330773	7.19921	6.05631e+13	3.14397e+12
Potra2n2c4670	22.4103	-2.38029	0.39979	5.95384	2.61918e+09	9.91375e+09
Potra2n3c7890	20.3341	-2.37977	0.336689	7.06816	1570060938115	7.89583e+12
Potra2n8c17703	369.452	-2.37973	0.527077	4.51495	6.33304e+06	1.69533e-05
Potra2n1c89	764.724	-2.37889	0.249368	9.53964	1.43322e+21	1.38967e+20
Potra2n5c12185	16.5568	-2.37681	0.819787	2.8993	0.00373993	0.00706808
Potra2n6c13856	4.28545	-2.37595	0.565054	4.20482	2.61292e-05	6.51975e-05
Potra2n6c14777	12.8553	-2.3758	0.591214	4.01851	5.85669e-05	0.000140266
Potra2n2c4576	14.1383	-2.37435	0.996157	2.38351	0.0171485	0.0292142
Potra2n6c14597	22284	-2.3732	0.244607	9.70208	2.95402e+22	2.98645e+21
Potra2n3c6638	5.50631	-2.37314	0.542631	4.37339	1.2233e-05	3.16899e-05
Potra2n15c28940	163.337	-2.37235	0.260882	9.09358	9.5828e+20	8.19739e+19
Potra2n13c25628	116.11	-2.37192	0.289622	8.18972	2.61826e+16	1754772208713880
Potra2n6c15351	9.59129	-2.37094	0.589669	4.02079	5.80028e-05	0.000139034
Potra2n6c14928	7.57932	-2.37072	0.421299	5.62718	1.83179e+08	6.37479e+08
Potra2n13c25125	9.09216	-2.36873	0.366541	6.46241	1.03051e+10	4.48284e+10
Potra2n8c16667	39.2955	-2.36869	0.340476	6.957	3.47591e+12	1.70268e+11
Potra2n9c19946	3.11557	-2.36803	0.540405	4.38196	1.17616e-05	3.05179e-05
Potra2n15c29173	3.67498	-2.36464	0.503752	4.69405	2.6785e+06	7.47436e+06
Potra2n2c6106	13.4952	-2.36177	0.434493	5.43569	5.45858e+08	1.81486e+07
Potra2n19c33789	15.4147	-2.36143	0.374724	6.3018	2.94217e+10	1.22326e+09
Potra2n7c16389	163.844	-2.35991	0.545335	4.32746	1.50841e-05	3.87025e-05
Potra2n5c12487	790.071	-2.35659	0.261968	8.99573	2.34671e+19	1.94964e+18
Potra2n7c15430	42.4883	-2.35525	0.391392	6.01763	1.76994e+09	6.82519e+09
Potra2n8c18342	1076.99	-2.3537	0.259652	9.06484	1.24793e+19	1.06099e+18
Potra2n5c11674	307.283	-2.35084	0.128873	18.2415	2.41831e+74	2.58587e+72
Potra2n11c22391	25.3854	-2.34804	0.327888	7.16112	8.0022e+13	4.12261e+12
Potra2n5c11398	6.48919	-2.34781	0.545719	4.30223	1.69088e-05	4.31377e-05
Potra2n11c22615	21.8611	-2.34696	0.421459	5.56865	2.56719e+08	8.79789e+08
Potra2n16c30119	1555.61	-2.34543	0.224273	10.4579	1.34797e+25	1.66022e+24
Potra2n17c30973	2576.19	-2.34424	0.269628	8.69436	3.48798e+18	2.66605e+17
Potra2n1c3729	942.014	-2.34169	0.12304	19.032	9.26596e+81	1.1758e+78
Potra2n13c25442	801.077	-2.34164	0.405094	5.78048	7.44866e+09	2.6937e+08
Potra2n2c4109	104.68	-2.34142	0.280485	8.34778	6.95609e+17	4.85901e+16
Potra2n735s36626	10.847	-2.34103	0.629236	3.72043	0.000198884	0.000445806
Potra2n6c14531	18.8569	-2.34013	0.352279	6.64283	3.07713e+11	1.40013e+10
Potra2n5c11188	244.734	-2.33986	0.484247	4.83196	1.35197e-06	3.8928e+06
Potra2n13c26069	341.905	-2.33837	0.33864	6.9052	5.0134e+12	2.42822e+11
Potra2n11c22880	127.695	-2.33832	0.357953	6.53248	6.46879e+11	2.86288e+10
Potra2n14c26487	1218.25	-2.33779	0.533791	4.3796	1.18897e-05	3.08352e-05
Potra2n4c10305	7.32029	-2.33764	0.367253	6.3652	1.95029e+10	8.26987e+10
Potra2n4c8660	47.9947	-2.3369	0.625048	3.73875	0.000184937	0.000416314
Potra2n10c21488	36.8342	-2.3345	0.366909	6.3626	1.98364e+10	8.39967e+10
Potra2n2c5770	5.63534	-2.32864	0.522919	4.45316	8.46172e+06	2.23424e-05
Potra2n19c33304	451.702	-2.32843	0.163487	14.2423	5.00448e+46	1.77341e+44
Potra2n14c27430	88.1098	-2.32767	0.406918	5.72024	1.06371e+08	3.78539e+08
Potra2n1c885	693.226	-2.32754	0.217778	10.6877	1.16228e+26	1.53142e+25
Potra2n616s36164	38.6409	-2.32583	0.29439	7.9005	2777759338217360	173185135285251
Potra2n1c325	8.2277	-2.3224	0.720721	3.22233	0.00127152	0.00256072
Potra2n5c12469	6.96023	-2.32163	0.431328	5.38253	7.34475e+08	2.41129e+07
Potra2n6c14006	176.265	-2.32097	0.211349	10.9817	4.6823e+28	6.63232e+27
Potra2n19c34318	268.785	-2.32083	0.182306	12.7304	4.00838e+37	9.34319e+36
Potra2n6c15075	6.14011	-2.32013	0.63136	3.67482	0.000238017	0.000529139
Potra2n4c10237	58.3014	-2.31908	0.179117	12.9473	2.43378e+38	6.05603e+37
Potra2n12c24271	5.97045	-2.31895	0.650138	3.56685	0.000361293	0.000783991
Potra2n19c33480	96.6471	-2.31373	0.233904	9.89181	4.51762e+23	4.80875e+22
Potra2n13c25421	4.81539	-2.3137	0.60534	3.82215	0.000132291	0.00030361
Potra2n6c13552	3455.23	-2.31219	0.190012	12.1686	4.56652e+34	9.12165e+33
Potra2n8c17590	6.77911	-2.31215	0.494556	4.6752	2.93668e+06	8.16058e+06
Potra2n8c17120	74.1546	-2.30904	0.312029	7.40008	1.36103e+13	7.45119e+13
Potra2n4c9355	193.841	-2.30845	0.567706	4.06628	4.7769e-05	0.000115573
Potra2n6c14173	172.736	-2.30818	0.212279	10.8733	1.54472e+27	2.13755e+26
Potra2n673s36373	36.3097	-2.30738	0.289757	7.96315	1677187681776200	106368116672881
Potra2n2c4165	527.817	-2.30651	0.21839	10.5614	4.49687e+26	5.68272e+25
Potra2n16c30559	81.6647	-2.30521	0.22778	10.1203	4.48976e+24	5.10042e+23
Potra2n6c13344	166.121	-2.30421	0.507783	4.53778	5.68492e+06	1.53e-05
Potra2n16c30358	60.8151	-2.30075	0.249396	9.22529	2.82797e+20	2.51844e+19
Potra2n8c17832	1586.47	-2.30021	0.39213	5.86594	4.46584e+09	1.65293e+08
Potra2n19c33959	448.642	-2.29708	0.34326	6.69194	2.20233e+11	1.01478e+10
Potra2n15c29107	158.09	-2.29465	0.346402	6.62424	3.49045e+11	1.58044e+10
Potra2n5c11165	7.0463	-2.29436	0.556829	4.12039	3.78223e-05	9.25544e-05
Potra2n4c8521	6.97275	-2.29347	0.787659	2.91175	0.00359408	0.00681071
Potra2n4c8598	3.7183	-2.29291	0.431172	5.31785	1.05e+07	3.39395e+07
Potra2n3c7475	515.875	-2.29278	0.109013	21.0321	3.33618e+98	7.18492e+96
Potra2n9c19026	263.667	-2.29078	0.358723	6.38594	1.70343e+10	7.25942e+10
Potra2n2c5831	8.12695	-2.2901	0.541258	4.23107	2.32582e-05	5.83817e-05
Potra2n6c12862	258.16	-2.28791	0.300016	7.62595	242234744968688	1.40808e+13
Potra2n2c6342	47.279	-2.28761	0.333954	6.85008	7.38097e+12	3.52523e+11
Potra2n12c24739	6.33231	-2.28684	0.683708	3.34476	0.000823536	0.00170489
Potra2n3c7208	176.84	-2.28669	0.477098	4.79291	1.6438e+06	4.69156e+06
Potra2n15c28793	18.2253	-2.28641	0.222027	10.2979	7.20409e+25	8.51608e+24
Potra2n3c6926	618.584	-2.28631	0.127178	17.9773	2.93543e+72	2.93366e+70
Potra2n9c19376	72.5816	-2.28521	0.191396	11.9397	7.35097e+33	1.38511e+31
Potra2n8c16741	115.429	-2.28507	0.299701	7.62451	244959250682186	1.42364e+13
Potra2n6c14908	1475.39	-2.28439	0.259116	8.8161	1.18518e+18	9.36072e+18
Potra2n19c34083	3036.49	-2.28419	0.213679	10.6898	1.13586e+26	1.49726e+25
Potra2n1414s37057	642.136	-2.28271	0.312552	7.30345	2.80486e+13	1.50039e+12
Potra2n12c24126	449.547	-2.2809	0.409439	5.57079	2.53581e+08	8.69727e+08
Potra2n15c28879	187.293	-2.28065	0.370489	6.15577	7.47154e+10	2.98857e+09
Potra2n456s35727	15.5802	-2.28017	0.756872	3.01262	0.00259	0.00500383
Potra2n1c1025	151.917	-2.27831	0.391829	5.81455	6.07956e+09	2.21957e+08
Potra2n4c8588	50.774	-2.27828	0.183286	12.4302	1.79229e+35	3.85177e+34
Potra2n5c12247	390.207	-2.27622	0.360867	6.30764	2.83314e+10	1.18009e+09
Potra2n9c19294	1657.21	-2.27564	0.541667	4.20118	2.65531e-05	6.61972e-05
Potra2n11c22781	45.9728	-2.27454	0.485138	4.68844	2.75289e+06	7.67292e-06
Potra2n1c814	10.244	-2.27392	0.327065	6.9525	3.58877e+12	1.75655e+11
Potra2n15c28392	30.0735	-2.27281	0.293805	7.73576	102790082382366	614917822612862
Potra2n12c23914	239.362	-2.27234	0.270181	8.41043	4.08503e+17	2.90257e+16
Potra2n9c19089	61.6726	-2.27193	0.429546	5.28915	1.22886e-07	3.93593e+07
Potra2n10c21723	914.405	-2.27186	0.0821779	27.6457	3.14322e+168	4.80625e+165
Potra2n137s34701	8.05262	-2.27028	0.420607	5.39761	6.75334e+08	2.22837e+07
Potra2n12c24789	16.9846	-2.26774	0.386091	5.87359	4.26447e+09	1.58316e+08
Potra2n3c6843	31.4744	-2.26716	0.435508	5.20579	1.93175e+07	6.07272e+07
Potra2n19c34320	89.5839	-2.26711	0.156344	14.5008	1.1976e+47	4.51594e+46
Potra2n4c10249	55.2654	-2.26677	0.601943	3.76575	0.00016605	0.000376124
Potra2n15c28433	7.25163	-2.26673	0.703225	3.22333	0.00126709	0.00255265
Potra2n6c13349	127.727	-2.266	0.165379	13.7018	9.89715e+43	3.0358e+41
Potra2n17c31108	30.0536	-2.2657	0.421562	5.37454	7.67766e+08	2.51654e+07
Potra2n4c10448	1884.19	-2.26559	0.243762	9.29427	1.48226e+20	1.34034e+19
Potra2n4c9287	64.5266	-2.26449	0.238689	9.48722	2.37287e+21	2.26556e+20
Potra2n714s36572	104.411	-2.26371	0.211427	10.7068	9.45524e+27	1.25175e+25
Potra2n11c23614	158.158	-2.26359	0.525309	4.30906	1.63947e-05	4.19175e-05
Potra2n1c3591	200.021	-2.2633	0.40481	5.59101	2.25748e+08	7.78192e+08
Potra2n2c5000	29.6932	-2.26283	0.287828	7.86172	3789005663386150	234039457024557
Potra2n1c67	245.809	-2.26128	0.167641	13.4888	1.81945e+41	5.30931e+40
Potra2n10c22004	288.837	-2.26034	0.532988	4.24089	2.2264e-05	5.60155e-05
Potra2n1c2768	265.407	-2.25998	0.143202	15.7818	4.15473e+56	2.24484e+54
Potra2n3c8387	18.8327	-2.2597	0.552815	4.08762	4.35829e-05	0.000105939
Potra2n5c12278	52.9358	-2.25895	0.570006	3.96302	7.40074e-05	0.00017531
Potra2n11c23500	45.8513	-2.25697	0.741189	3.04507	0.00232627	0.00451858
Potra2n15c28033	638.521	-2.25638	0.178555	12.6369	1.32216e+36	2.99288e+35
Potra2n8c17248	66.4661	-2.25536	0.446398	5.05234	4.36432e+07	1.32211e+06
Potra2n6c14701	313.024	-2.25489	0.223292	10.0984	5.61592e+24	6.30947e+23
Potra2n6c14061	28369	-2.25478	0.135827	16.6003	6.9337e+62	4.68094e+60
Potra2n16c29607	66.331	-2.25369	0.156199	14.4284	3.43062e+47	1.27014e+45
Potra2n705s36538	13.7398	-2.25272	0.442475	5.09118	3.55845e+07	1.08757e-06
Potra2n3c6585	11.2488	-2.25232	0.421269	5.34652	8.96618e+08	2.92041e+07
Potra2n6c14256	7.22514	-2.251	0.504146	4.46498	8.00756e+06	2.12202e-05
Potra2n5c12696	7.34343	-2.24851	0.513429	4.37939	1.19012e-05	3.08591e-05
Potra2n14c27114	138.867	-2.24775	0.419718	5.35538	8.53745e+08	2.78583e+07
Potra2n2c5899	718.724	-2.24713	0.283607	7.92338	2311445084985890	145000571961998
Potra2n10c22250	125.535	-2.24699	0.355104	6.32769	2.48855e+10	1.04237e+09
Potra2n11c23300	195.134	-2.24603	0.445808	5.0381	4.7017e+07	1.41912e+06
Potra2n8c17488	71.7676	-2.24563	0.675865	3.3226	0.000891841	0.00183785
Potra2n2c4242	142.939	-2.24548	0.225369	9.96355	2.20068e+23	2.38568e+22
Potra2n6c13259	12865.4	-2.24519	0.255089	8.80162	1.34857e+18	1.06075e+17
Potra2n5c10757	29.172	-2.2424	0.17764	12.6233	1.57171e+36	3.53941e+35
Potra2n17c31503	7.14913	-2.24214	0.442635	5.06545	4.07437e+07	1.23782e+06
Potra2n1c776	17.7195	-2.2416	0.270195	8.29623	1.0747e+16	7.39052e+16
Potra2n10c20128	132.057	-2.24041	0.179765	12.463	1.18812e+35	2.57874e+34
Potra2n3c7060	22.6746	-2.23685	0.242516	9.22353	2.87486e+20	2.55796e+19
Potra2n6c14706	362.173	-2.23582	0.251216	8.89999	5.58501e+19	4.52087e+18
Potra2n16c29268	11.2335	-2.23557	0.578701	3.86308	0.000111965	0.000259062
Potra2n17c31900	123.132	-2.23506	0.558824	3.99959	6.3453e-05	0.000151376
Potra2n17c31880	50.5432	-2.23506	0.484253	4.61549	3.92174e+06	1.07293e-05
Potra2n17c31066	160.794	-2.23452	0.221097	10.1065	5.16891e+24	5.83296e+23
Potra2n16c29536	297.196	-2.23395	0.240495	9.28898	1.55767e+20	1.40643e+19
Potra2n13c25593	147.683	-2.23349	0.472094	4.73103	2.23385e+06	6.27486e+06
Potra2n11c22469	41.2799	-2.23238	0.295495	7.55469	419852801042711	2.39501e+13
Potra2n12c24827	743.94	-2.23134	0.233752	9.54578	1.35093e+21	1.31321e+20
Potra2n17c31732	7.30286	-2.23114	0.476892	4.67851	2.88962e+06	8.03858e+06
Potra2n10c20203	477.658	-2.23102	0.499092	4.47015	7.81644e-06	2.07373e-05
Potra2n9c19841	67.2686	-2.22882	0.312768	7.12612	1.03236e+12	5.28207e+12
Potra2n3c6508	2572.87	-2.22591	0.158734	14.0229	1.12943e+44	3.76251e+43
Potra2n9c19654	719.462	-2.22455	0.200369	11.1023	1.22289e+28	1.80318e+27
Potra2n547s35911	668.455	-2.22307	0.538859	4.12551	3.6991e-05	9.06664e-05
Potra2n13c25043	9.78219	-2.22178	0.46169	4.81229	1.49211e+06	4.27975e+06
Potra2n9c19658	217.11	-2.22096	0.295563	7.51432	572056556955475	3.22953e+13
Potra2n1c1210	48.6365	-2.22057	0.247485	8.97254	2.89748e+19	2.3929e+18
Potra2n9c19446	399.746	-2.22011	0.147939	15.0069	6.61579e+51	2.87388e+49
Potra2n15c27981	8.39795	-2.21951	0.413344	5.36965	7.88905e+08	2.58222e+07
Potra2n1c2098	31.4664	-2.21939	0.381048	5.82444	5.73045e+09	2.09786e+08
Potra2n12c24480	2051.91	-2.21748	0.333099	6.65713	2.79233e+11	1.27492e+10
Potra2n14c27286	9.91915	-2.21641	0.555582	3.98934	6.62568e-05	0.00015778
Potra2n17c31771	342.4	-2.21593	0.135495	16.3543	4.05106e+60	2.56496e+58
Potra2n504s35841	15.8172	-2.2155	0.30534	7.25584	3.99188e+13	2.10696e+12
Potra2n16c29379	52.94	-2.21515	0.425539	5.20552	1.93451e+07	6.08079e+07
Potra2n6c15060	525.533	-2.21514	0.351938	6.29411	3.09178e+10	1.28275e+09
Potra2n6c14063	26.0124	-2.21501	0.388928	5.69517	1.2325e+08	4.35463e+08
Potra2n6c15285	505.013	-2.21459	0.218668	10.1276	4.16625e+24	4.73821e+23
Potra2n2c5744	19.7018	-2.21433	0.501873	4.41213	1.02358e-05	2.67519e-05
Potra2n4c10170	183.004	-2.21404	0.379651	5.83178	5.48383e+09	2.0125e+08
Potra2n6c14273	13.9043	-2.21329	0.411081	5.38408	7.28156e+08	2.39234e+07
Potra2n9c19297	2.69912	-2.21321	0.584522	3.78635	0.000152877	0.000348138
Potra2n5c11231	12.3156	-2.21279	0.318522	6.94705	3.72992e+12	1.82447e+11
Potra2n3c8061	27.0899	-2.21273	0.496569	4.45603	8.3493e+06	2.20666e-05
Potra2n9c18816	45.5006	-2.21169	0.250659	8.82349	1.10945e+18	8.79435e+18
Potra2n652s36280	4.28257	-2.21086	0.606264	3.64669	0.000265637	0.00058683
Potra2n13c25007	39.0664	-2.21013	0.286834	7.70524	130594757180201	772638145796630
Potra2n5c12084	1396.2	-2.20981	0.194205	11.3788	5.33491e+30	8.55536e+29
Potra2n2c5216	75.7466	-2.20933	0.292147	7.56238	395757137191570	22622083862423
Potra2n13c26281	215.602	-2.20804	0.253447	8.71205	2.98419e+18	2.28954e+17
Potra2n13c26225	5.78266	-2.2071	0.558897	3.94902	7.84704e-05	0.000185335
Potra2n8c18119	914.566	-2.204	0.157723	13.9739	2.24898e+44	7.41136e+43
Potra2n12c24407	3851.49	-2.2037	0.136619	16.1302	1.56393e+58	9.378e+57
Potra2n12c24469	67.7977	-2.20297	0.171798	12.823	1.21839e+37	2.91349e+36
Potra2n6c14033	64.0815	-2.20247	0.176308	12.4921	8.24157e+36	1.80933e+34
Potra2n4c8765	279.745	-2.20067	0.150678	14.6051	2.60637e+48	1.0064e+46
Potra2n6c14140	1846.21	-2.20056	0.123972	17.7505	1.709e+70	1.5695e+68
Potra2n12c24026	8.54747	-2.19954	0.378073	5.81776	5.96426e+09	2.18006e+08
Potra2n12c24733	533.223	-2.19892	0.134162	16.39	2.25596e+60	1.43731e+58
Potra2n4c10196	70.0427	-2.19851	0.283283	7.76081	8438666490007040	508404944973371
Potra2n7c15928	84.7271	-2.19798	0.436467	5.03584	4.75755e+07	1.43541e+06
Potra2n5c10608	16132.5	-2.19767	0.236061	9.30975	1.28135e+20	1.16383e+19
Potra2n10c21879	10.0564	-2.19754	0.358635	6.12752	8.92614e+10	3.54901e+09
Potra2n752s36693	169.129	-2.19515	0.364371	6.0245	1.69638e+09	6.5556e+09
Potra2n17c31209	207.729	-2.19489	0.20851	10.5265	6.51924e+26	8.17418e+25
Potra2n5c11413	8.39387	-2.19441	0.673522	3.25811	0.00112155	0.00227715
Potra2n14c26790	19.8619	-2.19129	0.274929	7.97038	1581930427169410	100576967155424
Potra2n1c3287	211.187	-2.19074	0.19616	11.1682	5.83726e+29	8.80237e+28
Potra2n1c2886	1949.42	-2.19056	0.179243	12.2212	2.39629e+34	4.87576e+33
Potra2n1c454	922.083	-2.18786	0.214531	10.1984	2.01657e+24	2.33069e+23
Potra2n17c31885	680.825	-2.18772	0.200813	10.8943	1.2268e+27	1.70767e+26
Potra2n2c4435	21.5106	-2.18551	0.369262	5.9186	3.24692e+09	1.21693e+08
Potra2n7c16622	68.685	-2.18506	0.246255	8.87315	7.11058e+19	5.71189e+18
Potra2n16c29321	1999.87	-2.18475	0.304162	7.18285	6.82719e+13	3.53218e+12
Potra2n1c3678	762.336	-2.18473	0.466286	4.68539	2.79431e+06	7.78276e+06
Potra2n127s34661	165.632	-2.18239	0.202661	10.7687	4.84028e+27	6.51797e+26
Potra2n18c32725	77.7357	-2.18174	0.157414	13.8598	1.10932e+43	3.56725e+42
Potra2n15c28618	142.913	-2.18136	0.210194	10.3779	3.12662e+25	3.77484e+24
Potra2n9c19233	1287.38	-2.18068	0.223175	9.77118	1.49699e+22	1.53523e+21
Potra2n18c33191	9.53294	-2.17728	0.317734	6.85251	7.25665e+12	3.47017e+11
Potra2n6c14113	6.1599	-2.1767	0.458116	4.75142	2.0199e-06	5.70054e+06
Potra2n17c30817	172.092	-2.1766	0.12087	18.0077	1.69624e+72	1.70637e+70
Potra2n10c20853	339.547	-2.17574	0.339253	6.41333	1.42375e+10	6.10923e+10
Potra2n14c27237	663.718	-2.17564	0.345551	6.29614	3.05143e+10	1.26687e+09
Potra2n5c12142	490.217	-2.17427	0.68296	3.1836	0.00145458	0.00290571
Potra2n197s34881	461.153	-2.17425	0.236975	9.17503	4.51432e+20	3.96027e+19
Potra2n12c24372	35.3546	-2.17389	0.427964	5.07962	3.7819e+07	1.15206e+06
Potra2n6c13010	451.007	-2.17357	0.220143	9.87342	5.42818e+23	5.73807e+22
Potra2n6c15341	16.7909	-2.17353	0.53338	4.07501	4.60124e-05	0.000111561
Potra2n5c11716	4.31329	-2.17048	0.458736	4.73145	2.22925e+06	6.26244e+06
Potra2n10c20716	846.748	-2.17018	0.224487	9.6673	4.15206e+22	4.17001e+21
Potra2n243s35087	77.158	-2.16823	0.385913	5.61845	1.92678e+08	6.69051e+08
Potra2n10c22016	301.555	-2.16624	0.399884	5.41717	6.05483e+08	2.00483e+07
Potra2n1c1824	220.06	-2.16613	0.196102	11.0459	2.29338e+28	3.31451e+27
Potra2n1c3844	85.3901	-2.16533	0.266941	8.11162	4.99501e+16	3285045294699390
Potra2n7c15848	727.019	-2.16509	0.387546	5.58668	2.31458e+08	7.96799e+08
Potra2n10c21377	110.506	-2.1649	0.397922	5.44052	5.31246e+08	1.76878e+07
Potra2n10c21861	72.8623	-2.16407	0.150332	14.3952	5.54424e+47	2.03299e+45
Potra2n1c630	25.0743	-2.16405	0.258398	8.37488	5.52824e+17	3.89362e+16
Potra2n1c3570	821.062	-2.16339	0.462681	4.67578	2.92845e+06	8.13932e+06
Potra2n8c17806	237.614	-2.16327	0.270999	7.98259	1432988289179560	9146932134970660
Potra2n313s35289	164.522	-2.16281	0.155156	13.9396	3.64066e+44	1.19077e+42
Potra2n288s35207	138.034	-2.16196	0.482168	4.48384	7.33132e-06	1.94993e-05
Potra2n18c32619	3.29462	-2.16106	0.574196	3.76362	0.000167468	0.000379163
Potra2n6c14534	339.677	-2.1595	0.488532	4.42038	9.85273e-06	2.58039e-05
Potra2n15c29039	301.658	-2.15853	0.165609	13.0339	7.84972e+39	2.00716e+37
Potra2n18c32026	16.7539	-2.1583	0.316605	6.81701	9.29525e+12	4.3942e+11
Potra2n1c3104	8.96225	-2.15822	0.434622	4.96573	6.84426e+07	2.03328e+06
Potra2n8c17978	327.653	-2.15531	0.149876	14.3806	6.84968e+47	2.49671e+45
Potra2n16c29874	19.5912	-2.15505	0.605612	3.55847	0.000373017	0.000807943
Potra2n16c29562	558.863	-2.15505	0.129974	16.5806	9.62089e+62	6.46642e+60
Potra2n6c15321	247.373	-2.15473	0.364844	5.90589	3.50754e+09	1.31108e+08
Potra2n3c6842	34.7329	-2.15444	0.307728	7.00113	2.53903e+12	1.25561e+11
Potra2n19c33292	24.9295	-2.15419	0.198523	10.8511	1.97072e+27	2.7123e+26
Potra2n6c12828	137.048	-2.15412	0.390507	5.51622	3.46367e+08	1.17426e+07
Potra2n3c7600	14.3749	-2.15263	0.409571	5.25581	1.47378e+07	4.69087e+07
Potra2n251s35121	41.0453	-2.15068	0.244511	8.79583	1.41994e+18	1.11286e+17
Potra2n5c10624	28.3518	-2.14911	0.500852	4.29091	1.77946e-05	4.52618e-05
Potra2n18c32049	14.8978	-2.14865	0.467503	4.59602	4.30638e+06	1.17385e-05
Potra2n7c16503	4818.33	-2.1465	0.353136	6.07839	1.21396e+09	4.75994e+09
Potra2n15c28872	3.33089	-2.14595	0.574145	3.73765	0.00018575	0.000418079
Potra2n8c18059	24.921	-2.14586	0.411389	5.21612	1.82709e+07	5.7585e+07
Potra2n19c33352	162.083	-2.14575	0.31053	6.90997	4.8476e+12	2.34977e+11
Potra2n4c9040	83.1202	-2.14511	0.550076	3.89965	9.63299e-05	0.00022493
Potra2n12c24599	7.73159	-2.14459	0.603458	3.55383	0.000379668	0.000821415
Potra2n4c8923	17.5269	-2.1433	0.303392	7.06443	1.61273e+12	8.10373e+12
Potra2n17c31928	16.1474	-2.14105	0.61498	3.48149	0.000498632	0.001063
Potra2n10c20245	54.7627	-2.1358	0.332019	6.43278	1.2529e+10	5.40185e+10
Potra2n6c14697	1596.17	-2.1358	0.215783	9.89791	4.25064e+23	4.53565e+22
Potra2n4c10476	196.73	-2.13415	0.295083	7.23235	4.74696e+13	2.48748e+12
Potra2n16c30254	132.363	-2.1339	0.109466	19.4938	1.23876e+84	1.77855e+82
Potra2n10c20946	14.4781	-2.13382	0.312813	6.82137	9.01754e+12	4.26951e+11
Potra2n9c19918	9.86869	-2.13264	0.531323	4.01382	5.97442e-05	0.000142928
Potra2n2c5548	31.753	-2.13253	0.400541	5.32412	1.01446e+07	3.28673e+07
Potra2n10c21503	2370.05	-2.13174	0.16717	12.7519	3.04175e+37	7.15002e+36
Potra2n12c24760	27.4874	-2.13144	0.530348	4.01895	5.84577e-05	0.000140059
Potra2n3c6942	283.95	-2.12964	0.325029	6.55214	5.67183e+11	2.52479e+10
Potra2n10c21728	54.321	-2.12857	0.168937	12.5997	2.11869e+36	4.74671e+35
Potra2n6c14406	80.9719	-2.12668	0.36983	5.75043	8.90179e+09	3.19499e+08
Potra2n1c2704	1150.45	-2.12555	0.335154	6.34201	2.26781e+10	9.54362e+10
Potra2n13c26206	383.554	-2.12494	0.347839	6.10898	1.00271e+09	3.96615e+09
Potra2n4c8663	1154.98	-2.1222	0.359679	5.90025	3.62947e+09	1.35467e+08
Potra2n13c25135	7.16368	-2.12161	0.507487	4.18061	2.90725e-05	7.22002e-05
Potra2n19c33423	789.152	-2.12115	0.133563	15.8812	8.5489e+57	4.77079e+55
Potra2n19c34259	4.44142	-2.12091	0.466736	4.54412	5.51649e+06	1.48661e-05
Potra2n4c8523	132.573	-2.11997	0.388765	5.45309	4.95032e+08	1.65271e+07
Potra2n14c26630	5.97189	-2.11897	0.448781	4.72162	2.33971e+06	6.55832e+06
Potra2n3c6626	135.092	-2.11821	0.168121	12.5994	2.12872e+36	4.76569e+35
Potra2n10c22148	56.4467	-2.11791	0.484006	4.3758	1.20988e-05	3.13557e-05
Potra2n1c2706	272.811	-2.11757	0.308902	6.85514	7.1241e+12	3.41162e+11
Potra2n16c29311	598.571	-2.11756	0.0944576	22.4181	2.62024e+111	8.61624e+109
Potra2n6c13903	223.377	-2.11697	0.450274	4.70152	2.58228e+06	7.21385e+06
Potra2n13c24944	419.352	-2.11492	0.230645	9.16959	4.74811e+20	4.16178e+19
Potra2n8c16976	175.167	-2.11429	0.205859	10.2706	9.56307e+25	1.12094e+23
Potra2n14c27024	80.6991	-2.11232	0.568292	3.71695	0.00020164	0.000451688
Potra2n11c22949	162.838	-2.11192	0.198142	10.6586	1.58926e+26	2.07789e+25
Potra2n1c1132	735.444	-2.11078	0.23474	8.99199	2.42786e+19	2.01541e+18
Potra2n3c7458	85.6094	-2.1107	0.172461	12.2387	1.93177e+34	3.96485e+33
Potra2n9c19741	376.814	-2.11053	0.407966	5.1733	2.29995e+07	7.1713e+07
Potra2n16c30317	2696.18	-2.11038	0.31677	6.66217	2.69805e+11	1.23427e+10
Potra2n10c20523	148.444	-2.1102	0.401633	5.25406	1.48786e+07	4.7328e+07
Potra2n8c17347	77.6119	-2.10998	0.250417	8.42587	3.58085e+17	2.55084e+16
Potra2n15c29046	1049.95	-2.10938	0.317072	6.6527	2.87772e+11	1.31234e+10
Potra2n10c22185	129.902	-2.10787	0.516847	4.07832	4.53618e-05	0.00011008
Potra2n8c18245	17.4423	-2.10687	0.535562	3.93394	8.35654e-05	0.000196777
Potra2n19c34317	158.795	-2.10607	0.205184	10.2643	1.02093e+24	1.19531e+23
Potra2n19c34226	7.28792	-2.10572	0.455542	4.62246	3.79209e+06	1.03907e-05
Potra2n10c20945	58.3965	-2.10528	0.190868	11.0301	2.73669e+28	3.93474e+27
Potra2n14c27688	491.268	-2.10462	0.0986573	21.3326	5.65988e+101	1.33145e+98
Potra2n11c22743	4.52854	-2.10356	0.483298	4.35252	1.34581e-05	3.47311e-05
Potra2n1c491	13.4612	-2.10301	0.349338	6.01999	1.74431e+09	6.72973e+09
Potra2n11c22559	126.736	-2.10197	0.318446	6.60069	4.09239e+11	1.84399e+10
Potra2n8c18576	984.802	-2.09939	0.142695	14.7124	5.368e+49	2.13753e+47
Potra2n13c26175	424.161	-2.09857	0.166749	12.5852	2.54639e+36	5.69661e+35
Potra2n19c33939	85.5997	-2.09847	0.590018	3.55661	0.00037567	0.000813462
Potra2n5c12266	217.354	-2.09696	0.138983	15.0879	1.94647e+51	8.60204e+50
Potra2n7c15925	4.28402	-2.09552	0.641438	3.2669	0.0010873	0.00221187
Potra2n14c27013	153.588	-2.09544	0.210482	9.95546	2.38728e+23	2.58156e+22
Potra2n296s35241	5.80852	-2.09519	0.517183	4.05116	5.09646e-05	0.000122866
Potra2n1c679	8.2992	-2.0951	0.502294	4.17106	3.0319e-05	7.51311e-05
Potra2n1c3998	32.842	-2.09508	0.382352	5.47945	4.26653e+08	1.43396e+07
Potra2n6c15302	877.996	-2.0948	0.211609	9.89939	4.18819e+23	4.47056e+22
Potra2n3c7288	3.39028	-2.09306	0.598079	3.49965	0.000465877	0.000997204
Potra2n19c33341	461.023	-2.0924	0.372714	5.61396	1.97752e+08	6.85547e+08
Potra2n6c13300	1136.44	-2.09158	0.21139	9.89441	4.40192e+23	4.69051e+22
Potra2n11c23623	948.603	-2.09133	0.262253	7.97447	1530385963584110	9746290590760460
Potra2n14c27336	5.16669	-2.08965	0.739439	2.82599	0.00471353	0.00876315
Potra2n414s35574	30.5398	-2.08789	0.261157	7.9948	1297891129464190	8303608166950510
Potra2n12c24378	368.109	-2.08723	0.123863	16.8512	1.0289e+63	7.35171e+62
Potra2n19c33548	7132.58	-2.08706	0.408576	5.10812	3.25375e+07	9.98651e+07
Potra2n17c31625	52.5759	-2.08684	0.417303	5.00078	5.70989e+07	1.70841e+06
Potra2n11c22576	126.98	-2.08621	0.136441	15.2902	8.88454e+53	4.12921e+51
Potra2n5c12005	18.2085	-2.08595	0.629613	3.31307	0.000922765	0.00189672
Potra2n9c18878	526.848	-2.08539	0.404708	5.15284	2.56573e+07	7.95862e+07
Potra2n15c28989	23.0223	-2.08539	0.252674	8.25326	1.54126e+16	1048813854717550
Potra2n16c29825	256.577	-2.08428	0.182481	11.4219	3.25113e+30	5.28011e+29
Potra2n3c7139	7.37155	-2.08355	0.491907	4.23567	2.27873e-05	5.72701e-05
Potra2n18c32113	4.1535	-2.08291	0.554342	3.75744	0.000171657	0.00038816
Potra2n3c7294	18.616	-2.08207	0.364728	5.70855	1.1394e+08	4.04109e+08
Potra2n4c10273	234.451	-2.08138	0.313077	6.64813	2.96843e+11	1.35269e+10
Potra2n9c18693	107.961	-2.08026	0.270389	7.69358	143069938976169	843997511813191
Potra2n14c27867	80.6425	-2.0793	0.227883	9.12441	7.21258e+20	6.24316e+19
Potra2n10c20202	37.7446	-2.07806	0.333996	6.22182	4.91436e+10	2.00044e+09
Potra2n10c21368	314.605	-2.07785	0.385366	5.3919	6.97171e+08	2.29723e+07
Potra2n4c8495	11.4249	-2.07704	0.363217	5.71846	1.07495e+08	3.82227e+08
Potra2n16c30488	181.469	-2.07664	0.117567	17.6635	8.00557e+70	7.2219e+68
Potra2n1c3975	21.662	-2.0766	0.5368	3.86848	0.000109516	0.000253819
Potra2n3c7039	34.6211	-2.07611	0.284444	7.29884	29025421098780	1.54937e+12
Potra2n1113s36972	11.1328	-2.07375	0.325685	6.36736	1.92304e+10	8.15996e+10
Potra2n15c28798	99.2303	-2.07323	0.195297	10.6158	2.51667e+26	3.23511e+25
Potra2n1c535	91.4949	-2.07115	0.252271	8.21003	2.21132e+16	1488559157044860
Potra2n6c13537	23.5721	-2.06867	0.472158	4.3813	1.17971e-05	3.06049e-05
Potra2n17c30895	24.0161	-2.06846	0.386047	5.35807	8.41175e+08	2.74567e+07
Potra2n1c489	19.5461	-2.06773	0.399817	5.17169	2.31983e+07	7.22733e+07
Potra2n1c3103	336.981	-2.06717	0.445278	4.64243	3.44333e-06	9.49011e+06
Potra2n9c19743	352.372	-2.06701	0.169877	12.1676	4.6231e+34	9.22855e+33
Potra2n6c14764	3102.76	-2.0664	0.168861	12.2373	1.96509e+34	4.02788e+33
Potra2n3c8373	351.518	-2.06615	0.435713	4.742	2.11619e+06	5.95944e+06
Potra2n4c9015	3.20005	-2.06272	0.647456	3.18588	0.00144314	0.00288507
Potra2n2c4303	48.8027	-2.06173	0.458277	4.49887	6.83155e+06	1.82302e-05
Potra2n14c27252	185.496	-2.06168	0.486107	4.2412	2.22331e-05	5.59561e-05
Potra2n9c19960	79.9362	-2.0611	0.223772	9.21073	3.23916e+20	2.87375e+19
Potra2n13c25031	424.438	-2.05945	0.139773	14.7342	3.88572e+49	1.5677e+47
Potra2n13c24983	588.657	-2.05847	0.218992	9.39977	5.4681e+21	5.08741e+20
Potra2n16c29255	4.82858	-2.05772	0.637932	3.22561	0.00125704	0.00253349
Potra2n6c13929	4.11408	-2.05735	0.855616	2.40452	0.0161937	0.0277094
Potra2n16c30480	614.235	-2.05701	0.430383	4.77949	1.75743e+06	4.99628e+06
Potra2n3c6957	466.246	-2.05625	0.485133	4.23853	2.24989e-05	5.65785e-05
Potra2n11c22981	67.8751	-2.05571	0.135686	15.1505	7.51836e+52	3.39619e+50
Potra2n17c31564	116.054	-2.05459	0.497266	4.13178	3.59962e-05	8.83268e-05
Potra2n8c18238	195.179	-2.05444	0.399883	5.13761	2.78251e+07	8.59442e+07
Potra2n3c7206	31.526	-2.05444	0.205033	10.02	1.24469e+23	1.37169e+22
Potra2n266s35152	8.33224	-2.05359	0.546929	3.75477	0.000173498	0.000392062
Potra2n7c15858	215.503	-2.05321	0.250513	8.19602	2.48487e+16	1668298563381540
Potra2n7c15874	6.00376	-2.05151	0.882464	2.32476	0.0200849	0.0338582
Potra2n1c2938	8.78708	-2.04959	0.401806	5.10095	3.37953e+07	1.03495e+06
Potra2n5c11759	19.5655	-2.04913	0.485521	4.22047	2.43792e-05	6.10552e-05
Potra2n15c28936	3483.7	-2.04909	0.222361	9.21512	3.10926e+20	2.76254e+19
Potra2n13c25815	4.84863	-2.04906	0.560196	3.65775	0.000254438	0.000563556
Potra2n10c20170	9.68997	-2.04797	0.629646	3.25258	0.00114362	0.00231995
Potra2n12c24203	9.05432	-2.04766	0.32852	6.23299	4.57601e+10	1.86786e+09
Potra2n10c21800	112.875	-2.04757	0.482495	4.24371	2.19856e-05	5.53422e-05
Potra2n7c15741	6.78156	-2.04565	0.483791	4.22838	2.35377e-05	5.90541e-05
Potra2n15c28002	61.9824	-2.04549	0.220971	9.25685	2.10558e+20	1.88721e+19
Potra2n1c3594	19.8414	-2.04549	0.245325	8.33788	7.56368e+17	5.26416e+16
Potra2n11c22401	278.997	-2.04496	0.191456	10.6811	1.24778e+26	1.64195e+25
Potra2n10c20285	5.59835	-2.04492	0.750872	2.72339	0.0064616	0.0117944
Potra2n373s35470	115.303	-2.04413	0.308034	6.63605	3.22205e+11	1.46281e+10
Potra2n9c18633	1148.75	-2.04353	0.205682	9.93536	2.92125e+23	3.14615e+22
Potra2n11c22964	17146	-2.04301	0.223731	9.13155	6.75273e+20	5.85349e+19
Potra2n11c22680	39.1581	-2.04249	0.289657	7.05138	1.77147e+12	8.87661e+12
Potra2n14c26665	123.078	-2.0424	0.131496	15.532	2.10622e+54	1.04734e+52
Potra2n13c25000	506.473	-2.04184	0.318527	6.41027	1.45265e+10	6.228e+10
Potra2n14c27805	2223.66	-2.04147	0.296236	6.89136	5.52628e+12	2.66777e+11
Potra2n12c23750	100.946	-2.0372	0.336714	6.05024	1.44632e+09	5.62695e+09
Potra2n5c11727	33.4536	-2.03562	0.210527	9.66919	4.07581e+22	4.09609e+21
Potra2n6c14180	102.005	-2.03553	0.554958	3.66791	0.000244545	0.000542906
Potra2n1c3672	58.5548	-2.03547	0.288246	7.06157	1.64637e+12	8.26602e+12
Potra2n3c7811	296.487	-2.03518	0.120735	16.8566	9.38799e+64	6.72363e+62
Potra2n11c22914	640.906	-2.03432	0.176762	11.5088	1.19121e+30	1.99611e+29
Potra2n7c16598	162.116	-2.03416	0.156085	13.0324	8.00967e+39	2.04634e+37
Potra2n3c7008	7.77214	-2.03253	0.433307	4.69073	2.72232e+06	7.59043e+06
Potra2n4c8757	1022.85	-2.03133	0.194853	10.4249	1.90788e+25	2.32919e+24
Potra2n2c5481	97.2973	-2.03004	0.415543	4.88526	1.03294e+06	3.01449e+06
Potra2n1c3694	9.89027	-2.02965	0.297796	6.81558	9.38829e+12	4.43544e+11
Potra2n2c4883	106.171	-2.02928	0.273967	7.40701	1.2918e+13	7.08991e+13
Potra2n19c34374	294.666	-2.02782	0.229623	8.83106	1.03686e+18	8.23391e+18
Potra2n4c8821	331.251	-2.02769	0.351129	5.77476	7.70624e+09	2.78256e+08
Potra2n7c16575	239.039	-2.02756	0.235404	8.61314	7.1089e+18	5.32845e+17
Potra2n8c18228	16.1286	-2.02705	0.229838	8.81949	1.14983e+18	9.10021e+18
Potra2n16c29946	9.41111	-2.02687	0.493279	4.10897	3.97425e-05	9.70281e-05
Potra2n1c202	218.299	-2.0217	0.219863	9.19529	3.73971e+20	3.3006e+19
Potra2n19c34221	102.159	-2.02071	0.150322	13.4425	3.40517e+41	9.76877e+40
Potra2n6c14010	159.608	-2.02029	0.311352	6.48878	8.65366e+11	3.79469e+10
Potra2n2c4068	6.98873	-2.01997	0.550993	3.66606	0.00024632	0.000546525
Potra2n13c25884	158.967	-2.01925	0.357674	5.64549	1.64711e+08	5.75966e+08
Potra2n16c30385	43.2627	-2.01895	0.351681	5.74085	9.42039e+09	3.37241e+08
Potra2n3c6730	188.277	-2.01814	0.538305	3.74907	0.000177494	0.000400355
Potra2n5c10570	45.8726	-2.01662	0.544646	3.70263	0.000213377	0.000476617
Potra2n15c28615	69.2165	-2.0165	0.464584	4.34044	1.42198e-05	3.66044e-05
Potra2n6c13436	155.801	-2.01483	0.253799	7.93866	2043735929799800	128707589109575
Potra2n16c30268	44.1148	-2.01419	0.402315	5.00649	5.54323e+07	1.66082e+06
Potra2n2c5490	19.8663	-2.01351	0.415981	4.84038	1.29588e+06	3.73901e+06
Potra2n18c32045	27.4072	-2.0135	0.191148	10.5337	6.04225e+26	7.58851e+25
Potra2n13c25242	324.653	-2.0135	0.221714	9.08151	1.07078e+19	9.14188e+19
Potra2n16c30528	78.324	-2.01341	0.291275	6.91238	4.76576e+12	2.31192e+11
Potra2n847s36828	100.255	-2.01338	0.134011	15.024	5.11347e+51	2.23396e+49
Potra2n3c7108	197.475	-2.01018	0.192124	10.4629	1.27882e+25	1.57694e+24
Potra2n2c5364	150.273	-2.00972	0.319735	6.28559	3.2662e+10	1.35163e+09
Potra2n7c16243	75.9653	-2.00813	0.249204	8.05815	7.74594e+16	5038964837028150
Potra2n2c5485	557.481	-2.00784	0.275678	7.28327	3.25815e+13	1733462682457
Potra2n10c22280	19.3188	-2.00732	0.355077	5.65318	1.57509e+08	5.51534e+08
Potra2n19c33645	83.9631	-2.00673	0.22616	8.87308	7.1152e+19	5.7141e+18
Potra2n5c11101	56.346	-2.00644	0.236168	8.49583	1.96532e+17	1.43134e+16
Potra2n8c18167	50.653	-2.00633	0.4464	4.49446	6.97461e+06	1.8599e-05
Potra2n7c16093	99.0109	-2.00562	0.356948	5.61881	1.92275e+08	6.67844e+08
Potra2n19c34205	4.23296	-2.00437	0.679813	2.94842	0.00319403	0.00609873
Potra2n9c19922	220.251	-2.00306	0.307851	6.50659	7.68764e+11	3.38419e+10
Potra2n4c8955	8.8581	-2.00088	0.379256	5.27581	1.32169e+07	4.2235e+07
Potra2n15c28191	2853	-2.00056	0.222873	8.97621	2.80244e+19	2.31694e+18
Potra2n10c22201	2.77302	-2.00041	0.645843	3.09737	0.00195247	0.00383387
Potra2n16c29651	93.1525	-2.0003	0.148425	13.4769	2.14041e+41	6.22804e+40
Potra2n1227s36989	21.6922	-1.99984	0.532963	3.75231	0.000175209	0.000395638
Potra2n1c1145	220.819	-1.99919	0.255368	7.82867	4930454314380610	302893837053129
Potra2n4c9384	4.55543	-1.99656	0.457762	4.36156	1.29136e-05	3.33767e-05
Potra2n8c16935	144.838	-1.99602	0.45231	4.41296	1.01968e-05	2.66592e-05
Potra2n1c3710	260.357	-1.99592	0.419509	4.75775	1.95765e+06	5.53309e+06
Potra2n5c12524	51.3628	-1.9953	0.423472	4.71176	2.45591e+06	6.87336e+06
Potra2n1c3963	222.949	-1.9948	0.528552	3.77407	0.000160603	0.000364325
Potra2n9c19494	67.3794	-1.99465	0.402478	4.95593	7.19855e+07	2.13254e+06
Potra2n6c15032	61.0396	-1.9935	0.364382	5.47091	4.47727e+08	1.501e+07
Potra2n13c25005	1383.49	-1.99174	0.39796	5.00487	5.58997e+07	1.67434e+06
Potra2n1c3461	131.908	-1.99104	0.292625	6.80408	1.01698e+11	4.7958e+11
Potra2n2c6173	343.239	-1.98937	0.271807	7.31903	2.49767e+13	1.34099e+12
Potra2n10c21396	224.641	-1.98923	0.315459	6.30582	2.8667e+10	1.19341e+09
Potra2n10c21688	739.051	-1.98897	0.127778	15.5659	1.24179e+54	6.29785e+53
Potra2n16c29383	94.8297	-1.98788	0.193118	10.2936	7.53099e+25	8.88535e+24
Potra2n1c3309	7.92416	-1.98698	0.533785	3.72243	0.000197318	0.000442392
Potra2n11c22977	18.0537	-1.98528	0.884467	2.2446	0.0247935	0.0411114
Potra2n16c30144	15.3956	-1.98497	0.278943	7.11607	1.11051e+12	5.66298e+12
Potra2n3c8167	232.918	-1.98411	0.21268	9.32906	1.06814e+20	9.77715e+20
Potra2n13c25891	12.2033	-1.9833	0.632995	3.1332	0.00172912	0.00341835
Potra2n17c31183	79.1402	-1.98236	0.524508	3.77946	0.000157168	0.000356983
Potra2n554s35931	17.5019	-1.98118	0.426594	4.64418	3.41435e+06	9.41525e+06
Potra2n2c4943	3.43501	-1.97941	0.569229	3.47736	0.000506382	0.00107877
Potra2n2c4901	167.09	-1.97857	0.273543	7.23313	4.72003e+13	2.47463e+12
Potra2n12c24413	164.588	-1.9762	0.113844	17.3589	1.69052e+67	1.38232e+65
Potra2n6c14729	23.6417	-1.97596	0.526547	3.75268	0.000174954	0.000395148
Potra2n2c5478	42.2679	-1.97587	0.149907	13.1806	1.13477e+39	3.02027e+38
Potra2n2c4331	8.41099	-1.97506	0.624283	3.16372	0.00155764	0.00309416
Potra2n19c33803	3.68097	-1.97499	0.708205	2.78873	0.00529148	0.00977406
Potra2n5c12820	22.0634	-1.97485	0.289135	6.83019	8.48027e+12	4.02698e+11
Potra2n2c4790	165.416	-1.97422	0.266329	7.41272	1.23736e+13	67984775054454
Potra2n1c3331	13.9611	-1.97415	0.372374	5.30152	1.14842e+07	3.69063e+07
Potra2n2c6297	288.567	-1.97374	0.199239	9.9064	3.9047e+23	4.17961e+22
Potra2n7c16274	112.158	-1.97286	0.320742	6.15092	7.70329e+10	3.07723e+09
Potra2n1c2637	4.23415	-1.97274	0.730532	2.70042	0.00692523	0.0125873
Potra2n1c2925	25.8069	-1.97271	0.346374	5.69532	1.23141e+08	4.35127e+08
Potra2n16c29467	8.19265	-1.97146	0.532236	3.7041	0.000212143	0.00047403
Potra2n17c31621	5.10415	-1.97078	0.473068	4.16596	3.10045e-05	7.67115e-05
Potra2n9c19203	452.789	-1.97012	0.268237	7.34469	2.0623e+13	1.11487e+12
Potra2n7c15770	332.995	-1.96954	0.268626	7.33191	2.26892e+13	1.22181e+12
Potra2n563s35984	19.0865	-1.96854	0.450626	4.36845	1.2513e-05	3.23851e-05
Potra2n10c21262	682.049	-1.9679	0.25865	7.60835	277623096807078	1.60707e+13
Potra2n720s36594	8.84386	-1.96771	0.440433	4.46768	7.90721e+06	2.09652e-05
Potra2n563s35983	24.5303	-1.96706	0.224436	8.76447	1.87655e+18	1.45727e+17
Potra2n18c31980	38.1288	-1.96617	0.20468	9.60605	7.53837e+22	7.46305e+21
Potra2n13c26181	7.35224	-1.96538	0.524982	3.74371	0.000181325	0.000408691
Potra2n5c10826	3.91633	-1.96516	0.562786	3.49183	0.000479716	0.00102496
Potra2n10c21508	30.1737	-1.96386	0.366132	5.36381	8.14847e+08	2.66315e+07
Potra2n1c2265	5.2528	-1.96351	0.514637	3.81534	0.000135998	0.000311627
Potra2n8c16715	4.99394	-1.96315	0.438135	4.48069	7.44005e+06	1.97728e-05
Potra2n6c14082	1057.81	-1.9622	0.117059	16.7625	4.58881e+63	3.20396e+61
Potra2n1c1374	36.2631	-1.96199	0.473793	4.14104	3.45739e-05	8.5041e-05
Potra2n9c19251	121.488	-1.96133	0.465457	4.21377	2.51148e-05	6.28104e-05
Potra2n16c29386	48.8775	-1.96072	0.503756	3.8922	9.93385e-05	0.000231565
Potra2n5c12343	15.2724	-1.9601	0.509298	3.84863	0.00011878	0.000274105
Potra2n10c20818	13.7166	-1.95845	0.684835	2.85973	0.00423996	0.00793533
Potra2n8c18205	49.1366	-1.95541	0.244758	7.98917	1358508772505750	8684161827205580
Potra2n11c22707	10.7407	-1.95496	0.524952	3.72406	0.000196041	0.000439722
Potra2n2c5190	810.3	-1.95296	0.267723	7.29471	2.99308e+13	1.59549e+12
Potra2n5c12267	2344.56	-1.95224	0.185079	10.5481	5.18072e+26	6.53609e+25
Potra2n9c19823	18.0083	-1.95147	0.715694	2.72668	0.00639742	0.0116849
Potra2n673s36372	5.21172	-1.95111	0.604585	3.22718	0.00125017	0.00252105
Potra2n12c24412	77.0803	-1.95067	0.148441	13.141	1.91727e+39	5.06327e+38
Potra2n16c30555	45.2277	-1.94995	0.468201	4.16476	3.11678e-05	7.70661e-05
Potra2n3c7193	30.5294	-1.94773	0.367029	5.30676	1.11592e+07	3.59185e+07
Potra2n2c5433	129.186	-1.94659	0.499906	3.89391	9.86411e-05	0.000230028
Potra2n3c7468	850.515	-1.94487	0.234848	8.28138	1.21757e+16	8.33747e+16
Potra2n2c5661	90.7183	-1.94447	0.1623	11.9807	4.48312e+33	8.52613e+32
Potra2n6c14333	141.369	-1.94338	0.268958	7.22557	4.98999e+13	2.61124e+12
Potra2n16c30568	110.51	-1.942	0.218686	8.88033	6.66639e+19	5.37059e+18
Potra2n14c27066	2083.59	-1.94025	0.121558	15.9616	2.36718e+57	1.36332e+55
Potra2n18c31981	358.499	-1.94023	0.184941	10.4911	9.49527e+26	1.18088e+24
Potra2n19c33890	311.121	-1.93881	0.834488	2.32335	0.0201606	0.0339748
Potra2n1c2952	141.172	-1.93718	0.169568	11.4242	3.16409e+30	5.1442e+29
Potra2n8c18182	152.812	-1.93662	0.211117	9.17323	4.59061e+20	4.02602e+19
Potra2n19c33522	280.918	-1.93578	0.36399	5.31822	1.04788e+07	3.38785e+07
Potra2n16c30166	1749.74	-1.93202	0.175009	11.0396	2.46239e+28	3.55207e+27
Potra2n4c9259	670.106	-1.93061	0.804723	2.3991	0.0164353	0.0280933
Potra2n3c7118	16.4064	-1.9296	0.454186	4.24849	2.1522e-05	5.42508e-05
Potra2n18c32463	13.0669	-1.92837	0.343156	5.61952	1.91485e+08	6.65172e+08
Potra2n536s35891	6.40958	-1.9269	0.773272	2.49188	0.0127069	0.0221218
Potra2n1c673	3.35068	-1.92666	0.664493	2.89944	0.00373831	0.00706649
Potra2n2c4455	3.7895	-1.92594	0.606548	3.17524	0.00149712	0.00298342
Potra2n15c28483	33.6482	-1.92573	0.277686	6.93492	4.06438e+12	1.98426e+11
Potra2n5c11423	7.72606	-1.92353	0.58949	3.26304	0.00110223	0.00224057
Potra2n13c25824	69.2471	-1.92262	0.270317	7.11248	1.13976e+12	5.80246e+12
Potra2n15c28480	127.028	-1.92169	0.419715	4.57855	4.68216e+06	1.27052e-05
Potra2n1c237	32.7337	-1.92106	0.218352	8.79798	1.39298e+18	1.09341e+17
Potra2n6c13274	11.8548	-1.92074	0.361099	5.31915	1.04251e+07	3.37154e+07
Potra2n6c14763	216.749	-1.91666	0.199463	9.60911	7.31808e+22	7.25438e+21
Potra2n16c30255	461.657	-1.91552	0.236921	8.08505	6.21385e+16	4063921989443990
Potra2n6c13403	37.9565	-1.91544	0.15863	12.0749	1.43362e+33	2.79784e+32
Potra2n5c12429	3.99126	-1.91454	0.584938	3.27306	0.00106389	0.00216712
Potra2n5c10597	2973.25	-1.91421	0.143365	13.352	1.15337e+40	3.23003e+39
Potra2n14c27640	31.1784	-1.91358	0.220506	8.67816	4.02235e+18	3.06297e+17
Potra2n9c19679	37.5694	-1.91351	0.173389	11.0359	2.56343e+28	3.6891e+27
Potra2n18c32628	185.305	-1.91235	0.273118	7.00194	2.5245e+12	1.24883e+11
Potra2n4c8858	16.5202	-1.9123	0.42973	4.45001	8.58676e+06	2.26452e-05
Potra2n5c11336	467.496	-1.91098	0.22465	8.50649	1.79271e+17	1.31032e+16
Potra2n1c948	281.516	-1.91079	0.336747	5.67425	1.39299e+08	4.90073e+08
Potra2n2c5005	601.116	-1.91023	0.153763	12.4232	1.95599e+35	4.19474e+34
Potra2n652s36288	61.953	-1.91009	0.458571	4.16531	3.10923e-05	7.69044e-05
Potra2n11c23006	75.4221	-1.90971	0.329793	5.79063	7.01244e+09	2.54223e+08
Potra2n2c4067	27.6885	-1.90897	0.211248	9.03662	1.61595e+19	1.36138e+18
Potra2n19c34326	689.605	-1.90736	0.184926	10.3142	6.07825e+25	7.22715e+24
Potra2n16c29353	48.2681	-1.90715	0.516121	3.69517	0.000219742	0.000490117
Potra2n9c18858	89.3099	-1.90635	0.247776	7.69383	142800328324416	842568315428378
Potra2n2c4145	936.548	-1.90569	0.253445	7.51912	551454206636474	3.11783e+13
Potra2n9c19091	136.843	-1.9055	0.357247	5.33385	9.61515e+08	3.12382e+07
Potra2n11c22598	273.74	-1.90479	0.182672	10.4274	1.85959e+25	2.27295e+24
Potra2n17c30750	45.022	-1.90458	0.310727	6.12944	8.81898e+10	3.5087e+09
Potra2n19c33894	1965.67	-1.90451	0.297944	6.39219	1.6353e+10	6.98076e+10
Potra2n1c677	206.052	-1.90443	0.279014	6.82556	8.75856e+12	4.15013e+11
Potra2n16c29381	66.0117	-1.90368	0.307008	6.20076	5.61917e+10	2.27319e+09
Potra2n9c19150	164.784	-1.90338	0.175499	10.8456	2.09313e+27	2.87819e+26
Potra2n10c22127	585.89	-1.90295	0.164421	11.5736	5.60642e+31	9.56769e+30
Potra2n7c16327	264.195	-1.90248	0.244683	7.77529	7527400391243090	455388608871102
Potra2n10c21128	530.442	-1.90245	0.265986	7.15243	8.52539e+13	4.38258e+12
Potra2n635s36230	10.6411	-1.90008	0.268689	7.07168	1.53066e+12	7.704e+12
Potra2n6c14875	3.47051	-1.89986	0.689148	2.75683	0.0058365	0.0107257
Potra2n11c22495	1416.13	-1.8954	0.120748	15.6972	1.58094e+55	8.33579e+54
Potra2n17c31785	61.5122	-1.89416	0.155145	12.209	2.78343e+34	5.64464e+33
Potra2n600s36104	1302.71	-1.89327	0.129056	14.6702	1.00122e+48	3.94064e+47
Potra2n3c8339	597.536	-1.89313	0.188733	10.0307	1.117e+23	1.23587e+22
Potra2n1c3059	364.638	-1.8928	0.293329	6.45281	1.09798e+10	4.76146e+10
Potra2n15c28520	778.606	-1.8926	0.167152	11.3226	1.01362e+29	1.59537e+28
Potra2n680s36411	3665	-1.88999	0.14503	13.0317	8.08231e+39	2.06319e+37
Potra2n13c25572	327.687	-1.88942	0.387797	4.87219	1.10367e+06	3.20926e+06
Potra2n1c940	321.671	-1.88925	0.287103	6.58039	4.69201e+11	2.10147e+10
Potra2n5c11549	56.3439	-1.88911	0.295569	6.39145	1.64321e+10	7.01347e+10
Potra2n12c24291	2242.06	-1.88909	0.223927	8.43618	3.27888e+17	2.34777e+16
Potra2n2c4433	1989.15	-1.88591	0.278508	6.77147	1.27478e+11	5.97654e+11
Potra2n14c26628	218.278	-1.88523	0.166404	11.3292	9.40318e+30	1.48228e+28
Potra2n656s36299	43.2387	-1.88508	0.523278	3.60245	0.000315235	0.00068879
Potra2n2c6356	574.018	-1.88335	0.120631	15.6124	5.99324e+55	3.08556e+53
Potra2n10c20783	27.2644	-1.88284	0.581839	3.23602	0.00121209	0.00244814
Potra2n13c25024	11.0052	-1.88225	0.52096	3.61303	0.000302638	0.000662826
Potra2n14c27095	633.627	-1.88063	0.349082	5.38734	7.15065e+08	2.35163e-07
Potra2n17c31394	617.843	-1.88051	0.215523	8.72534	2.65391e+18	2.04178e+17
Potra2n9c18703	123.904	-1.88031	0.230084	8.17227	3.02637e+16	2016794729448050
Potra2n4c9549	89.9261	-1.87991	0.50978	3.68769	0.000226302	0.000503979
Potra2n3c7735	30.0349	-1.87987	0.442428	4.24898	2.14743e-05	5.41349e-05
Potra2n6c13469	70.1312	-1.87901	0.122068	15.3932	1.81951e+53	8.74892e+52
Potra2n16c30201	14.6394	-1.87783	0.345655	5.43268	5.55154e+08	1.84356e+07
Potra2n10c22104	15.6007	-1.87682	0.354625	5.2924	1.2072e+07	3.8714e+07
Potra2n7c16558	1974.74	-1.87601	0.269305	6.96611	3.2583e+12	1.59917e+11
Potra2n14c26636	543.369	-1.87488	0.244829	7.65792	188974924754664	1.10542e+13
Potra2n2c4318	107.923	-1.87451	0.31122	6.02309	1.71119e+09	6.60948e+09
Potra2n3c7616	55.4077	-1.87441	0.29837	6.28216	3.33894e+10	1.38042e+09
Potra2n2c6403	192.563	-1.87415	0.204502	9.16447	4.97909e+20	4.35923e+19
Potra2n9c18934	298.442	-1.87402	0.221606	8.45653	2.75457e+17	1.98209e+16
Potra2n4c9884	124.256	-1.87395	0.412142	4.54686	5.4452e+06	1.46793e-05
Potra2n4c8826	61.5948	-1.87374	0.216885	8.6393	5.65578e+18	4.26224e+17
Potra2n18c32736	165.057	-1.87277	0.283996	6.59433	4.27186e+11	1.9223e+10
Potra2n4c9186	36.0742	-1.87099	0.185154	10.1051	5.24619e+24	5.91358e+23
Potra2n4c10176	22.8734	-1.87038	0.238187	7.85256	4076314418425890	251126071411705
Potra2n12c24712	113.864	-1.86785	0.244466	7.64053	216334229635094	12615947197498
Potra2n13c25370	1646.43	-1.86752	0.359247	5.19842	2.00987e+07	6.29958e+07
Potra2n1022s36932	372.287	-1.86634	0.47465	3.93203	8.42328e-05	0.000198288
Potra2n17c31073	187.024	-1.86534	0.196702	9.48307	2.46919e+21	2.35531e+20
Potra2n10c21505	59.8644	-1.8652	0.2979	6.26116	3.82117e+10	1.57065e+09
Potra2n12c24724	5.55851	-1.86496	0.611469	3.04997	0.00228865	0.00445198
Potra2n1c3274	2280.19	-1.86427	0.0757695	24.6044	1.13224e+133	6.65878e+131
Potra2n7c16433	3.65037	-1.86343	0.5557	3.3533	0.000798538	0.00165628
Potra2n2c5012	157.448	-1.86275	0.344047	5.41423	6.15538e+08	2.03635e+07
Potra2n19c34241	62.0565	-1.86159	0.162981	11.4221	3.24193e+30	5.26794e+29
Potra2n10c20131	130.612	-1.85954	0.744442	2.49789	0.0124934	0.0217776
Potra2n3c7150	127.93	-1.85933	0.222424	8.35936	6.3058e+17	4.42091e+16
Potra2n3c7103	1556.07	-1.85906	0.117761	15.7867	3.84285e+56	2.0837e+54
Potra2n11c23629	15.0033	-1.85833	0.366024	5.07706	3.83327e+07	1.16736e+06
Potra2n1c3413	182.077	-1.85783	0.297246	6.25017	4.10018e+10	1.68127e+09
Potra2n1273s37003	15.9449	-1.85612	0.367622	5.04899	4.44162e+07	1.34379e+06
Potra2n6c13219	139.206	-1.85602	0.220835	8.40459	4.29345e+17	3.0464e+16
Potra2n10c21055	61.7909	-1.85472	0.296069	6.26448	3.74083e+10	1.53933e+09
Potra2n8c18353	34.8141	-1.85166	0.227558	8.13709	4.04895e+16	2676081087068660
Potra2n13c25604	22.013	-1.85144	0.213413	8.67538	4.12178e+18	3.134e+17
Potra2n7c16420	23.6639	-1.8512	0.44971	4.11644	3.84777e-05	9.40906e-05
Potra2n11c22531	23.5426	-1.85118	0.318861	5.80561	6.41338e+09	2.33501e+08
Potra2n1c792	709.419	-1.85086	0.169277	10.9339	7.93277e+28	1.1113e+26
Potra2n7c16487	19.4749	-1.85045	0.357656	5.17383	2.29339e+07	7.15149e+07
Potra2n6c14849	57.3231	-1.85035	0.396822	4.66293	3.11742e+06	8.63618e+06
Potra2n4c9635	45.7465	-1.84963	0.156802	11.796	4.09493e+32	7.44521e+31
Potra2n203s34935	7.12441	-1.84899	0.606007	3.0511	0.00228008	0.00443657
Potra2n3c7031	77.4943	-1.84815	0.183236	10.0862	6.35822e+24	7.13029e+23
Potra2n1c51	3.91997	-1.8475	0.518402	3.56383	0.000365476	0.000792728
Potra2n14c26590	100.476	-1.84694	0.245377	7.52696	519350463701459	2.94283e+13
Potra2n7c15701	31.7145	-1.84692	0.563728	3.27626	0.0010519	0.00214428
Potra2n514s35858	44.5287	-1.84678	0.206487	8.9438	3.7601e+19	3.07951e+18
Potra2n18c32269	204.03	-1.8464	0.289326	6.38173	1.75094e+10	7.45564e+10
Potra2n8c17673	2680.86	-1.84634	0.29255	6.3112	2.7688e+10	1.15439e+09
Potra2n2c4054	768.424	-1.84588	0.390002	4.733	2.21228e-06	6.21715e+06
Potra2n5c12255	246.449	-1.84406	0.417088	4.42126	9.81273e+06	2.57078e-05
Potra2n11c23435	2.91094	-1.84397	0.587157	3.1405	0.0016866	0.00333846
Potra2n9c19140	8637.83	-1.84385	0.154564	11.9294	8.31736e+33	1.56433e+31
Potra2n4c8846	99.0146	-1.8437	0.194645	9.47213	2.74183e+21	2.60968e+20
Potra2n18c32180	143.793	-1.84251	0.157067	11.7307	8.87049e+32	1.58176e+30
Potra2n4c8942	295.764	-1.8412	0.311931	5.90259	3.57849e+09	1.33645e+08
Potra2n5c10672	41.5937	-1.83894	0.287604	6.39399	1.61609e+10	6.90352e+10
Potra2n18c33196	11.9595	-1.8385	0.508826	3.61322	0.000302416	0.000662482
Potra2n8c16660	121.462	-1.83805	0.167635	10.9646	5.65253e+28	7.98071e+27
Potra2n1c1	102.319	-1.83799	0.187147	9.82114	9.13084e+23	9.50421e+22
Potra2n4c9673	221.993	-1.83591	0.322329	5.69574	1.22835e+08	4.34099e+08
Potra2n8c16819	757.244	-1.83394	0.0944612	19.4148	5.78718e+84	8.04459e+82
Potra2n4c8596	388.188	-1.8338	0.0957532	19.1513	9.43991e+82	1.239e+79
Potra2n4c10015	3.54935	-1.8331	0.467443	3.92155	8.79829e-05	0.000206668
Potra2n2c5729	787.923	-1.83293	0.0924924	19.817	2.12221e+87	3.21289e+85
Potra2n10c22345	341.4	-1.83226	0.122687	14.9344	1.96862e+50	8.34996e+49
Potra2n12c23967	294.462	-1.8322	0.344664	5.3159	1.06129e+07	3.42759e+07
Potra2n10c20975	936.64	-1.83157	0.132727	13.7996	2.56327e+43	8.10637e+42
Potra2n5c11928	203.009	-1.82952	0.273176	6.6972	2.12451e+11	9.79506e+11
Potra2n18c32390	11.8043	-1.82832	0.709368	2.5774	0.00995474	0.0176521
Potra2n5c12402	74.8021	-1.8279	0.26428	6.91654	4.62824e+12	2.24734e+11
Potra2n10c22170	2925.08	-1.82787	0.307816	5.93818	2.88203e+09	1.08617e+08
Potra2n13c26038	585.461	-1.82681	0.203008	8.99874	2.28313e+19	1.89888e+18
Potra2n17c30685	5.71	-1.82605	0.393354	4.64226	3.4462e+06	9.4962e+06
Potra2n6c14230	180.753	-1.82592	0.130587	13.9825	1.99398e+44	6.5923e+43
Potra2n19c33713	586.536	-1.82524	0.504612	3.6171	0.000297919	0.000653339
Potra2n16c30019	543.268	-1.825	0.113303	16.1073	2.26674e+58	1.35127e+56
Potra2n6c14775	72.731	-1.82446	0.292588	6.23559	4.50077e+10	1.83789e+09
Potra2n10c21754	134.771	-1.82438	0.204743	8.91057	5.07696e+19	4.1216e+18
Potra2n1c3797	60.5256	-1.82261	0.505307	3.60693	0.000309839	0.000677824
Potra2n636s36233	2.70243	-1.82235	0.667377	2.73062	0.00632154	0.0115573
Potra2n197s34883	547.62	-1.82078	0.140245	12.9829	1.53026e+38	3.85167e+37
Potra2n14c27158	358.195	-1.82063	0.179218	10.1587	3.02945e+24	3.46725e+23
Potra2n758s36699	70.8203	-1.82048	0.226559	8.03536	9.33037e+16	6031186560588670
Potra2n1c2799	133.229	-1.81837	0.211503	8.59737	8.15638e+18	6.08968e+17
Potra2n2c5053	234.158	-1.81743	0.110507	16.4463	8.92042e+61	5.81662e+59
Potra2n5c12121	3.23506	-1.81738	0.497562	3.65258	0.000259623	0.00057417
Potra2n8c16958	1054.29	-1.81663	0.136804	13.279	3.06466e+40	8.40556e+39
Potra2n12c24080	1309.45	-1.8166	0.212482	8.54942	1.23711e+17	9.11634e+17
Potra2n4c10214	270.473	-1.81651	0.162832	11.1557	6.71652e+29	1.00984e+27
Potra2n2c5258	157.83	-1.81615	0.191376	9.48999	2.31066e+21	2.20709e+20
Potra2n6c15059	94.5456	-1.81551	0.302263	6.0064	1.89684e+09	7.29248e+09
Potra2n4c9737	25.9728	-1.81536	0.283969	6.39281	1.62862e+10	6.95411e+10
Potra2n6c14684	49.8258	-1.81516	0.221622	8.19033	2.60505e+16	1746293851822080
Potra2n1c141	41.6715	-1.81515	0.384177	4.72479	2.30358e+06	6.46178e+06
Potra2n6c14086	4.70846	-1.81438	0.713955	2.54131	0.0110437	0.0194332
Potra2n1c1101	12.6641	-1.81371	0.429671	4.22116	2.43048e-05	6.08989e-05
Potra2n10c20738	116.648	-1.81336	0.118272	15.3321	4.66868e+53	2.21357e+51
Potra2n17c31520	362.216	-1.8132	0.40159	4.51507	6.32968e+06	1.69457e-05
Potra2n19c34028	18.2493	-1.81312	0.610435	2.97021	0.00297598	0.00570662
Potra2n7c16238	62.2338	-1.81274	0.200722	9.03106	1.7001e+19	1.4299e+18
Potra2n10c22112	3.01932	-1.81236	0.625823	2.89596	0.00378002	0.00713708
Potra2n3c7207	17.169	-1.81227	0.249733	7.25684	3.96244e+13	2.09213e+12
Potra2n1c3949	637.776	-1.81227	0.119414	15.1764	5.07159e+52	2.29773e+50
Potra2n699s36525	61.3307	-1.81203	0.148147	12.2313	2.11514e+34	4.32668e+33
Potra2n6c15103	264.169	-1.81117	0.430967	4.20257	2.63898e-05	6.58109e-05
Potra2n5c11012	235.656	-1.81098	0.191554	9.45418	3.25571e+21	3.07867e+20
Potra2n14c27622	18.5092	-1.81026	0.462291	3.91584	9.00901e-05	0.000211343
Potra2n16c29662	6.92166	-1.80975	0.365353	4.95342	7.29189e+07	2.15976e+06
Potra2n13c26056	354.535	-1.8095	0.32964	5.48931	4.03512e+08	1.35963e+07
Potra2n6c14523	3.22429	-1.80867	0.542216	3.3357	0.000850845	0.00175762
Potra2n10c21859	4746.31	-1.80724	0.347079	5.20699	1.91931e+07	6.03554e+07
Potra2n2c6370	213.144	-1.80704	0.401167	4.50445	6.65448e+06	1.77732e-05
Potra2n2c4395	1809.31	-1.80638	0.217516	8.30458	1.00171e+16	6.90109e+16
Potra2n2c5510	56.8305	-1.80616	0.212159	8.51326	1.6911e+17	1.23752e+16
Potra2n16c29822	123.162	-1.80592	0.120531	14.9831	9.47382e+51	4.07486e+49
Potra2n7c16442	312.252	-1.80529	0.318237	5.67281	1.40478e+08	4.9405e+08
Potra2n900s36884	3.091	-1.80486	0.511233	3.5304	0.000414936	0.000894063
Potra2n1c3659	273.01	-1.8045	0.178733	10.0961	5.74972e+24	6.45503e+23
Potra2n4c10228	196.247	-1.8041	0.121957	14.7929	1.62717e+49	6.69734e+48
Potra2n1c1252	405.114	-1.80404	0.172906	10.4337	1.74034e+25	2.13145e+24
Potra2n1c1847	43.2375	-1.80297	0.455791	3.95569	7.63141e-05	0.000180494
Potra2n13c25386	97.9185	-1.8028	0.271424	6.64201	3.09426e+11	1.40771e+10
Potra2n10c20715	86.2563	-1.80223	0.205453	8.77196	1.75583e+18	1.36595e+17
Potra2n1c455	230.512	-1.80134	0.309579	5.81868	5.93147e+09	2.16886e+08
Potra2n6c15335	29.4277	-1.80048	0.678761	2.65259	0.00798761	0.0143799
Potra2n2c4478	999.96	-1.79895	0.122459	14.6902	7.44541e+49	2.94557e+47
Potra2n1c1072	89.2233	-1.79766	0.161586	11.1251	9.46953e+29	1.40783e+27
Potra2n19c33895	125.791	-1.79757	0.262847	6.83885	7.9831e+12	3.80094e+11
Potra2n651s36269	3.31621	-1.7971	0.53324	3.37015	0.000751281	0.00156442
Potra2n278s35190	30.6238	-1.79707	0.19353	9.28579	1.60516e+20	1.44802e+19
Potra2n3c7513	694.289	-1.79684	0.149742	11.9995	3.57356e+33	6.83031e+32
Potra2n5c11355	11.6198	-1.7966	0.382019	4.70292	2.56463e+06	7.1671e+06
Potra2n17c30710	398.09	-1.79551	0.362936	4.94718	7.5295e+07	2.22843e+06
Potra2n5c11573	146.102	-1.79519	0.541697	3.314	0.000919705	0.00189094
Potra2n6c13390	22.6087	-1.79428	0.411322	4.36222	1.28748e-05	3.32906e-05
Potra2n8c16666	193.602	-1.79407	0.225565	7.95366	1810763293167120	114483591469021
Potra2n6c15035	1952.32	-1.79236	0.236062	7.59274	313212639659959	1.80183e+13
Potra2n13c26165	385.35	-1.79118	0.11555	15.5013	3.40069e+54	1.68282e+52
Potra2n7c15946	83.6089	-1.79098	0.269981	6.63373	3.27319e+11	1.48474e+10
Potra2n6c12936	684.804	-1.79096	0.227622	7.86814	3599517377684090	222696120597856
Potra2n10c20621	8.48935	-1.79063	0.367333	4.87468	1.08983e+06	3.17202e+06
Potra2n3c7124	169.849	-1.79047	0.428388	4.17954	2.92096e-05	7.25116e-05
Potra2n6c13806	9.83739	-1.7902	0.370006	4.83831	1.30951e-06	3.77581e+06
Potra2n18c32285	5753.67	-1.78998	0.155768	11.4913	1.45902e+30	2.43423e+29
Potra2n9c19941	78.335	-1.7896	0.155392	11.5167	1.08742e+30	1.82719e+29
Potra2n3c7509	731.55	-1.78928	0.209333	8.5475	1.25786e+17	9.26472e+17
Potra2n14c27178	41.7868	-1.7886	0.379227	4.71643	2.40019e+06	6.72046e+06
Potra2n16c30498	138.459	-1.78849	0.143172	12.4919	8.26395e+36	1.81293e+34
Potra2n14c27583	16.3745	-1.78807	0.489369	3.65382	0.000258364	0.000571796
Potra2n18c32975	4.20679	-1.78788	0.578878	3.08854	0.00201145	0.00394185
Potra2n1468s37088	3.85022	-1.78713	0.630513	2.83441	0.004591	0.00855667
Potra2n9c19056	107.464	-1.78709	0.217161	8.22934	1.88249e+16	1273935601563760
Potra2n494s35809	3268.78	-1.7866	0.204124	8.75253	2.08619e+18	1.61435e+17
Potra2n11c23254	582.174	-1.78478	0.233554	7.64181	214193769945912	1.24935e+13
Potra2n3c6835	531.515	-1.78377	0.37631	4.74015	2.13562e+06	6.00886e+06
Potra2n3c6976	59.5637	-1.78368	0.198088	9.00446	2.16738e+19	1.80702e+18
Potra2n16c30276	495.974	-1.78346	0.213843	8.34005	7.42566e+17	5.1752e+16
Potra2n386s35500	206.384	-1.78285	0.306969	5.8079	6.32603e+09	2.30459e+08
Potra2n11c22849	532.384	-1.78235	0.132441	13.4577	2.77433e+41	8.01921e+40
Potra2n10c21741	47.8813	-1.78196	0.503462	3.53942	0.000401014	0.000865335
Potra2n1c270	674.081	-1.7814	0.173453	10.2702	9.59675e+25	1.12446e+23
Potra2n19c33309	10.0799	-1.78131	0.561721	3.17117	0.00151824	0.00302198
Potra2n293s35227	193.123	-1.78079	0.123548	14.4137	4.24127e+47	1.56837e+45
Potra2n9c19472	476.973	-1.78069	0.198754	8.95924	3.26916e+19	2.68969e+18
Potra2n19c33433	46.3343	-1.78068	0.283534	6.28032	3.37886e+10	1.39616e+09
Potra2n17c31134	773.64	-1.77999	0.116302	15.3049	7.09319e+53	3.31683e+51
Potra2n2c5042	8.19255	-1.77932	0.341572	5.20921	1.89645e+07	5.96725e+07
Potra2n1c3364	412.549	-1.77726	0.151429	11.7366	8.27273e+32	1.47603e+30
Potra2n17c30852	48.496	-1.77676	0.266532	6.66621	2.62488e+11	1.20258e+10
Potra2n13c25886	1038.3	-1.77663	0.134814	13.1784	1.16897e+39	3.1086e+38
Potra2n7c15915	2319.63	-1.7766	0.256336	6.93074	4.18633e+12	2.04062e+11
Potra2n5c10698	5.42398	-1.77623	0.783098	2.26821	0.0233163	0.0388493
Potra2n4c9193	31584.1	-1.77464	0.254803	6.96475	3.28987e+12	1.61364e+11
Potra2n298s35248	487.144	-1.77398	0.234078	7.57857	349386336653305	2.0054e+13
Potra2n2c5298	345.953	-1.77351	0.297722	5.95693	2.57022e+09	9.7381e+09
Potra2n19c33704	140.327	-1.77325	0.23511	7.54224	461957581521503	2.62883e+13
Potra2n1c11	3.2656	-1.77188	0.717457	2.46967	0.0135238	0.0234372
Potra2n18c33172	478.02	-1.77165	0.15366	11.5297	9.34873e+31	1.57461e+29
Potra2n4c8698	115.308	-1.77165	0.560867	3.15877	0.00158437	0.00314522
Potra2n8c18023	9.83505	-1.771	0.644421	2.7482	0.00599227	0.0109896
Potra2n4c9229	324.562	-1.77032	0.135627	13.0529	6.11877e+39	1.58041e+37
Potra2n4c9986	212.699	-1.77	0.296018	5.97936	2.24016e+09	8.5458e+09
Potra2n1c1470	148.981	-1.76997	0.201274	8.79383	1.44549e+18	1.13201e+17
Potra2n9c19060	1706.56	-1.76957	0.120357	14.7026	6.20173e+49	2.4663e+47
Potra2n1c1481	1160.36	-1.76951	0.252369	7.0116	2.35611e+12	1.1678e+11
Potra2n9c19656	20.6459	-1.76936	0.320641	5.51819	3.42516e+08	1.16184e+07
Potra2n1388s37022	42.2034	-1.76922	0.172955	10.2293	1.46508e+24	1.70423e+23
Potra2n1c3767	23.8722	-1.76839	0.407493	4.33968	1.42692e-05	3.67191e-05
Potra2n6c14196	151.366	-1.76773	0.456041	3.87626	0.000106075	0.000246443
Potra2n11c23421	9.69708	-1.7669	0.613683	2.87917	0.00398729	0.00750329
Potra2n10c21542	2.42983	-1.76644	0.641511	2.75356	0.00589502	0.0108267
Potra2n17c30871	6.45715	-1.76637	0.649713	2.71869	0.00655404	0.0119517
Potra2n3c8156	3.40542	-1.76628	0.50732	3.48158	0.00049847	0.00106273
Potra2n1c3714	224.174	-1.76609	0.439465	4.01874	5.85114e-05	0.000140155
Potra2n17c30982	57.8092	-1.76495	0.433433	4.07203	4.66047e-05	0.000112926
Potra2n6c15326	289.622	-1.76374	0.232929	7.57201	367480057380181	2.10569e+13
Potra2n5c11703	1911.15	-1.76356	0.223067	7.90599	2658079555257710	165894466038470
Potra2n3c8128	74.6755	-1.76216	0.195713	9.00377	2.18092e+19	1.81781e+18
Potra2n3c6592	20.1925	-1.76133	0.380692	4.62666	3.71615e+06	1.01914e-05
Potra2n8c17826	28.3396	-1.7612	0.26975	6.529	6.62094e+11	2.92681e+10
Potra2n17c31364	47.5268	-1.75893	0.19725	8.91724	4.78032e+19	3.88489e+18
Potra2n18c32217	29.3061	-1.75823	0.195355	9.00019	2.25323e+19	1.87501e+18
Potra2n6c14699	1142.88	-1.75773	0.190236	9.23974	2.47092e+20	2.20756e+19
Potra2n2c5501	15.1837	-1.7571	0.652122	2.69444	0.00705072	0.0128033
Potra2n3c8365	69.5402	-1.75708	0.409785	4.28781	1.80446e-05	4.58557e-05
Potra2n17c31135	223.808	-1.75692	0.218515	8.04026	8.96481e+16	5801027399395170
Potra2n16c30076	53.6469	-1.75544	0.162907	10.7757	4.48382e+27	6.05125e+26
Potra2n10c20852	688.969	-1.7551	0.318861	5.50427	3.70708e+08	1.25365e+07
Potra2n1c3387	757.861	-1.755	0.134502	13.0481	6.51479e+39	1.67845e+37
Potra2n8c17709	1507	-1.75446	0.127143	13.7991	2.57952e+43	8.14093e+42
Potra2n6c14263	555.699	-1.75441	0.234606	7.47809	754092217603079	4.21827e+13
Potra2n10c21186	44.3406	-1.75357	0.523675	3.34858	0.000812256	0.00168258
Potra2n9c18732	204.337	-1.75315	0.362193	4.84036	1.29606e+06	3.73919e-06
Potra2n1c2245	1707.22	-1.7524	0.214665	8.16339	3.25756e+16	2168039750914650
Potra2n1c3768	6.93727	-1.75204	0.577426	3.03422	0.00241158	0.00467684
Potra2n13c25105	354.063	-1.75196	0.1546	11.3322	9.08846e+30	1.43563e+28
Potra2n6c15053	554.573	-1.75183	0.182079	9.62126	6.50308e+22	6.47587e+21
Potra2n1c1476	949.677	-1.74966	0.318462	5.49407	3.92767e+08	1.32489e+07
Potra2n3c7758	503.603	-1.74955	0.146744	11.9225	9.03495e+33	1.69407e+31
Potra2n2c4775	1011.94	-1.74944	0.273119	6.40539	1.49981e+10	6.42207e+10
Potra2n17c30917	5.80603	-1.74897	0.514165	3.40157	0.000670005	0.00140525
Potra2n10c22106	385.166	-1.74853	0.12211	14.3193	1.6579e+46	5.97891e+45
Potra2n1c3993	1264.54	-1.7477	0.124195	14.0722	5.63006e+45	1.91519e+43
Potra2n5c12621	360.367	-1.74743	0.364064	4.79979	1.58835e+06	4.54347e+06
Potra2n8c17961	5553.48	-1.74676	0.220927	7.90649	2647574560120080	165272982265724
Potra2n9c19952	72.0434	-1.74662	0.375042	4.65714	3.20638e+06	8.87137e+06
Potra2n7c16269	2425.18	-1.74639	0.165738	10.537	5.83174e+26	7.33322e+25
Potra2n1c909	66.5523	-1.74589	0.282629	6.17731	6.52049e+10	2.62323e+09
Potra2n10c21294	19.3859	-1.74541	0.418804	4.16761	3.07806e-05	7.61885e-05
Potra2n8c18122	7.64071	-1.74524	0.502586	3.47252	0.000515587	0.00109762
Potra2n2c5186	371.034	-1.74457	0.271232	6.43204	1.25906e+10	5.42616e+10
Potra2n1c693	1984.37	-1.74414	0.163819	10.6467	1.80565e+26	2.34877e+25
Potra2n8c16695	37.6557	-1.744	0.448952	3.8846	0.000102498	0.000238566
Potra2n5c12042	140.169	-1.74374	0.2201	7.9225	2327733536294470	145991223924731
Potra2n15c29140	67.5111	-1.74373	0.199633	8.7347	2.44301e+18	1.8833e+17
Potra2n13c26007	293.088	-1.74257	0.231054	7.5418	463539851204422	2.63685e+13
Potra2n15c28985	634.089	-1.74185	0.2283	7.62967	235363035454123	1.3697e+13
Potra2n19c33972	575.999	-1.7415	0.20875	8.34251	7.27329e+17	5.07132e+16
Potra2n16c30303	838.828	-1.74129	0.152182	11.4421	2.57472e+30	4.21966e+29
Potra2n15c29004	584.627	-1.74079	0.140857	12.3585	4.38164e+35	9.26033e+34
Potra2n4c10122	41.3892	-1.74005	0.420662	4.13646	3.52706e-05	8.6671e-05
Potra2n2c4677	239.561	-1.73927	0.30984	5.61344	1.98347e+08	6.87373e+08
Potra2n17c31061	208.456	-1.73905	0.205937	8.44459	3.05111e+17	2.1898e+16
Potra2n10c20585	311.035	-1.73904	0.194012	8.96355	3.14393e+19	2.59084e+18
Potra2n13c25101	55.1714	-1.73846	0.250372	6.94351	3.82464e+12	1.8699e+11
Potra2n5c11861	333.657	-1.73836	0.166001	10.4719	1.16227e+25	1.4367e+24
Potra2n12c24176	124.472	-1.73784	0.428524	4.05541	5.00462e-05	0.000120796
Potra2n1c2788	596.951	-1.73732	0.177019	9.81435	9.76678e+23	1.01386e+21
Potra2n1c3388	282.369	-1.73718	0.261616	6.64017	3.13319e+11	1.42441e+10
Potra2n13c25109	9.46041	-1.7366	0.70579	2.46051	0.013874	0.0240021
Potra2n6c13527	22.2383	-1.73629	0.385996	4.4982	6.85328e+06	1.82865e-05
Potra2n16c30425	212.476	-1.73546	0.471844	3.67804	0.000235029	0.000522767
Potra2n6c14238	588.845	-1.73474	0.0681072	25.4707	4.16205e+143	3.53561e+140
Potra2n10c20425	2450.12	-1.73465	0.114196	15.1901	4.11337e+52	1.86914e+50
Potra2n13c25310	15.2381	-1.73413	0.450387	3.8503	0.000117972	0.000272404
Potra2n9c19207	331.562	-1.73333	0.176935	9.7964	1.16674e+22	1.20624e+21
Potra2n3c8388	9.91114	-1.73322	0.383558	4.51879	6.21939e+06	1.66649e-05
Potra2n10c22122	285.919	-1.73309	0.261188	6.6354	3.2362e+11	1.46901e+10
Potra2n13c26301	698.461	-1.73296	0.150064	11.5482	7.54107e+31	1.27554e+29
Potra2n8c17096	69.2958	-1.73288	0.31929	5.4273	5.7214e+08	1.89832e+07
Potra2n6c13223	1145.11	-1.73281	0.111368	15.5593	1.37589e+54	6.95484e+53
Potra2n19c33622	18.2552	-1.73256	0.343771	5.03987	4.65841e+07	1.40646e+06
Potra2n16c30202	102.435	-1.73229	0.195214	8.87378	7.07016e+19	5.68389e+18
Potra2n9c19659	340.587	-1.73225	0.0861865	20.0989	7.55014e+90	1.25687e+87
Potra2n417s35595	4.87447	-1.73182	0.61767	2.80379	0.00505056	0.00935504
Potra2n8c17616	243.685	-1.73071	0.197844	8.74787	2.17424e+18	1.68077e+17
Potra2n2c6417	1147.51	-1.7306	0.0754251	22.9446	1.66908e+116	6.22478e+114
Potra2n1c1876	1259.52	-1.72944	0.176242	9.81291	9.90713e+23	1.02738e+21
Potra2n10c21524	66.3127	-1.72892	0.311799	5.545	2.93955e+08	1.00246e+07
Potra2n2c5945	184.04	-1.7269	0.37622	4.59014	4.42939e+06	1.2061e-05
Potra2n1c3371	22.4815	-1.72671	0.451438	3.8249	0.000130825	0.000300449
Potra2n17c30702	149.553	-1.7263	0.170571	10.1207	4.47194e+24	5.08206e+23
Potra2n2c4313	137.237	-1.72599	0.429759	4.01618	5.91488e-05	0.000141571
Potra2n1c4017	35.8436	-1.72586	0.176463	9.78029	1.36825e+22	1.40837e+21
Potra2n10c20536	6.95293	-1.72568	0.67563	2.55419	0.0106436	0.0187833
Potra2n8c18224	127.801	-1.72342	0.143619	11.9999	3.5556e+33	6.80021e+32
Potra2n13c25366	544.159	-1.72239	0.103215	16.6874	1.6189e+62	1.1201e+60
Potra2n12c24315	2252.75	-1.72239	0.258412	6.66527	2.64176e+11	1.20978e+10
Potra2n14c27335	4118.15	-1.7221	0.441026	3.90476	9.43192e-05	0.000220523
Potra2n9c19933	17.4646	-1.72201	0.300371	5.73296	9.86955e+09	3.52659e+08
Potra2n7c16248	12.7558	-1.72146	0.309446	5.56303	2.65123e+08	9.07065e+08
Potra2n15c28440	136.143	-1.72003	0.602352	2.85552	0.0042967	0.00803664
Potra2n9c19176	10.813	-1.71964	0.518272	3.31803	0.000906556	0.00186628
Potra2n5c12392	12.2295	-1.71897	0.488005	3.52245	0.000427573	0.000920046
Potra2n1c416	24.7485	-1.71706	0.270664	6.34388	2.24055e+10	9.43527e+10
Potra2n2c5609	1405.04	-1.71668	0.323487	5.30679	1.11574e+07	3.59171e+07
Potra2n14c26542	154.009	-1.71635	0.372314	4.60994	4.02779e+06	1.10096e-05
Potra2n19c34171	10.3115	-1.71565	0.363114	4.72482	2.30315e+06	6.46116e+06
Potra2n11c23079	422.481	-1.71553	0.14819	11.5766	5.41827e+31	9.25173e+30
Potra2n1c2409	4.55268	-1.71438	0.471636	3.63497	0.000278009	0.000612304
Potra2n17c31792	252.799	-1.71422	0.554703	3.09034	0.00199925	0.00391847
Potra2n1c1495	77.166	-1.7138	0.198695	8.62528	6.39358e+18	4.80168e+17
Potra2n10c20659	305.964	-1.71323	0.693932	2.46888	0.0135538	0.0234802
Potra2n2c4898	30.3967	-1.7131	0.45793	3.74096	0.00018332	0.000412856
Potra2n6c14137	115.326	-1.71298	0.198126	8.64591	5.3377e+18	4.03247e+17
Potra2n8c17772	5.93857	-1.71058	0.470336	3.63692	0.000275915	0.000608218
Potra2n10c20484	3.02735	-1.70952	0.646181	2.64557	0.00815539	0.014668
Potra2n13c25635	3890.95	-1.70925	0.335758	5.09072	3.56703e+07	1.09009e-06
Potra2n6c13200	27.9463	-1.70839	0.253502	6.73914	1.59327e+11	7.42407e+11
Potra2n9c19484	294.271	-1.70715	0.220908	7.7279	109338486944074	652307316482684
Potra2n10c20704	154.108	-1.70677	0.19312	8.83787	9.75567e+19	7.75317e+18
Potra2n7c15479	207.835	-1.70654	0.129166	13.2121	7.47598e+40	2.00902e+38
Potra2n8c16650	13.0521	-1.70643	0.276246	6.17722	6.52416e+10	2.62436e+09
Potra2n18c33245	6.74819	-1.70591	0.419489	4.06665	4.76943e-05	0.00011541
Potra2n1c3666	7.2655	-1.70576	0.383553	4.44724	8.69788e+06	2.29224e-05
Potra2n18c32575	4777.92	-1.70549	0.156846	10.8737	1.5383e+27	2.1306e+26
Potra2n15c28532	150.425	-1.70531	0.271713	6.27614	3.47077e+10	1.43259e+09
Potra2n2c4710	24.2225	-1.7053	0.443764	3.84281	0.000121635	0.000280337
Potra2n12c24603	8.245	-1.70502	0.367365	4.64121	3.46371e+06	9.53909e+06
Potra2n18c32317	340.681	-1.70448	0.115691	14.733	3.95822e+49	1.59274e+47
Potra2n7c16350	143.134	-1.70399	0.205209	8.30365	1.00965e+16	6.95415e+16
Potra2n4c10384	85.392	-1.70313	0.415971	4.09435	4.23353e-05	0.000103071
[truncated: 1,972 more rows]

## Sheet: SDvsA up
Genes	baseMean	log2FoldChange	lfcSE	stat	pvalue	padj
Potra2n4c10058	426.674	11.1091	1.90883	5.81984	5.89043e+09	3.99642e+08
Potra2n14c27751	316.372	10.6775	1.76895	6.0361	1.57887e+09	1.16054e+08
Potra2n10c21552	245.894	10.3097	0.840811	12.2617	1.4547e+34	1.42366e+32
Potra2n15c28930	279.313	9.53543	1.59938	5.96196	2.49234e+09	1.78446e+08
Potra2n1c1318	194.678	9.49555	1.04228	9.11034	8.2125e+20	2.16304e+18
Potra2n19c34362	163.029	9.24539	0.85187	10.8531	1.92872e+27	1.02243e+25
Potra2n14c27752	104.562	9.08006	1.59018	5.71008	1.1292e+08	7.34281e+08
Potra2n1428s37067	133.323	8.94943	1.15072	7.77725	7411852360933100	1.10431e+13
Potra2n18c32498	127.301	8.88067	0.957308	9.27671	1.74789e+20	4.9465e+19
Potra2n19c34397	84.0394	8.76478	1.7858	4.90804	9.19911e+07	4.34589e+06
Potra2n6c13513	76.0081	8.6193	1.13613	7.58656	328504325189792	4.47518e+13
Potra2n1c3541	74.2412	8.59167	0.89393	9.61112	7.1767e+22	2.32563e+20
Potra2n5c12319	73.3481	8.5662	0.890246	9.62228	6.43874e+22	2.10045e+20
Potra2n15c28115	71.7124	8.53239	0.909674	9.37962	6.62119e+21	1.96102e+19
Potra2n6c12881	69.0869	8.48312	0.889185	9.54034	1.42371e+21	4.46524e+20
Potra2n14c27719	129.694	8.42774	1.50912	5.58454	2.34322e+08	1.45239e+07
Potra2n13c26053	412.659	8.39676	0.665025	12.6262	1.5136e+36	1.75064e+34
Potra2n19c33681	116.171	8.26968	0.971802	8.50964	1.74472e+17	3.58525e+16
Potra2n5c10937	58.2306	8.23528	1.39074	5.92151	3.18995e+09	2.24818e+08
Potra2n1c1568	242.589	8.19848	1.30516	6.28161	3.35095e+10	2.72831e+09
Potra2n2c4348	55.2449	8.15936	1.07333	7.60189	291832484186474	3.9942e+13
Potra2n15c28826	53.4516	8.11157	0.911241	8.90168	5.50074e+19	1.32917e+17
Potra2n15c28080	52.9468	8.11097	0.854056	9.497	2.16025e+21	6.70342e+20
Potra2n9c18886	71.5792	8.05108	1.37814	5.842	5.15782e+09	3.52801e+08
Potra2n2c5303	99.1514	8.04006	0.977065	8.22879	1.89122e+16	3409782671887570
Potra2n16c29331	179.693	8.01502	0.743703	10.7772	4.412e+27	2.25706e+25
Potra2n9c19643	176.267	7.99209	0.761405	10.4965	8.96477e+26	4.12464e+24
Potra2n15c28836	63.658	7.89201	0.8424	9.36848	7.35829e+21	2.16715e+19
Potra2n12c23881	57.9053	7.74757	1.39335	5.5604	2.6915e+08	1.65251e+07
Potra2n16c30337	55.5593	7.68584	0.95053	8.08585	6.17301e+16	104594460940842
Potra2n4c10345	55.204	7.68376	0.920394	8.34834	6.92293e+17	1323180189057010
Potra2n5c11177	169.315	7.61698	0.879699	8.65862	4.77505e+18	1.04196e+16
Potra2n17c30599	37.6629	7.6124	0.87714	8.67866	4.00465e+18	8.81747e+17
Potra2n18c32884	37.7245	7.60634	0.976383	7.79033	6683591295752640	1.00038e+13
Potra2n620s36179	52.3246	7.59421	0.93471	8.12467	4.4858e+16	7725933534314450
Potra2n6c14374	72.2686	7.58258	1.48775	5.09668	3.45667e+07	1.75728e+06
Potra2n16c30149	130.877	7.56732	0.753582	10.0418	9.98349e+24	3.84391e+22
Potra2n3c6579	36.1307	7.54989	1.00042	7.54669	446476077091419	5.97657e+13
Potra2n1c3514	50.4652	7.54942	1.01267	7.45493	899134576962135	1.16573e+12
Potra2n18c32910	35.7264	7.53473	0.937713	8.03522	9.34124e+16	154868713054432
Potra2n8c18581	69.2899	7.52079	1.6834	4.46763	7.90911e+06	3.2211e-05
Potra2n16c30330	117.258	7.42529	0.896777	8.27997	1.2321e+16	2284767794383300
Potra2n6c13508	32.406	7.38925	1.669	4.42736	9.53944e+06	3.8328e-05
Potra2n12c24535	32.0983	7.36403	0.893996	8.2372	1.76284e+16	3190118647248410
Potra2n8c16796	31.4524	7.34477	1.06912	6.86991	6.42406e+12	6.64478e+11
Potra2n12c24693	59.9903	7.31362	1.26239	5.79345	6.89548e+09	4.62788e+08
Potra2n6c14656	30.63	7.30545	1.10895	6.58772	4.46646e+11	4.11645e+10
Potra2n17c30657	29.774	7.2722	0.866609	8.39156	4.79721e+17	9.38343e+16
Potra2n17c30674	28.6684	7.21344	1.24308	5.80286	6.51941e+09	4.39463e+08
Potra2n2c6238	28.4878	7.21082	0.899692	8.01476	1103554725366160	181010192677491
Potra2n675s36399	28.4456	7.18797	0.861469	8.34384	7.19136e+17	1370903019042740
Potra2n18c32474	36.9194	7.09705	0.952666	7.44967	935736665977867	1.21157e+12
Potra2n18c32258	36.9236	7.09334	0.974835	7.27645	3.42721e+13	4.12704e+12
Potra2n13c25355	36.5223	7.08549	0.872829	8.11785	4.74523e+16	8153552440766120
Potra2n234s35055	71.6701	7.08326	1.11056	6.37811	1.79283e+10	1.51405e+09
Potra2n18c32501	140.786	7.07637	0.80419	8.79937	1.37584e+18	3.1927e+17
Potra2n367s35424	25.9556	7.07011	0.858892	8.23166	1.84632e+16	3335009404699740
Potra2n3c6575	138.032	7.06663	0.730327	9.67599	3.81381e+22	1.27688e+20
Potra2n8c16842	70.3202	7.0634	1.19465	5.91252	3.36913e+09	2.36477e+08
Potra2n6c13417	50.0733	7.04648	0.909935	7.74394	9638088313383500	14080366461619
Potra2n8c17469	154.209	7.01728	0.831466	8.43965	3.18281e+17	6.35303e+16
Potra2n8c18584	24.2328	6.9676	0.852128	8.17671	2.91698e+16	5148163102733250
Potra2n1c1521	23.9212	6.95608	0.982897	7.07712	1.47179e+12	1.64631e+11
Potra2n7c15738	23.4863	6.95066	0.867011	8.0168	1085367527334190	178326920745947
Potra2n12c24036	46.521	6.94432	1.03433	6.71385	1.89557e+11	1.84157e+10
Potra2n12c24451	46.4746	6.94305	1.00448	6.91209	4.77569e+12	5.01422e+11
Potra2n10c22313	23.6556	6.9351	1.19471	5.80484	6.44281e+09	4.346e+08
Potra2n4c10346	62.289	6.89799	0.909216	7.58675	328040206555090	4.47094e+13
Potra2n17c31219	557.369	6.89762	0.842567	8.18643	2.69078e+16	4766198015757360
Potra2n11c23389	101.853	6.84747	0.913111	7.49905	642826674497552	8.44652e+13
Potra2n779s36747	21.5259	6.81933	0.846803	8.05304	8.07638e+16	134508211934960
Potra2n14c26488	526.946	6.81833	0.713364	9.558	1.2006e+21	3.78984e+20
Potra2n1c2633	131.849	6.80568	0.987784	6.88985	5.58513e+12	5.82023e+11
Potra2n6c14321	30.1317	6.79703	1.01259	6.7125	1.91317e+11	1.85744e+10
Potra2n15c28175	21.4812	6.79247	1.03342	6.57282	4.93722e+11	4.51337e+10
Potra2n19c33577	29.8318	6.78462	1.02617	6.61163	3.8012e+11	3.53675e+10
Potra2n15c28238	146.594	6.75619	0.664555	10.1665	2.79803e+24	1.14033e+22
Potra2n8c16805	147.27	6.74527	0.615285	10.9628	5.7671e+28	3.21442e+26
Potra2n6c14486	39.6579	6.71337	1.02923	6.52274	6.90347e+11	6.17576e+10
Potra2n10c22338	38.5325	6.68362	0.866094	7.71697	119127019566495	1.71804e+13
Potra2n4c9964	38.6399	6.67512	1.13465	5.883	4.02905e+09	2.80109e+08
Potra2n19c34177	174.553	6.66185	0.721237	9.23669	2.54234e+20	7.06495e+19
Potra2n9c19680	103.253	6.64995	0.849577	7.82737	4981901122447190	757300730623635
Potra2n9c18744	19.2253	6.63195	1.15429	5.74546	9.16715e+09	6.02807e+08
Potra2n562s35967	26.5162	6.61294	1.05988	6.23934	4.39415e+10	3.51028e+09
Potra2n5c10769	18.9196	6.60103	0.973731	6.77911	1.20918e+11	1.20309e+10
Potra2n13c25371	35.5802	6.55411	1.04992	6.24251	4.30614e+10	3.44656e+09
Potra2n2c4488	18.1764	6.55135	1.01931	6.42722	1.29963e+10	1.12116e+09
Potra2n7c15639	17.7507	6.52963	0.844009	7.73645	102232970187104	1.48981e+13
Potra2n6c14180	49.1079	6.52543	0.937061	6.96372	3.314e+12	3.54309e+11
Potra2n5c10897	46.6251	6.50114	1.2948	5.02096	5.14128e+07	2.54e+06
Potra2n15c29015	556.798	6.50107	1.09824	5.91954	3.22843e+09	2.27201e+08
Potra2n19c33332	17.5135	6.49961	0.845844	7.68418	153983448430885	2.18731e+13
Potra2n9c19651	24.4274	6.48903	1.0046	6.45932	1.05172e+10	9.19767e+10
Potra2n5c12311	46.4041	6.45182	1.06882	6.03639	1.57599e+09	1.15871e+08
Potra2n17c31386	59.9276	6.43457	0.77171	8.33807	7.55122e+17	1437630586521170
Potra2n12c23698	17.0098	6.42513	0.852757	7.53455	490040212678616	6.51798e+13
Potra2n18c32564	22.9068	6.39313	0.962397	6.64292	3.07527e+11	2.89632e+10
Potra2n16c30313	43.6193	6.38645	0.996121	6.41132	1.44266e+10	1.23581e+09
Potra2n607s36128	22.2592	6.37755	0.847996	7.52073	544697012100347	7.21545e+13
Potra2n1c3386	22.3702	6.37034	1.22726	5.1907	2.0951e+07	1.10682e+06
Potra2n8c17175	22.3206	6.36646	1.47342	4.32088	1.55408e-05	6.02962e-05
Potra2n12c23714	43.6908	6.35993	1.01853	6.2442	4.25987e+10	3.4127e+09
Potra2n10c21974	113.427	6.35836	0.542357	11.7236	9.65156e+32	7.7589e+30
Potra2n11c22496	15.6266	6.33506	1.13735	5.57003	2.54692e+08	1.56835e+07
Potra2n4c8531	21.858	6.33384	1.10866	5.71308	1.1095e+08	7.22597e+08
Potra2n14c27356	15.5954	6.32377	0.973375	6.49675	8.20751e+11	7.27121e+10
Potra2n19c33377	15.1585	6.28981	1.00635	6.2501	4.10199e+10	3.29385e+09
Potra2n16c30312	53.7871	6.2876	0.965695	6.51096	7.46736e+11	6.65377e+10
Potra2n1c500	15.286	6.28481	0.952464	6.59847	4.15417e+11	3.8371e+10
Potra2n515s35867	14.7606	6.2802	0.86127	7.29179	3.05862e+13	3.70913e+12
Potra2n10c20172	15.0079	6.27758	0.880709	7.12787	1.01932e+12	1.157e+11
Potra2n18c31979	14.8067	6.26089	1.00036	6.25862	3.88406e+10	3.12928e+09
Potra2n1069s36958	53.4845	6.25178	0.83119	7.52149	541564860624970	7.17721e+13
Potra2n9c18964	116.515	6.24239	0.745237	8.37639	5.45781e+17	1061172951203220
Potra2n7c16508	28.6749	6.239	0.944062	6.60867	3.87776e+11	3.59996e+10
Potra2n6c13092	14.5598	6.23668	1.04693	5.9571	2.56761e+09	1.83476e+08
Potra2n203s34942	20.2684	6.22511	1.15934	5.36953	7.89431e+08	4.49161e+07
Potra2n13c26149	246.792	6.21813	0.621144	10.0108	1.36688e+23	5.21482e+22
Potra2n14c27204	166.839	6.20323	0.448815	13.8214	1.8947e+43	3.33992e+41
Potra2n18c32378	13.8576	6.18299	0.875421	7.06288	1.6309e+12	1.81114e+11
Potra2n4c8891	221.235	6.17738	0.531053	11.6323	2.82307e+31	2.17391e+29
Potra2n1c2901	38.3426	6.17395	0.950796	6.49345	8.38908e+11	7.42308e+10
Potra2n8c16931	19.7296	6.17064	0.922635	6.68807	2.26139e+11	2.17245e+10
Potra2n7c16234	38.2939	6.16978	0.849439	7.26336	3.77589e+13	4.52458e+12
Potra2n9c19570	26.7866	6.14313	1.01347	6.06146	1.3489e+09	1.0036e+08
Potra2n17c31179	198.105	6.13041	0.653172	9.38561	6.25561e+21	1.86028e+19
Potra2n19c34431	18.9153	6.12663	1.17921	5.19553	2.0414e+07	1.08021e+06
Potra2n317s35299	13.5544	6.12298	1.05248	5.81767	5.96741e+09	4.04209e+08
Potra2n8c18380	118.243	6.11296	0.683285	8.94643	3.67181e+19	9.06705e+18
Potra2n11c23146	25.2116	6.05306	0.841043	7.19708	61513743468458	7.15996e+12
Potra2n10c20569	159.367	6.04938	0.528724	11.4415	2.59429e+30	1.81612e+28
Potra2n19c34344	17.678	6.02649	1.34419	4.48336	7.3477e+06	3.00711e-05
Potra2n1c2285	12.6451	6.02121	1.00886	5.96834	2.39673e+09	1.71895e+08
Potra2n3c6662	12.5254	6.01306	1.15089	5.22473	1.74411e+07	9.34214e+07
Potra2n5c11761	17.5262	6.0105	1.04197	5.76842	8.00186e+09	5.30593e+08
Potra2n14c27738	17.236	5.99605	0.960924	6.23988	4.37899e+10	3.49913e+09
Potra2n17c31229	12.3129	5.99067	0.998282	6.00098	1.96131e+09	1.41883e+08
Potra2n13c25065	12.2121	5.98747	1.06247	5.63541	1.74643e+08	1.10328e+07
Potra2n2c5539	56.7056	5.97706	0.768921	7.7733	7646712279836180	1.13698e+13
Potra2n1c2769	43.542	5.96867	0.74635	7.99715	1273342807844110	207003095795190
Potra2n1c2185	52.1027	5.95002	1.0762	5.52875	3.22526e+08	1.95197e+07
Potra2n6c13866	188.571	5.94543	0.691714	8.59521	8.31091e+18	1.75718e+16
Potra2n360s35406	11.7968	5.94502	0.944135	6.29679	3.03875e+10	2.48797e+09
Potra2n18c32992	11.8701	5.94429	0.946482	6.28041	3.37685e+10	2.74634e+09
Potra2n14c26715	49.5194	5.94291	1.28302	4.63197	3.62204e+06	1.56164e-05
Potra2n1116s36974	12.1041	5.94217	0.852451	6.97069	3.15393e+12	3.38432e+11
Potra2n13c26161	354.246	5.94168	0.393507	15.0993	1.63648e+51	4.56064e+49
Potra2n10c21170	553.68	5.93662	0.389852	15.2279	2.31015e+52	6.56306e+50
Potra2n81s34495	23.1652	5.93259	1.04472	5.67861	1.3579e+08	8.73484e+08
Potra2n9c19352	16.5098	5.92342	0.863823	6.85721	7.02195e+12	7.21223e+11
Potra2n3c7928	23.1309	5.92076	0.857632	6.90362	5.06946e+12	5.31312e+11
Potra2n6c14100	16.2939	5.90952	1.08899	5.42663	5.7427e+08	3.34613e+07
Potra2n11c22515	23.1601	5.90888	0.849872	6.95267	3.58434e+12	3.814e+11
Potra2n18c32205	22.3657	5.89549	0.895201	6.58565	4.52886e+11	4.17134e+10
Potra2n18c32257	31.3818	5.89199	0.952072	6.1886	6.0702e+10	4.74303e+09
Potra2n3c8024	11.2307	5.85604	0.959063	6.106	1.02159e+09	7.73451e+09
Potra2n6c14632	21.9263	5.85325	1.05799	5.53243	3.15829e+08	1.91302e+07
Potra2n14c27720	50.2367	5.84732	0.735049	7.95501	1791235799606210	286265111786330
Potra2n3c6923	21.708	5.84669	0.899312	6.50129	7.9632e+11	7.06119e+10
Potra2n3c7047	30.3339	5.8465	0.928827	6.2945	3.08391e+10	2.52352e+09
Potra2n10c20838	39.1605	5.84235	1.03883	5.62398	1.86608e+08	1.17481e+07
Potra2n620s36176	11.2524	5.83104	0.86404	6.74858	1.49298e+11	1.46751e+10
Potra2n1c338	11.0398	5.8234	1.06822	5.4515	4.99461e+08	2.9336e+07
Potra2n1c349	48.7312	5.8205	0.733883	7.9311	2172124639425930	345063578712712
Potra2n13c26057	68.712	5.81366	0.696206	8.35049	6.79779e+17	1303519044661300
Potra2n12c24000	15.514	5.8121	0.857809	6.77553	1.23954e+11	1.23205e+10
Potra2n2c4787	21.4819	5.80656	0.901794	6.4389	1.20342e+10	1.04401e+09
Potra2n13c26304	10.9611	5.80442	0.980589	5.91932	3.23277e+09	2.27452e+08
Potra2n5c11856	167.922	5.79663	0.698495	8.29874	1.05217e+16	1968580876003560
Potra2n10c21490	15.0608	5.79165	1.18747	4.8773	1.07546e-06	5.0304e+06
Potra2n1c2274	74.7302	5.77889	0.676082	8.54762	1.25654e+17	2.61699e+16
Potra2n3c6573	76.5267	5.7787	0.679734	8.50141	1.87297e+17	3.82729e+16
Potra2n9c19176	57.1381	5.77803	1.40419	4.11484	3.87444e-05	0.000139486
Potra2n11c22413	14.8831	5.77774	1.0381	5.56568	2.61131e+08	1.60597e+07
Potra2n11c23043	28.7711	5.75863	0.841111	6.84646	7.57012e+12	7.74263e+11
Potra2n106s34536	10.3682	5.75833	0.921183	6.25101	4.07796e+10	3.27557e+09
Potra2n11c23266	10.4604	5.75763	1.18605	4.85446	1.20716e+06	5.60251e+06
Potra2n14c27134	287.74	5.75495	0.518294	11.1036	1.20434e+28	7.20682e+27
Potra2n19c34364	14.1961	5.74593	0.881913	6.5153	7.25431e+11	6.47379e+10
Potra2n486s35782	278.3	5.74048	0.548853	10.459	1.33186e+25	6.0517e+24
Potra2n1c1903	20.2006	5.73522	1.16925	4.90503	9.34134e+07	4.4081e+06
Potra2n1c1330	37.1238	5.73484	0.848198	6.7612	1.36856e+11	1.35339e+10
Potra2n11c23271	28.1129	5.72767	0.948927	6.03595	1.58031e+09	1.1613e+08
Potra2n6c14847	20.0833	5.72598	1.05469	5.42906	5.66511e+08	3.30685e+07
Potra2n10c21680	260.622	5.72509	0.825112	6.93855	3.96134e+12	4.19532e+11
Potra2n1c1155	14.302	5.71929	0.945205	6.05085	1.44088e+09	1.06553e+08
Potra2n2c6390	27.5807	5.71835	1.07634	5.31278	1.07968e+07	6.00411e+07
Potra2n4c10007	27.9381	5.71558	1.16599	4.90193	9.49004e+07	4.47394e+06
Potra2n19c34315	35.9594	5.71555	0.829588	6.88962	5.59399e+12	5.82531e+11
Potra2n11c22409	27.366	5.70686	0.823684	6.92847	4.25429e+12	4.49095e+11
Potra2n13c25114	43.93	5.70646	0.960602	5.9405	2.84158e+09	2.01723e+08
Potra2n14c27630	10.1809	5.70289	0.985707	5.78558	7.22623e+09	4.83323e+08
Potra2n4c9649	14.0259	5.69023	0.928298	6.12974	8.80228e+10	6.71811e+09
Potra2n607s36129	10.1962	5.68049	0.871198	6.52032	7.01561e+11	6.26651e+10
Potra2n6c14289	26.945	5.67761	1.06154	5.34846	8.87069e+08	5.01011e+07
Potra2n12c24688	19.4252	5.6704	0.919653	6.1658	7.01266e+10	5.42439e+09
Potra2n7c16252	26.9205	5.66536	0.898651	6.30429	2.89516e+10	2.38106e+09
Potra2n2c4140	153.729	5.64108	0.564631	9.99073	1.67348e+23	6.3514e+22
Potra2n15c28861	43.0874	5.63999	0.874192	6.45166	1.10629e+10	9.64605e+10
Potra2n14c27880	54.3993	5.62665	0.6896	8.1593	3.36982e+16	5897589345489780
Potra2n2c5647	102.587	5.6163	0.545984	10.2866	8.10092e+25	3.47579e+23
Potra2n515s35866	102.131	5.61305	0.465775	12.051	1.91659e+33	1.70985e+31
Potra2n2c5030	9.29146	5.60394	1.09883	5.09993	3.39788e+07	1.7301e+06
Potra2n1c880	33.2399	5.60393	1.51497	3.69903	0.000216422	0.000673933
Potra2n11c22819	41.7651	5.59017	0.699923	7.98683	1384474451798480	224073514427694
Potra2n2c4186	9.32466	5.58971	1.2208	4.57874	4.67782e+06	1.97721e-05
Potra2n6c14094	13.1045	5.58767	1.07793	5.18372	2.17508e+07	1.14556e+06
Potra2n241s35077	25.3784	5.57405	0.857913	6.49722	8.18175e+11	7.25059e+10
Potra2n7c15642	12.7635	5.57339	0.873804	6.37831	1.79058e+10	1.51259e+09
Potra2n15c29171	12.9556	5.57331	0.936883	5.94878	2.70148e+09	1.92572e+08
Potra2n2c5675	65.2063	5.56935	0.752488	7.40125	1.34908e+13	1.72087e+12
Potra2n4c9675	93.179	5.55789	0.833639	6.66702	2.61052e+11	2.48743e+10
Potra2n13c24985	9.06217	5.54522	1.21379	4.56853	4.91152e+06	2.06912e-05
Potra2n10c21565	9.03004	5.54481	1.14986	4.82217	1.42004e+06	6.53558e+06
Potra2n16c30342	57.7869	5.53931	0.720797	7.68498	153023751371205	2.17579e+13
Potra2n2c5701	8.944	5.51769	1.0024	5.50449	3.7024e+08	2.22053e+07
Potra2n6c14160	24.0652	5.51142	0.937712	5.87752	4.16449e+09	2.89045e+08
Potra2n5c10772	12.3297	5.50469	0.898404	6.1272	8.94418e+10	6.82285e+09
Potra2n4c10232	12.4406	5.50322	0.960655	5.72861	1.01258e+08	6.62568e+08
Potra2n3c7488	95.4227	5.5001	0.694306	7.92173	2342327476299120	370893866945156
Potra2n1c1477	61.2864	5.47862	0.633286	8.65109	5.10101e+18	1.10896e+16
Potra2n16c29588	8.62065	5.47677	0.945709	5.79118	6.98946e+09	4.68344e+08
Potra2n11c23135	8.68636	5.46994	0.871768	6.27454	3.50665e+10	2.84636e+09
Potra2n16c29892	12.0343	5.467	1.0294	5.31087	1.09105e+07	6.06275e+07
Potra2n4c10033	75.8192	5.46494	0.713651	7.65773	189252795317426	2.65735e+13
Potra2n8c17650	11.9994	5.46462	0.943048	5.79464	6.84687e+09	4.59736e+08
Potra2n17c31143	16.767	5.46446	1.17131	4.66525	3.08246e+06	1.34355e-05
Potra2n5c12740	23.3527	5.45904	0.861091	6.33968	2.30247e+10	1.91406e+09
Potra2n3c6540	16.6853	5.45858	1.22005	4.47407	7.6744e+06	3.1338e-05
Potra2n14c27712	12.0322	5.45548	0.986983	5.52743	3.24962e+08	1.96468e+07
Potra2n11c22698	16.5964	5.45249	1.03374	5.27452	1.33107e+07	7.28578e+07
Potra2n7c15752	44.589	5.4361	0.703198	7.73054	107089713989632	1.55671e+13
Potra2n8c17176	41.0122	5.43569	1.1785	4.61238	3.98077e+06	1.70375e-05
Potra2n6c13346	285.175	5.42871	0.797981	6.80306	1.02423e+11	1.0301e+10
Potra2n9c19531	8.46154	5.42509	1.00687	5.38805	7.12257e+08	4.07948e+07
Potra2n1c53	8.1426	5.42276	1.03723	5.2281	1.71264e+07	9.18033e+07
Potra2n10c20698	16.3773	5.42163	0.940434	5.76503	8.16438e+09	5.40023e+08
Potra2n7c15897	67.3935	5.42099	0.750044	7.22757	4.91715e+13	5.7995e+12
Potra2n15c28433	733.369	5.40194	1.07942	5.00449	5.60108e+07	2.7486e+06
Potra2n1c3940	50.3599	5.3899	0.776714	6.93936	3.93889e+12	4.17457e+11
Potra2n11c22831	36.5163	5.38392	0.990566	5.43519	5.47383e+08	3.20094e+07
Potra2n14c26493	11.1573	5.37181	1.0101	5.31807	1.04872e+07	5.8542e+07
Potra2n2c5503	348.992	5.35605	0.590153	9.0757	1.12949e+19	2.93007e+18
Potra2n3c7222	35.6824	5.35514	0.737445	7.26175	3.82123e+13	4.57703e+12
Potra2n6c13743	21.1212	5.35281	1.00151	5.34473	9.05516e+08	5.1074e+07
Potra2n9c19590	11.1465	5.35266	0.960174	5.57468	2.47989e+08	1.53191e+07
Potra2n7c15980	7.85358	5.34851	1.20758	4.42911	9.46243e+06	3.8029e-05
Potra2n6c14460	76.8276	5.346	0.747149	7.1552	8.35514e+13	9.56901e+12
Potra2n1c3502	11.0182	5.34441	1.03732	5.15215	2.57521e+07	1.33966e+06
Potra2n2c6272	15.1275	5.31569	1.10585	4.80689	1.53295e+06	7.01221e+06
Potra2n11c23495	7.58672	5.31196	0.877783	6.05156	1.43447e+09	1.06106e+08
Potra2n5c11241	7.69109	5.30696	1.07618	4.9313	8.16827e+07	3.89727e+06
Potra2n1c61	34.3061	5.30301	0.824479	6.43195	1.25978e+10	1.08935e+09
Potra2n16c29488	10.5507	5.29493	0.982127	5.39129	6.99534e+08	4.01211e+07
Potra2n5c12498	7.58652	5.28712	1.22494	4.31622	1.58724e-05	6.1493e-05
Potra2n14c26342	28.0406	5.28419	0.939594	5.62391	1.86688e+08	1.17506e+07
Potra2n1c3385	14.7768	5.27712	1.16049	4.54733	5.43315e+06	2.27154e-05
Potra2n81s34524	27.0854	5.2698	0.952776	5.53099	3.18422e+08	1.92833e+07
Potra2n4c10159	10.5055	5.26923	1.01893	5.17132	2.32441e+07	1.2196e+06
Potra2n13c25141	7.31826	5.26852	1.02665	5.13176	2.87043e+07	1.48139e+06
Potra2n3c8104	66.942	5.26726	0.513572	10.2561	1.11054e+24	4.67577e+23
Potra2n18c32800	20.3619	5.26675	0.968537	5.43784	5.39311e+08	3.15626e+07
Potra2n1483s37097	20.1726	5.26125	0.855079	6.15294	7.60616e+10	5.8556e+09
Potra2n1c145	46.3183	5.25164	0.799945	6.565	5.20332e+11	4.74773e+10
Potra2n14c26780	40.6478	5.25006	0.610287	8.60261	7.7923e+18	1.65591e+16
Potra2n8c16735	93.7782	5.24903	0.472008	11.1206	9.95573e+29	6.0191e+27
Potra2n3c7939	7.36212	5.2486	1.06067	4.94839	7.48285e+07	3.59309e+06
Potra2n12c24084	7.31605	5.24146	1.00799	5.19992	1.99375e+07	1.05671e+06
Potra2n6c15123	7.35471	5.24115	1.09084	4.8047	1.54984e+06	7.08506e+06
Potra2n6c14293	103.627	5.24083	0.687111	7.62733	239665963112207	3.32375e+13
Potra2n6c13514	281.873	5.23209	0.478758	10.9285	8.42548e+28	4.63433e+26
Potra2n12c24647	7.13773	5.23179	1.10432	4.73758	2.16286e+06	9.65662e+06
Potra2n7c15489	19.7851	5.21496	0.896237	5.81874	5.92946e+09	4.02011e+08
Potra2n14c26830	10.0825	5.21348	1.1651	4.47471	7.65154e+06	3.12534e-05
Potra2n10c20422	7.231	5.21177	1.02446	5.08734	3.63122e+07	1.83994e+06
Potra2n9c19047	9.9667	5.20351	0.998615	5.21073	1.881e+07	1.00149e+06
Potra2n1c121	10.0431	5.20063	1.16728	4.45536	8.37545e-06	3.39543e-05
Potra2n18c32815	115.456	5.19605	0.53035	9.79739	1.15537e+22	4.03442e+21
Potra2n170s34789	9.89779	5.18829	0.885394	5.85987	4.63238e+09	3.19474e+08
Potra2n5c11771	13.9333	5.1846	1.04424	4.96495	6.87176e+07	3.32146e+06
Potra2n16c30051	77.821	5.18308	0.523379	9.90311	4.03528e+23	1.48716e+21
Potra2n7c16468	44.8483	5.17684	0.949113	5.4544	4.91393e+08	2.88854e+07
Potra2n6c12916	13.6177	5.17619	0.855697	6.04909	1.45669e+09	1.07614e+08
Potra2n9c19309	243.942	5.16868	0.530967	9.73447	2.14942e+22	7.37353e+21
Potra2n1c1207	170.48	5.16539	0.465445	11.0977	1.28653e+28	7.6673e+27
Potra2n10c21258	96.6288	5.16334	0.587915	8.78246	1.59943e+18	3.67945e+17
Potra2n2c5754	9.88628	5.15807	0.951232	5.42251	5.87681e+08	3.41476e+07
Potra2n3c7505	9.83949	5.15701	0.991219	5.20269	1.96424e+07	1.04245e+06
Potra2n19c34317	6.79477	5.1535	0.914254	5.63684	1.73199e+08	1.09534e+07
Potra2n11c23593	6.7274	5.15177	0.976798	5.27414	1.33378e+07	7.29788e+07
Potra2n1418s37063	6.83016	5.14732	1.08491	4.74446	2.09061e-06	9.35975e+06
Potra2n14c27227	87.3803	5.14557	0.530846	9.69315	3.22428e+22	1.08697e+20
Potra2n19c34180	307.339	5.14195	0.434822	11.8254	2.88462e+32	2.39121e+30
Potra2n1c886	13.593	5.13507	0.91848	5.59084	2.25976e+08	1.40393e+07
Potra2n5c12785	9.63793	5.13421	0.951319	5.39694	6.77886e+08	3.89482e+07
Potra2n6c14490	24.8527	5.13267	0.864549	5.93682	2.90607e+09	2.05951e+08
Potra2n4c9374	9.25802	5.13051	0.881852	5.81789	5.95955e+09	4.0377e+08
Potra2n16c30167	25.4582	5.12952	1.01127	5.07233	3.92969e+07	1.98005e+06
Potra2n12c23971	24.6049	5.12806	0.798645	6.42095	1.35429e+10	1.16488e+09
Potra2n766s36718	24.5125	5.12551	0.879142	5.83012	5.53862e+09	3.77085e+08
Potra2n7c15898	185.997	5.11917	0.470372	10.8832	1.38563e+27	7.48087e+26
Potra2n5c10579	13.257	5.11309	0.913362	5.5981	2.16714e+08	1.35012e+07
Potra2n11c23635	13.3914	5.11144	0.848589	6.02347	1.70721e+09	1.24611e+08
Potra2n19c34322	12.8931	5.10796	0.862717	5.92079	3.20403e+09	2.25647e+08
Potra2n1c1567	30.0462	5.10498	1.36906	3.72882	0.00019238	0.000604535
Potra2n9c19715	6.61973	5.10459	0.963457	5.2982	1.16948e+07	6.47272e+07
Potra2n780s36756	9.37543	5.09899	1.02231	4.98773	6.10944e+07	2.98057e+06
Potra2n3c8367	6.40925	5.09724	0.884808	5.76084	8.36971e+09	5.52605e+08
Potra2n2c4715	12.943	5.09238	1.10181	4.62183	3.80378e-06	1.63329e-05
Potra2n16c29910	13.0293	5.09184	1.02976	4.9447	7.62624e+07	3.65595e+06
Potra2n5c11048	12.8122	5.08999	1.24255	4.09642	4.19591e-05	0.000150062
Potra2n6c14753	6.57697	5.08415	1.0394	4.89144	1.00101e+06	4.70094e+06
Potra2n358s35392	9.09122	5.07795	1.30217	3.89962	9.6344e-05	0.000323008
Potra2n1c268	89.5862	5.06619	0.548275	9.24023	2.45972e+20	6.84837e+19
Potra2n9c18992	56.4208	5.0655	0.932588	5.43166	5.58334e+08	3.26042e+07
Potra2n11c22603	12.7813	5.06282	0.977146	5.18123	2.20422e+07	1.16049e+06
Potra2n17c30876	17.8504	5.06109	1.01501	4.98625	6.15616e+07	3.00086e+06
Potra2n6c14921	6.64625	5.06063	0.932726	5.42563	5.77501e+08	3.362e+07
Potra2n6c12915	29.436	5.05994	0.669137	7.56189	397245358581686	5.342e+13
Potra2n16c29743	9.125	5.05431	0.950657	5.31665	1.05693e+07	5.89581e+07
Potra2n14c27310	12.7427	5.05341	0.931714	5.42378	5.83512e+08	3.39255e+07
Potra2n10c22076	431.155	5.05283	0.396386	12.7472	3.23053e+37	3.87425e+35
Potra2n18c32506	12.495	5.05229	1.26115	4.0061	6.17307e-05	0.000214126
Potra2n2c4490	6.40139	5.05003	1.21096	4.17025	3.04263e-05	0.000111992
Potra2n773s36739	6.32125	5.04559	0.921018	5.47827	4.29498e+08	2.55447e+07
Potra2n5c12743	6.34528	5.04512	0.902821	5.58817	2.29469e+08	1.42412e+07
Potra2n14c27236	8.99958	5.04246	1.04032	4.84701	1.25339e+06	5.81061e+06
Potra2n10c20595	162.491	5.04222	0.543271	9.28123	1.67538e+20	4.74588e+19
Potra2n6c14890	28.5671	5.04093	0.903104	5.58178	2.38066e+08	1.47404e+07
Potra2n16c29736	8.98509	5.04076	1.14939	4.38561	1.15663e-05	4.57925e-05
Potra2n1c3599	9.03753	5.03942	0.910699	5.53358	3.13767e+08	1.90171e+07
Potra2n13c25424	45.141	5.03937	0.70598	7.13812	9.46141e+13	1.07644e+11
Potra2n2c5040	242.113	5.03775	0.53238	9.46271	3.00069e+21	9.16558e+20
Potra2n19c34418	17.5361	5.03292	0.911152	5.52369	3.31954e+08	2.00323e+07
Potra2n270s35172	8.84118	5.03053	0.919098	5.47333	4.4165e+08	2.61875e+07
Potra2n11c22797	160.831	5.02963	0.459648	10.9423	7.23054e+28	3.99963e+26
Potra2n18c32824	8.91204	5.02826	1.13081	4.4466	8.72413e+06	3.52799e-05
Potra2n2c4292	44.5386	5.02688	0.935157	5.37544	7.63952e+08	4.35511e+07
Potra2n14c27207	17.4215	5.02426	0.926398	5.42344	5.84644e+08	3.39846e+07
Potra2n6c14256	12.4082	5.02388	0.994744	5.05043	4.40821e+07	2.20162e+06
Potra2n6c14946	8.85503	5.02129	1.01517	4.94628	7.5645e+07	3.62933e+06
Potra2n2c5623	6.32971	5.01961	1.08463	4.62796	3.69288e+06	1.59007e-05
Potra2n10c21612	23.1266	5.01713	0.834466	6.01238	1.82823e+09	1.32881e+08
Potra2n17c30658	6.20629	5.01478	0.902512	5.55647	2.75288e+08	1.68666e+07
Potra2n16c29886	6.34597	5.01047	0.977929	5.12355	2.9983e+07	1.54052e+06
Potra2n15c28146	6.1471	5.00725	0.946201	5.29195	1.21018e+07	6.67147e+07
Potra2n5c12613	212.172	5.00336	0.707333	7.07355	1.5102e+12	1.68669e+11
Potra2n12c24621	6.02847	5.00168	0.915672	5.46231	4.69978e+08	2.77436e+07
Potra2n3c6602	6.06802	4.99281	0.95938	5.20421	1.94825e+07	1.03466e+06
Potra2n1c897	12.1803	4.99077	1.04111	4.79372	1.63713e+06	7.45961e+06
Potra2n1c829	8.67053	4.98026	0.947641	5.25543	1.47679e+07	8.00851e+07
Potra2n4c10271	147.004	4.979	0.476376	10.4518	1.43722e+25	6.51022e+24
Potra2n18c32444	8.4664	4.97678	1.15379	4.31342	1.60751e-05	6.22131e-05
Potra2n3c7840	6.22004	4.97604	0.971554	5.12173	3.02744e+07	1.55337e+06
Potra2n303s35267	11.8347	4.97457	1.23005	4.0442	5.25012e-05	0.00018465
Potra2n2c4485	8.59629	4.968	1.06687	4.65661	3.21462e+06	1.3973e-05
Potra2n13c25336	87.6219	4.96633	0.481733	10.3093	6.39716e+25	2.76505e+23
Potra2n12c23880	8.47628	4.96452	0.889622	5.58049	2.39847e+08	1.48443e+07
Potra2n4c8970	6.05261	4.96267	1.25837	3.94374	8.02208e-05	0.000272766
Potra2n12c23853	1436.54	4.96147	0.366483	13.5381	9.32091e+42	1.42057e+39
Potra2n81s34523	29.7436	4.95541	0.946045	5.23803	1.62303e+07	8.74483e+07
Potra2n8c18022	21.5142	4.95473	0.807373	6.13685	8.41719e+10	6.44606e+09
Potra2n14c26746	6.0917	4.95425	0.917208	5.40145	6.61038e+08	3.80773e+07
Potra2n14c27031	5.92541	4.95371	0.909947	5.44395	5.21122e+08	3.05226e+07
Potra2n10c22046	11.8011	4.95279	1.0237	4.83814	1.3106e+06	6.05569e+06
Potra2n12c24465	6.04443	4.95234	0.946865	5.23025	1.69277e+07	9.08212e+07
Potra2n12c24082	21.7165	4.95222	0.813616	6.08668	1.15274e+09	8.64248e+09
Potra2n125s34637	41.9413	4.94717	0.934931	5.29148	1.21328e+07	6.68735e+07
Potra2n14c27365	8.37689	4.945	1.19148	4.15031	3.32024e-05	0.000121068
Potra2n6c14336	8.49817	4.94467	0.935558	5.28527	1.25522e+07	6.89899e+07
Potra2n11c23652	21.2218	4.94335	0.851554	5.80509	6.43301e+09	4.34039e+08
Potra2n5c11533	42.7542	4.94304	0.649882	7.60605	282597005143341	3.87323e+13
Potra2n18c32792	11.6595	4.9426	0.965329	5.12011	3.0535e+07	1.56592e+06
Potra2n10c21300	32.2588	4.9425	0.78362	6.30726	2.84017e+10	2.33913e+09
Potra2n15c28739	69.1243	4.93873	0.427789	11.5448	7.8434e+31	5.72353e+29
Potra2n680s36420	8.31659	4.93815	0.906965	5.44469	5.18943e+08	3.0401e+07
Potra2n14c27517	11.7108	4.93631	1.07201	4.60473	4.12994e+06	1.7627e-05
Potra2n10c21995	22.0103	4.93564	0.866289	5.69745	1.2161e+08	7.8642e+08
Potra2n12c24810	16.1349	4.924	0.934557	5.2688	1.37317e+07	7.49877e+07
Potra2n19c33967	11.6012	4.92383	1.22262	4.02728	5.64247e-05	0.000197358
Potra2n18c32805	42.5152	4.92368	0.615632	7.99777	1266890775644330	206068693034489
Potra2n1c235	85.406	4.92268	0.744846	6.60899	3.86943e+11	3.59337e+10
Potra2n6c13196	8.33482	4.92215	1.01106	4.86831	1.12556e+06	5.24796e+06
Potra2n15c28351	26.9778	4.92154	0.758056	6.49232	8.45244e+11	7.47462e+10
Potra2n1c70	8.24242	4.92029	0.990349	4.96824	6.75621e+07	3.26993e+06
Potra2n13c25567	11.6222	4.91842	1.04188	4.72072	2.35008e+06	1.04305e-05
Potra2n2c4728	5.88831	4.91468	1.00729	4.87909	1.06574e+06	4.98812e+06
Potra2n3c8018	11.3929	4.91146	0.97752	5.02441	5.0499e+07	2.49781e+06
Potra2n10c21177	5.85625	4.91117	1.29532	3.79149	0.000149749	0.000482222
Potra2n1c686	108.243	4.90742	0.587061	8.35931	6.30873e+17	1217719003754950
Potra2n10c21308	5.82726	4.90622	1.06049	4.62636	3.72147e-06	1.60096e-05
Potra2n2c6335	59.509	4.90414	1.20767	4.06082	4.89004e-05	0.000172838
Potra2n4c8936	5.85872	4.90409	1.05125	4.66503	3.08577e+06	1.34469e-05
Potra2n14c27024	40.4953	4.90329	0.822499	5.96145	2.50009e+09	1.7887e+08
Potra2n128s34670	5.5994	4.90191	1.08132	4.53326	5.80796e+06	2.41719e-05
Potra2n12c24648	8.05797	4.89896	1.10009	4.45325	8.45801e+06	3.42653e-05
Potra2n1c3619	158.291	4.89302	0.492928	9.92645	3.19438e+23	1.18471e+21
Potra2n11c23631	5.71735	4.8888	0.863665	5.66053	1.50908e+08	9.63953e+08
Potra2n2c5228	117.45	4.88357	0.723227	6.75247	1.45347e+11	1.43011e+10
Potra2n4c9691	5.74426	4.88083	1.19139	4.09675	4.18986e-05	0.000149864
Potra2n10c21502	5.67989	4.87998	0.991858	4.92004	8.65262e+07	4.11027e+06
Potra2n14c27202	86.5913	4.87914	0.440104	11.0863	1.46144e+28	8.67438e+27
Potra2n4c8952	363.093	4.87759	0.456601	10.6824	1.23068e+26	6.09343e+25
Potra2n1c3032	5.54644	4.87649	0.993257	4.90959	9.1265e+07	4.31437e+06
Potra2n7c16253	115.266	4.87562	0.93516	5.21368	1.85134e+07	9.86413e+07
Potra2n679s36409	31.1864	4.87278	0.635053	7.67304	167972514089995	2.3791e+13
Potra2n12c24894	44.7233	4.8724	0.865705	5.62824	1.82053e+08	1.14761e+07
Potra2n9c19443	268.691	4.86942	0.579003	8.41001	4.09989e+17	8.068e+16
Potra2n6c14307	8.03767	4.86652	1.02128	4.76512	1.88742e+06	8.51654e+06
Potra2n12c24122	15.4758	4.86406	1.00416	4.84393	1.27298e+06	5.8977e+06
Potra2n16c30424	7.80289	4.86077	0.906531	5.36195	8.23298e+08	4.6743e+07
Potra2n5c10503	7.92843	4.85968	1.11065	4.37552	1.21144e-05	4.7801e-05
Potra2n1c3849	63.3742	4.8575	0.928676	5.23056	1.68997e+07	9.0704e+07
Potra2n11c22649	10.9514	4.85588	0.855885	5.67352	1.3989e+08	8.97692e+08
Potra2n3c6523	5.32855	4.85518	0.895288	5.42304	5.85951e+08	3.40538e+07
Potra2n8c18311	123.411	4.85497	0.657795	7.38066	1.57504e+13	1.99002e+12
Potra2n3c7467	45.0136	4.85047	0.672714	7.21031	5.58264e+13	6.51873e+12
Potra2n10c20714	40.0527	4.84928	0.750173	6.46421	1.0183e+10	8.92676e+10
Potra2n1c1795	11.1177	4.84793	0.992313	4.88549	1.03174e-06	4.83826e+06
Potra2n2c4124	5.57609	4.84737	0.892939	5.42855	5.6813e+08	3.31498e+07
Potra2n17c31861	10.9422	4.84125	1.10451	4.38315	1.16974e-05	4.62616e-05
Potra2n15c28199	5.68312	4.83823	0.881198	5.49052	4.00757e+08	2.39423e+07
Potra2n5c11565	29.2413	4.83169	0.934557	5.17003	2.3405e+07	1.22694e+06
Potra2n3c7875	65.5615	4.82264	0.621109	7.76456	8192734857872780	1.2114e+13
Potra2n16c30273	176.354	4.8201	0.444563	10.8423	2.1687e+27	1.14757e+25
Potra2n15c28200	10.569	4.81995	0.930377	5.18064	2.21124e+07	1.16355e+06
Potra2n5c12129	10.5904	4.80895	0.945732	5.08489	3.67832e+07	1.86284e+06
Potra2n14c26846	326.93	4.8019	0.629083	7.63317	229042208958879	3.18094e+13
Potra2n18c32916	5.46859	4.80167	1.02827	4.66967	3.01691e+06	1.31668e-05
Potra2n1c2309	19.5028	4.79769	0.829781	5.78187	7.38747e+09	4.93544e+08
Potra2n1c2579	39.0829	4.79486	0.597246	8.02828	9.88495e+16	163512440648436
Potra2n17c31070	5.17508	4.79458	0.889084	5.39272	6.94004e+08	3.9817e+07
Potra2n14c26368	7.53027	4.79408	0.857555	5.59041	2.26536e+08	1.40681e+07
Potra2n8c17204	7.47656	4.79248	1.11791	4.28702	1.81086e-05	6.93852e-05
Potra2n7c15458	7.57406	4.7917	1.09095	4.39222	1.12199e-05	4.45114e-05
Potra2n9c19580	24.0695	4.79102	0.809023	5.92198	3.18089e+09	2.24288e+08
Potra2n17c31278	7.54589	4.7893	0.928358	5.15889	2.48415e+07	1.29621e+06
Potra2n5c12229	7.27514	4.78584	0.92564	5.17031	2.33711e+07	1.22582e+06
Potra2n12c24903	7.43819	4.78557	0.904239	5.29237	1.20739e+07	6.65736e+07
Potra2n9c18977	19.2411	4.78376	0.91616	5.22153	1.77453e-07	9.48943e+07
Potra2n4c9719	19.4307	4.78216	0.761209	6.28233	3.33544e+10	2.71644e+09
Potra2n4c8897	5.23486	4.78124	0.875819	5.45916	4.78393e+08	2.82036e+07
Potra2n1c3272	62.672	4.78082	0.486267	9.83168	8.22383e+23	2.91692e+21
Potra2n4c10291	5.36287	4.77762	0.994501	4.80404	1.55499e-06	7.10525e+06
Potra2n5c11759	19.5589	4.77207	0.867795	5.49907	3.81792e+08	2.2856e+07
Potra2n5c11573	110.038	4.77062	0.459108	10.3911	2.72301e+25	1.20364e+23
Potra2n5c10638	7.34194	4.7647	1.03463	4.60523	4.12018e+06	1.75904e-05
Potra2n5c12705	5.25163	4.76331	1.1833	4.02546	5.68642e-05	0.000198747
Potra2n2c6022	5.26302	4.75691	0.901497	5.27668	1.31548e+07	7.20582e+07
Potra2n15c28291	5.25518	4.75244	0.968437	4.90734	9.23221e+07	4.35871e+06
Potra2n2c4078	223.391	4.7518	0.369221	12.8698	6.65614e+38	8.28816e+36
Potra2n19c33402	19.0716	4.74945	0.766077	6.1997	5.65695e+10	4.44744e+09
Potra2n6c15318	10.32	4.74589	0.966127	4.91229	9.00211e+07	4.26039e+06
Potra2n3c8179	7.33138	4.74533	0.883914	5.36854	7.93754e+08	4.51445e+07
Potra2n5c11590	5.21622	4.74327	1.1018	4.305	1.66984e-05	6.43865e-05
Potra2n13c25644	7.33061	4.73261	0.951194	4.97544	6.50983e+07	3.15695e+06
Potra2n3c8375	10.2616	4.73169	1.02692	4.60764	4.07263e+06	1.74026e-05
Potra2n4c9297	18.8154	4.73145	0.858418	5.51183	3.55132e+08	2.13385e+07
Potra2n9c19728	64.1476	4.72582	0.847442	5.57657	2.45303e+08	1.5166e+07
Potra2n16c29840	7.15349	4.71935	1.14487	4.12216	3.75335e-05	0.00013541
Potra2n14c27214	10.1711	4.71915	0.890915	5.29697	1.17739e+07	6.51036e+07
Potra2n631s36224	66.5144	4.71836	0.639437	7.37894	1.59557e+13	2.01509e+12
Potra2n19c33939	52.1007	4.71639	0.677176	6.9648	3.28873e+12	3.51736e+11
Potra2n15c28085	9.91958	4.71487	0.930836	5.0652	4.07969e+07	2.05014e+06
Potra2n7c16418	5.05822	4.70543	1.06442	4.42066	9.83993e+06	3.94649e-05
Potra2n7c16506	130.799	4.70471	0.754077	6.23903	4.40301e+10	3.51448e+09
Potra2n19c34326	13.6982	4.69952	0.922095	5.09656	3.45873e+07	1.7579e+06
Potra2n18c32020	7.10306	4.69766	0.878087	5.34988	8.80121e+08	4.97279e+07
Potra2n13c26054	7.00613	4.68761	1.18355	3.96063	7.47511e-05	0.000255922
Potra2n9c19563	5.03956	4.68587	1.01093	4.6352	3.56598e+06	1.53973e-05
Potra2n10c20605	51.1722	4.68502	0.63584	7.36823	1.72908e+13	2.16864e+12
Potra2n5c11132	7.03817	4.68488	0.99918	4.68873	2.74909e-06	1.2075e-05
Potra2n1c944	13.6657	4.68462	0.989983	4.73202	2.22294e+06	9.90686e+06
Potra2n3c8032	5.13233	4.67975	0.889842	5.25908	1.4478e+07	7.86879e+07
Potra2n10c21533	4.71736	4.67083	0.907904	5.14463	2.68051e+07	1.39073e+06
Potra2n9c18952	35.3947	4.67073	0.561807	8.31377	9.27097e+17	1747984756720480
Potra2n10c20950	18.2455	4.67067	1.03686	4.50465	6.64834e-06	2.7389e-05
Potra2n18c32534	6.91643	4.67057	1.15709	4.03649	5.42561e-05	0.000190321
Potra2n17c31144	206.056	4.66107	0.416956	11.1788	5.17817e+29	3.21024e+27
Potra2n664s36340	77.5072	4.65404	0.739675	6.29201	3.13378e+10	2.5629e+09
Potra2n3c7955	61.08	4.65098	0.516764	9.00019	2.25322e+19	5.67417e+18
Potra2n14c27708	9.68252	4.65029	0.923765	5.03406	4.8019e+07	2.38327e+06
Potra2n16c29544	4.73319	4.64996	0.881179	5.27698	1.31334e+07	7.19544e+07
Potra2n10c21707	213.412	4.64785	0.4442	10.4634	1.27208e+25	5.78905e+24
Potra2n12c24445	26.0276	4.6476	0.801947	5.79539	6.81611e+09	4.57881e+08
Potra2n1c2530	92.5181	4.64336	0.53923	8.61109	7.23717e+18	1.54806e+16
Potra2n11c22439	13.1678	4.64256	0.981598	4.7296	2.24963e+06	1.0015e-05
Potra2n10c20676	6.82342	4.64103	1.02305	4.53648	5.72001e+06	2.38397e-05
Potra2n6c13078	13.4271	4.64089	0.917588	5.05771	4.2432e+07	2.12429e+06
Potra2n8c18177	9.57921	4.63926	0.877875	5.28465	1.25942e+07	6.91948e+07
Potra2n10c22361	21.6559	4.63568	0.903072	5.13324	2.84801e+07	1.47082e+06
Potra2n1c546	105.276	4.63314	0.478484	9.68297	3.56221e+22	1.19951e+20
Potra2n5c12490	4.86177	4.63117	0.98571	4.69831	2.62328e+06	1.15588e-05
Potra2n2c6233	44.0349	4.63097	0.756476	6.12177	9.25408e+10	7.05006e+09
Potra2n1c899	13.1793	4.62778	0.872612	5.30336	1.13689e+07	6.3019e+07
Potra2n1c859	6.51462	4.62759	0.972749	4.75722	1.96273e+06	8.83321e+06
Potra2n2c5467	242.538	4.62308	0.480615	9.61909	6.64138e+22	2.15933e+20
Potra2n555s35941	30.2821	4.62065	0.678075	6.81437	9.46766e+12	9.57963e+11
Potra2n743s36657	96.458	4.62064	0.427385	10.8114	3.03865e+27	1.57375e+25
Potra2n16c29449	17.3414	4.6201	0.81795	5.6484	1.61952e+08	1.02978e+07
Potra2n1c1036	9.52263	4.61665	0.876203	5.26892	1.37225e+07	7.49718e+07
Potra2n6c13123	4.82731	4.61484	0.952621	4.84437	1.27017e+06	5.88563e+06
Potra2n8c18326	6.71939	4.61403	1.15527	3.99389	6.49986e-05	0.000224503
Potra2n2c4675	4.81485	4.61283	0.952315	4.84381	1.27371e+06	5.89948e+06
Potra2n5c10753	237.586	4.61028	0.61111	7.54411	455373609065978	60817629157867
Potra2n18c32429	4.82339	4.61027	1.09788	4.19925	2.67802e-05	9.96747e-05
Potra2n10c20953	564.025	4.60941	0.674191	6.83694	8.09019e+12	8.25724e+11
Potra2n5c11770	69.3946	4.60903	0.786673	5.85888	4.65989e+09	3.2122e+08
Potra2n4c8504	13.1411	4.60612	0.857233	5.37324	7.73345e+08	4.40694e+07
Potra2n10c20797	16.8062	4.60533	0.976136	4.71792	2.38273e+06	1.05625e-05
Potra2n9c18851	249.2	4.60318	0.492081	9.35451	8.39845e+21	2.46495e+19
Potra2n4c8901	12.6288	4.60311	1.37537	3.34681	0.000817465	0.00225305
Potra2n4c10087	6.64571	4.60299	1.13773	4.04577	5.2151e-05	0.000183529
Potra2n9c19308	9.30308	4.59963	1.04006	4.42248	9.75731e+06	3.91604e-05
Potra2n1c267	33.0484	4.59925	1.03628	4.43825	9.06932e-06	3.65596e-05
Potra2n8c16843	6.64743	4.59894	1.09337	4.20622	2.59681e-05	9.6972e-05
Potra2n17c31043	4.71794	4.58985	1.00362	4.57329	4.80136e+06	2.02592e-05
Potra2n11c22498	126.042	4.5895	0.468355	9.79919	1.1349e+22	3.96767e+21
Potra2n8c17198	12.8961	4.58901	0.94272	4.86784	1.12827e-06	5.25975e+06
Potra2n4c9860	4.6736	4.58822	1.17984	3.88886	0.000100716	0.000336357
Potra2n5c12148	163.183	4.5847	0.513377	8.93046	4.24249e+19	1.03973e+17
Potra2n18c33217	4.75218	4.58151	0.956665	4.78904	1.67581e+06	7.62283e+06
Potra2n3c6538	100.636	4.57927	0.361205	12.6778	7.85496e+37	9.26821e+35
Potra2n3c6548	16.764	4.57534	0.741431	6.17096	6.78752e+10	5.26299e+09
Potra2n3c7054	29.1302	4.57266	0.789502	5.79183	6.96239e+09	4.66957e+08
Potra2n13c25821	54.2077	4.57043	0.485606	9.41181	4.87656e+21	1.46551e+19
Potra2n1c574	90.5437	4.56744	0.598409	7.63264	229996156813450	3.19116e+13
Potra2n3c8047	4.63185	4.56724	1.25309	3.64479	0.000267611	0.000817756
Potra2n254s35129	675.663	4.56608	0.396616	11.5126	1.13984e+30	8.17499e+29
Potra2n6c14049	16.3108	4.56396	1.00374	4.54696	5.44264e+06	2.27486e-05
Potra2n8c16882	6.4973	4.56036	0.919111	4.96171	6.98747e+07	3.37238e+06
Potra2n16c29767	404.036	4.55799	0.742876	6.1356	8.48399e+10	6.49382e+09
Potra2n19c34110	6.49871	4.55646	0.934288	4.87694	1.07745e+06	5.03728e+06
Potra2n14c27794	9.05954	4.55591	0.961915	4.73629	2.17664e+06	9.71518e+06
Potra2n12c24154	4.66205	4.55386	1.0259	4.43888	9.04294e+06	3.64734e-05
Potra2n675s36397	6.39121	4.55217	0.929395	4.89799	9.682e+07	4.55636e+06
Potra2n9c19519	12.0756	4.54921	0.953766	4.76973	1.84472e+06	8.33802e-06
Potra2n18c32734	6.33166	4.54812	1.01203	4.49404	6.98859e+06	2.86776e-05
Potra2n8c18247	61.5898	4.54612	0.550501	8.25815	1.47944e+16	2712483938887150
Potra2n16c29308	240.916	4.54361	0.223823	20.3001	1.28418e+91	3.41615e+88
Potra2n2c5872	98.3054	4.54309	0.559226	8.1239	4.51448e+16	7770755738326150
Potra2n15c28769	6.40872	4.54134	1.09193	4.159	3.19637e-05	0.000116919
Potra2n7c16342	53.5874	4.54036	0.534138	8.50034	1.89029e+17	3.85998e+16
Potra2n2c4146	145.918	4.53591	0.312118	14.5327	7.52179e+48	1.58388e+45
Potra2n3c7896	70.6469	4.53139	0.550152	8.23662	1.77143e+16	3203678948706860
Potra2n10c21608	63.7342	4.52227	0.537267	8.41718	3.8564e+17	7.63505e+16
Potra2n18c32380	6.26827	4.52034	0.996028	4.53836	5.66926e+06	2.36451e-05
Potra2n16c29322	27.8109	4.51857	0.645139	7.00403	2.48707e+12	2.69843e+11
Potra2n8c17245	137.378	4.51408	0.463986	9.72891	2.27022e+22	7.76972e+21
Potra2n18c32000	4.3126	4.51292	0.889422	5.07399	3.8957e+07	1.96579e+06
Potra2n17c31675	4.43644	4.50902	1.08284	4.16409	3.12604e-05	0.000114658
Potra2n11c23336	27.3213	4.50314	0.722846	6.22973	4.67252e+10	3.71542e+09
Potra2n8c17405	4.45381	4.50262	1.16646	3.86006	0.00011336	0.00037465
Potra2n1c232	1243.83	4.49842	0.456408	9.85614	6.44814e+23	2.30949e+21
Potra2n8c17934	8.58873	4.49804	0.97087	4.633	3.60399e-06	1.555e-05
Potra2n17c31858	43.529	4.4963	0.577033	7.7921	6590607567982150	987477514870935
Potra2n8c17493	8.76848	4.49524	0.860526	5.22382	1.75265e+07	9.38616e+07
Potra2n675s36398	49.9085	4.49475	0.576355	7.79858	6260526193525670	938501626408546
Potra2n15c28428	4.26636	4.49368	1.12503	3.99429	6.48876e-05	0.000224249
Potra2n11c23391	6.3009	4.48612	0.905586	4.95383	7.27664e+07	3.50155e+06
Potra2n6c13021	11.8122	4.48601	0.882654	5.0824	3.72688e+07	1.88613e+06
Potra2n6c13524	4.34945	4.48183	1.18195	3.79191	0.000149493	0.000481557
Potra2n8c17982	6.11917	4.48181	0.912357	4.91235	8.99919e+07	4.25969e-06
Potra2n11c23512	4.2754	4.4818	1.06728	4.19927	2.67783e-05	9.96747e-05
Potra2n14c26818	11.7857	4.4789	0.982095	4.56056	5.10179e+06	2.14289e-05
Potra2n12c24079	509.835	4.47886	0.31349	14.2871	2.63347e+46	5.13737e+44
Potra2n7c15654	35.1133	4.47346	0.569828	7.85055	4142269909290070	635944921750504
Potra2n15c28118	6.11279	4.47211	1.07803	4.1484	3.3481e-05	0.000121977
Potra2n6c13270	128.779	4.4721	0.31226	14.3217	1.6008e+46	3.18658e+44
Potra2n13c26068	31.3702	4.46853	0.722123	6.18804	6.09178e+10	4.75734e+09
Potra2n8c16683	19.8296	4.46835	0.724472	6.16774	6.92736e+10	5.36265e+09
Potra2n494s35807	85.1573	4.46805	0.574597	7.77597	7486908723616150	1.11492e+13
Potra2n10c22100	15.5096	4.46093	0.80111	5.56844	2.57031e+08	1.58176e+07
Potra2n11c23110	4.23524	4.45694	0.930864	4.78796	1.68487e+06	7.66043e+06
Potra2n5c12099	19.7211	4.45593	0.696285	6.39958	1.55808e+10	1.32846e+09
Potra2n3c7557	16.4186	4.45234	0.984669	4.52167	6.13549e+06	2.54229e-05
Potra2n4c9749	178.088	4.44976	0.468625	9.49535	2.19476e+21	6.79751e+20
Potra2n6c13376	26.8469	4.44772	0.72192	6.16097	7.23022e+10	5.58234e+09
Potra2n8c17895	5.99417	4.43978	0.986508	4.5005	6.77925e+06	2.78929e-05
Potra2n4c8861	61.4709	4.43873	0.632707	7.01546	2.29197e+12	2.49693e+11
Potra2n225s35015	15.4953	4.43505	0.768927	5.76784	8.02959e+09	5.3219e+08
Potra2n15c28689	223.794	4.43448	0.454382	9.75936	1.68208e+22	5.80435e+21
Potra2n18c32966	11.4479	4.42836	0.88429	5.00781	5.50519e+07	2.70335e+06
Potra2n5c11870	4.16366	4.42418	0.966505	4.5775	4.70567e+06	1.98841e-05
Potra2n14c27547	143.01	4.41814	0.450064	9.8167	9.54166e+23	3.35587e+21
Potra2n6c13382	596.531	4.41806	0.466398	9.47273	2.72631e+21	8.37118e+20
Potra2n14c27172	5.94652	4.41725	1.07634	4.10393	4.06183e-05	0.000145658
Potra2n3c7308	30.1375	4.41556	0.588882	7.49821	646929552366682	8.49661e+13
Potra2n1c451	25.7376	4.41404	0.776608	5.68374	1.31779e+08	8.48988e+08
Potra2n11c22735	34.378	4.41243	0.566284	7.79189	6601191968441950	988557212797074
Potra2n16c29306	18.6261	4.41128	0.968333	4.55554	5.22514e+06	2.18989e-05
Potra2n4c10040	19.0248	4.41077	0.675702	6.52768	6.67943e+11	5.99183e+10
Potra2n16c30059	18.7184	4.40924	0.704893	6.25519	3.97044e+10	3.1956e+09
Potra2n9c19826	21.3746	4.40695	0.970743	4.53977	5.63161e+06	2.34947e-05
Potra2n16c29521	88.374	4.40627	0.589698	7.47208	789349968547180	1.0284e+12
Potra2n10c20767	8.06188	4.40288	1.09769	4.01103	6.04551e-05	0.000210025
Potra2n17c30742	8.33657	4.40188	0.896419	4.91051	9.08402e+07	4.29564e-06
Potra2n4c8628	15.1106	4.4017	0.804829	5.46912	4.52282e+08	2.67746e+07
Potra2n4c10210	8.04841	4.39993	1.24421	3.53633	0.000405728	0.00119225
Potra2n12c24501	22.4252	4.39939	0.607871	7.23738	4.57447e+13	5.41279e+12
Potra2n10c21531	4.00754	4.39892	1.06032	4.14868	3.34404e-05	0.000121844
Potra2n3c7874	4.08521	4.39728	0.928049	4.7382	2.15629e+06	9.63026e+06
Potra2n515s35863	41.0992	4.39597	0.479277	9.17208	4.6399e+20	1.26183e+18
Potra2n19c34463	3.95654	4.39544	0.996779	4.40964	1.03544e-05	4.13639e-05
Potra2n14c26785	54.2497	4.39236	0.64475	6.81249	9.59204e+12	9.69877e+11
Potra2n6c13121	22.8204	4.38891	0.708567	6.19406	5.86334e+10	4.59321e+09
Potra2n17c31193	5.79001	4.38745	1.13562	3.86347	0.000111785	0.000369905
Potra2n19c33539	44.2045	4.38741	0.571662	7.67484	165631482569292	2.34935e+13
Potra2n16c30274	34.7931	4.38542	0.624646	7.02064	2.20849e+12	2.41407e+11
Potra2n5c12156	41.3223	4.38524	0.662368	6.62055	3.57867e+11	3.34352e+10
Potra2n17c31151	15.196	4.38504	0.896858	4.88933	1.01178e+06	4.74922e+06
Potra2n9c19785	4.02924	4.38317	1.18854	3.68788	0.000226132	0.000701407
Potra2n12c24691	70.1952	4.38183	0.47029	9.3173	1.19337e+20	3.44042e+19
Potra2n203s34938	29.0502	4.37962	0.617424	7.09338	1.30874e+12	1.47124e+11
Potra2n10c20966	4.06186	4.37804	1.14209	3.83335	0.00012641	0.000413574
Potra2n2c6025	7.94438	4.37704	1.11052	3.94143	8.09959e-05	0.000275113
Potra2n10c20585	1154.4	4.37434	0.63774	6.85914	6.92769e+12	7.12792e+11
Potra2n2c5495	118.228	4.37004	0.465564	9.38655	6.19973e+21	1.84554e+19
Potra2n12c24796	240.095	4.3674	0.283065	15.429	1.04494e+53	3.36012e+51
Potra2n2c5742	39.2712	4.36173	0.695191	6.27414	3.51572e+10	2.85215e+09
Potra2n8c17905	5.61344	4.35759	0.952809	4.57341	4.79844e+06	2.02498e-05
Potra2n2c6027	14.7158	4.35572	1.04883	4.15293	3.28249e-05	0.000119796
Potra2n14c27120	32.9068	4.35214	0.603341	7.2134	5.45723e+13	6.38502e+12
Potra2n12c24565	60.7565	4.34927	0.509813	8.53111	1.44944e+17	2.99954e+16
Potra2n1c2925	10.878	4.3483	0.979607	4.43882	9.04538e+06	3.64782e-05
Potra2n694s36508	28.8688	4.34761	0.680518	6.38867	1.67335e+10	1.4197e+09
Potra2n10c20801	70.579	4.34435	0.524301	8.28598	1.17142e+16	2177770111565170
Potra2n14c26913	5.48111	4.34262	1.02124	4.25229	2.11594e-05	8.0234e-05
Potra2n11c23569	3.85204	4.33359	1.08023	4.01171	6.02797e-05	0.00020949
Potra2n4c10423	5.53806	4.3331	1.14912	3.77079	0.000162731	0.000519227
Potra2n1c3140	7.80709	4.32958	0.869884	4.9772	6.45118e+07	3.13163e+06
Potra2n7c16119	5.475	4.32894	0.91757	4.71783	2.38375e+06	1.05655e-05
Potra2n7c15957	13.878	4.32436	0.940069	4.60004	4.22413e+06	1.79922e-05
Potra2n2c5871	14.1932	4.32373	0.972096	4.44784	8.67373e+06	3.50907e-05
Potra2n4c10167	3.73828	4.32372	0.99532	4.34405	1.39878e-05	5.46621e-05
Potra2n1c2250	3.89987	4.32084	1.12573	3.83827	0.000123905	0.000406424
Potra2n14c27372	63.2487	4.31821	0.504927	8.55215	1.20814e+17	2.52159e+16
Potra2n15c28755	7.49906	4.31506	0.95299	4.52792	5.95665e+06	2.47485e-05
Potra2n8c18394	28.1932	4.31458	0.564963	7.63692	222477407678785	3.09564e+13
Potra2n10c21268	7.81923	4.31356	0.911136	4.73427	2.19846e+06	9.80512e+06
Potra2n4c8662	3.73452	4.3116	0.933307	4.6197	3.843e+06	1.64937e-05
Potra2n7c16257	80.8326	4.31119	0.476829	9.04137	1.54719e+19	3.9679e+18
Potra2n3c7305	7.57041	4.31117	0.976567	4.41462	1.0119e-05	4.04953e-05
Potra2n15c28441	3.77468	4.30952	1.12196	3.84108	0.000122495	0.000402339
Potra2n2c5358	10.6132	4.30828	0.898494	4.795	1.62676e-06	7.41352e+06
Potra2n10c21068	35.3516	4.30662	0.555971	7.74612	9474017625623080	1.38753e+13
Potra2n4c9038	489.926	4.30643	0.574251	7.49921	642016257158928	8.43966e+13
Potra2n2c4908	69.0348	4.30587	0.659582	6.52818	6.65744e+11	5.97394e+10
Potra2n5c10962	13.9885	4.30186	0.921342	4.66913	3.02485e+06	1.31991e-05
Potra2n14c27178	13.6161	4.3001	0.962108	4.46945	7.84195e+06	3.19509e-05
Potra2n19c33730	3.78327	4.29937	0.92525	4.64672	3.37262e+06	1.46164e-05
Potra2n16c29505	1173.01	4.2963	0.524864	8.18556	2.7105e+16	4798216779623520
Potra2n10c22094	45.3057	4.29627	0.484124	8.87433	7.03586e+19	1.68205e+17
Potra2n6c13940	20.2939	4.29449	1.26229	3.40215	0.000668579	0.0018788
Potra2n1c1043	33.4383	4.29441	0.735286	5.84045	5.20585e+09	3.5592e+08
Potra2n5c11415	13.5153	4.29337	0.924401	4.64448	3.40928e+06	1.47709e-05
Potra2n4c8675	7.48507	4.29021	1.04512	4.10498	4.04354e-05	0.00014518
Potra2n11c23014	38.0393	4.28971	0.480477	8.92802	4.33697e+19	1.06111e+17
Potra2n9c19889	7.36574	4.28857	0.958683	4.4734	7.69867e+06	3.14284e-05
Potra2n4c8570	727.889	4.28697	0.812552	5.27593	1.32085e+07	7.23122e+07
Potra2n19c34316	5.168	4.2857	0.874837	4.89886	9.6396e+07	4.53714e+06
Potra2n824s36808	10.3319	4.28184	0.897297	4.77194	1.82463e+06	8.25867e+06
Potra2n5c11764	48.5167	4.27811	0.484803	8.82443	1.1002e+18	2.58587e+17
Potra2n5c12748	10.2385	4.27574	0.882103	4.84721	1.25209e+06	5.80554e+06
Potra2n13c25200	10.4532	4.27182	0.846877	5.04421	4.55402e+07	2.26941e+06
Potra2n15c28316	38.6528	4.27065	0.569833	7.49456	665219068893057	8.72507e+13
Potra2n2c6349	3.66959	4.26754	0.983187	4.34052	1.42148e-05	5.54899e-05
Potra2n14c27030	7.4157	4.26682	0.894783	4.76855	1.85557e+06	8.38576e+06
Potra2n1c3560	36.9742	4.26631	0.656167	6.50187	7.93294e+11	7.03862e+10
Potra2n19c34092	3.59951	4.26567	1.09506	3.89536	9.80525e-05	0.00032806
Potra2n15c29113	24.0229	4.26554	0.583819	7.30627	2.74669e+13	3.3601e+12
Potra2n5c10972	12.9996	4.26156	1.00571	4.23735	2.26169e-05	8.53737e-05
Potra2n2c5814	100.729	4.25242	0.559714	7.59748	301952073820195	4.12691e+13
Potra2n10c21362	32.9682	4.24872	0.819602	5.18389	2.17311e+07	1.14472e-06
Potra2n639s36244	16.9435	4.24574	0.666666	6.36862	1.90743e+10	1.6025e+09
Potra2n6c13071	7.25073	4.24545	0.990857	4.28463	1.83047e-05	7.00905e-05
Potra2n18c33021	150.617	4.24527	0.377055	11.259	2.09047e+29	1.35635e+27
Potra2n10c21718	7.26724	4.2438	1.03481	4.10105	4.11275e-05	0.000147394
Potra2n4c9713	3.66489	4.23946	0.978429	4.33293	1.47138e-05	5.72699e-05
Potra2n10c22142	3.72861	4.23818	0.986906	4.29441	1.75159e-05	6.72286e-05
Potra2n4c8550	6409.23	4.23576	0.462089	9.16654	4.88438e+20	1.32095e+18
Potra2n12c24896	5.10823	4.23532	0.941457	4.49869	6.83746e-06	2.81126e-05
Potra2n15c28579	23.8266	4.23517	0.589715	7.18172	6.88405e+13	7.94013e+12
Potra2n12c24802	7.22277	4.23042	0.963337	4.39142	1.12613e-05	4.46635e-05
Potra2n11c23562	3.63847	4.22855	1.10358	3.83168	0.000127271	0.000416112
Potra2n11c23194	10.009	4.22445	1.10272	3.83095	0.000127649	0.0004173
Potra2n197s34873	158.775	4.22443	0.39422	10.7159	8.56825e+27	4.27857e+25
Potra2n10c21468	5.12173	4.22407	0.924861	4.56724	4.94179e+06	2.08067e-05
Potra2n3c6744	9.7215	4.22343	1.10136	3.83473	0.000125703	0.000411744
Potra2n1c2598	74.7164	4.22253	0.508086	8.31067	9.5162e+17	1788458715805690
Potra2n4c9784	9.82932	4.2221	0.941972	4.48219	7.38797e+06	3.02275e-05
Potra2n10c20231	5.21837	4.22063	0.893157	4.72552	2.29532e+06	1.02075e-05
Potra2n16c29723	43.3172	4.21803	0.491592	8.58034	9.45923e+18	1.98705e+16
Potra2n2c6069	3.49872	4.21306	1.05754	3.98382	6.78165e-05	0.000233542
Potra2n17c31220	27.6468	4.21282	1.01615	4.14588	3.38513e-05	0.000123234
Potra2n1c1999	3.66242	4.21279	1.10769	3.80323	0.000142821	0.0004621
Potra2n15c28205	3.6539	4.21231	0.901529	4.6724	2.97694e+06	1.30075e-05
Potra2n14c27336	5.04856	4.21113	0.883612	4.76581	1.88093e+06	8.49248e-06
Potra2n203s34940	7.12351	4.21022	1.19985	3.50895	0.000449883	0.00131003
Potra2n9c19144	148.391	4.21	0.427117	9.85677	6.40759e+23	2.29778e+21
Potra2n18c32394	3.55552	4.20842	0.893403	4.71055	2.47048e+06	1.09267e-05
Potra2n5c12539	5.07223	4.20686	1.08386	3.88135	0.000103877	0.000345925
Potra2n2c4844	77.0099	4.20623	0.545906	7.70504	130804091280344	1.87535e+13
Potra2n4c9051	3.61447	4.20233	0.964401	4.35745	1.31584e-05	5.16212e-05
Potra2n4c8977	3.597	4.19837	1.18947	3.52962	0.000416152	0.00122001
Potra2n3c8387	16.377	4.19439	0.74061	5.66343	1.48377e+08	9.48822e+08
Potra2n19c33366	7.00669	4.1916	1.05462	3.97453	7.05184e-05	0.000242367
Potra2n6c13843	4.87758	4.19133	0.881205	4.75636	1.97112e+06	8.86687e+06
Potra2n12c24255	25.5111	4.19067	0.740425	5.65981	1.51539e+08	9.67773e+08
Potra2n18c32825	3.54965	4.19044	1.20284	3.4838	0.00049435	0.00142702
Potra2n13c26181	495.311	4.18923	0.471474	8.88538	6.37042e+19	1.53047e+17
Potra2n1c1375	3.53912	4.18638	1.09861	3.8106	0.000138632	0.00044944
Potra2n12c24566	9.7371	4.18438	0.928893	4.5047	6.64663e+06	2.7389e-05
Potra2n13c26208	16.3053	4.18142	0.77072	5.42535	5.78418e+08	3.36628e+07
Potra2n8c16751	214.795	4.18086	0.355998	11.7441	7.57684e+32	6.17586e+30
Potra2n6c13974	185.266	4.17972	0.457461	9.13679	6.4336e+20	1.71553e+18
Potra2n6c14529	216.334	4.17824	0.395565	10.5627	4.43684e+26	2.10082e+24
Potra2n3c7562	57.9137	4.17509	0.49085	8.50583	1.80309e+17	3.69481e+16
Potra2n5c11843	27.642	4.17362	0.723829	5.76603	8.11591e+09	5.37181e+08
Potra2n15c28081	3.40972	4.17213	0.977085	4.26997	1.95498e-05	7.45268e-05
Potra2n11c22685	73.1483	4.16638	0.466931	8.92291	4.54183e+19	1.10752e+17
Potra2n13c25053	38.2958	4.16603	0.586157	7.10736	1.18284e+12	1.33484e+11
Potra2n5c12136	234.148	4.16421	0.372772	11.1709	5.65815e+29	3.5004e+27
Potra2n11c23409	4.92098	4.16264	1.29421	3.21635	0.00129833	0.00343568
Potra2n13c26017	3.59456	4.16203	0.963273	4.32071	1.55525e-05	6.03337e-05
Potra2n5c10960	6.92245	4.15488	0.945434	4.39468	1.10936e-05	4.40702e-05
Potra2n11c22737	4.76221	4.15226	0.997922	4.1609	3.16993e-05	0.000116079
Potra2n5c10934	58.9343	4.15124	0.419936	9.88541	4.81596e+23	1.76376e+21
Potra2n18c32187	61.9529	4.15095	0.73387	5.65624	1.54721e+08	9.87232e+08
Potra2n5c12800	138.781	4.15077	0.422479	9.8248	8.80463e+23	3.11537e+21
Potra2n10c21348	27.8261	4.14896	0.698226	5.94215	2.81303e+09	2.00036e+08
Potra2n15c28703	290.38	4.14871	0.501951	8.26517	1.39491e+16	2568780892221810
Potra2n16c29616	93.5277	4.14762	0.644054	6.43986	1.19581e+10	1.03833e+09
Potra2n14c27167	46.7792	4.14247	0.412138	10.0512	9.07853e+24	3.5047e+22
Potra2n6c14728	6.76697	4.14175	1.01259	4.09024	4.30918e-05	0.000153839
Potra2n6c14530	31.794	4.14072	0.594626	6.96357	3.31751e+12	3.54554e+11
Potra2n19c34054	6.61141	4.14042	0.907533	4.56227	5.06024e+06	2.12748e-05
Potra2n1c176	45.3704	4.13873	0.607922	6.808	9.89675e+12	9.97584e+11
Potra2n17c31332	3.33336	4.13517	1.00675	4.10746	4.0004e-05	0.000143737
Potra2n9c19131	187.729	4.13389	0.672322	6.14868	7.81303e+10	6.00854e+09
Potra2n1c923	3.4043	4.13284	1.07155	3.8569	0.000114833	0.000379176
Potra2n18c32961	18.5643	4.13089	0.664756	6.21414	5.16068e+10	4.0803e+09
Potra2n1c3926	64.3152	4.13011	0.641508	6.43813	1.20956e+10	1.0484e+09
Potra2n15c28971	55.6382	4.12791	0.428471	9.63404	5.74253e+22	1.88807e+20
Potra2n11c23323	31.1515	4.12675	0.491699	8.39284	4.7453e+17	9.28809e+16
Potra2n7c16449	117.345	4.12491	0.465831	8.85497	8.37097e+19	1.98502e+17
Potra2n7c16235	253.826	4.1248	0.368034	11.2077	3.73948e+29	2.37364e+27
Potra2n278s35185	90.9054	4.12406	0.499652	8.25386	1.53355e+16	2804674225124360
Potra2n2c5206	30.9285	4.12079	0.546441	7.54115	465833337802094	62157843733538
Potra2n3c7291	6.61962	4.11917	1.05794	3.8936	9.87687e-05	0.000330154
Potra2n8c18514	298.219	4.11749	0.421944	9.75838	1.69844e+22	5.84703e+21
Potra2n9c19675	129.137	4.11712	0.358888	11.4719	1.82643e+30	1.28474e+28
Potra2n2c5200	188.604	4.11584	0.657098	6.26365	3.76066e+10	3.03488e+09
Potra2n197s34897	27.3111	4.11319	0.591025	6.95943	3.41654e+12	3.64738e+11
Potra2n19c33488	3.37404	4.11314	1.01158	4.06607	4.78134e-05	0.000169302
Potra2n13c25882	4.62276	4.11205	0.922269	4.45862	8.2488e+06	3.34734e-05
Potra2n13c25645	75.146	4.1093	0.448722	9.15778	5.29771e+20	1.42614e+18
Potra2n4c8722	35.5276	4.10918	0.726201	5.65847	1.5273e+08	9.75165e+08
Potra2n16c30073	42.5703	4.10878	0.646916	6.35134	2.1345e+10	1.78252e+09
Potra2n9c19912	3.40356	4.10774	1.04784	3.92021	8.84711e-05	0.000298391
Potra2n14c26919	202.423	4.10422	0.793356	5.17324	2.30066e+07	1.20843e+06
Potra2n3c7748	9.35098	4.10175	1.09224	3.75535	0.000173102	0.000548609
Potra2n8c17528	24.2271	4.1011	0.657505	6.23737	4.44992e+10	3.54805e+09
Potra2n9c20072	4.71809	4.09739	1.04853	3.90775	9.31578e-05	0.000313043
Potra2n1c2413	29.7477	4.09708	0.50843	8.05828	7.73726e+16	129301933740850
Potra2n8c16866	73.3969	4.09631	0.367995	11.1314	8.82351e+29	5.37903e+27
Potra2n11c23002	3.29404	4.09525	1.08028	3.79091	0.000150094	0.000483121
Potra2n2c5124	42.8124	4.09386	0.545558	7.50397	619118375277516	8.14964e+13
Potra2n14c26498	107.02	4.09258	0.541581	7.55674	413307845490476	55452609696205
Potra2n1c150	3.36886	4.0899	1.10031	3.71705	0.000201561	0.000631217
Potra2n2c4733	129.424	4.08937	0.418504	9.7714	1.49376e+22	5.1667e+21
Potra2n1c510	33.1362	4.08639	0.535027	7.63774	221068734750922	3.07897e+13
Potra2n4c10145	20.7623	4.08382	0.725754	5.627	1.83373e+08	1.15544e+07
Potra2n3c7372	186.845	4.08351	0.349859	11.6719	1.77432e+31	1.38311e+29
Potra2n19c33726	3.29746	4.08301	0.918678	4.44444	8.81218e+06	3.55966e-05
Potra2n11c22719	6.21176	4.07981	0.894588	4.56055	5.10202e+06	2.14289e-05
Potra2n4c9857	817.426	4.07884	0.414673	9.83628	7.85596e+23	2.79321e+21
Potra2n5c11814	3.32272	4.07848	0.978317	4.16887	3.06107e-05	0.000112557
Potra2n10c21812	4.65723	4.07577	0.956961	4.25908	2.05271e-05	7.80388e-05
Potra2n14c26531	20.0759	4.07303	0.887911	4.58721	4.49212e+06	1.90312e-05
Potra2n11c23454	44.6959	4.07287	1.084	3.75727	0.000171776	0.000544998
Potra2n16c29380	310.108	4.06952	0.489604	8.31185	9.42203e+17	1771898478966360
Potra2n10c20479	4.70563	4.06808	0.904851	4.49585	6.92913e+06	2.84656e-05
Potra2n186s34815	4.58474	4.06771	1.14007	3.56794	0.000359796	0.00106985
Potra2n8c17343	3.29039	4.06705	1.19648	3.39919	0.000675867	0.00189719
Potra2n14c26526	52.0227	4.06642	0.46503	8.74441	2.24179e+18	5.08128e+17
Potra2n17c30762	282.754	4.06622	0.64246	6.32915	2.46517e+10	2.0412e+09
Potra2n17c31768	3.13109	4.0647	1.1136	3.65004	0.0002622	0.00080206
Potra2n6c12884	11.5539	4.06298	0.778356	5.21995	1.78969e+07	9.56352e+07
Potra2n4c8785	6.36078	4.06263	0.97991	4.14592	3.38453e-05	0.000123228
Potra2n17c31268	3.33038	4.06079	1.07081	3.79225	0.000149286	0.000481049
Potra2n5c12295	23.305	4.05963	0.767885	5.28677	1.24492e+07	6.84625e+07
Potra2n9c18961	4.70747	4.05874	0.999548	4.06057	4.8952e-05	0.000172989
Potra2n15c28282	4.58456	4.05821	1.07928	3.76012	0.000169832	0.000539531
Potra2n8c17431	3.10686	4.05592	0.895805	4.52768	5.96349e+06	2.47734e-05
Potra2n11c22425	8.93042	4.05539	0.916198	4.42633	9.58501e+06	3.85058e-05
Potra2n13c25026	64.1954	4.05386	0.468209	8.65823	4.79145e+18	1.04476e+16
Potra2n4c9671	8.99415	4.05309	1.1376	3.56283	0.000366875	0.00108857
Potra2n4c10036	11.5624	4.04846	0.925816	4.37286	1.2263e-05	4.83613e-05
Potra2n1c140	26.7722	4.04686	0.564317	7.17127	7.43076e+13	8.54042e+12
Potra2n2c4113	3.23103	4.04409	1.10947	3.64505	0.000267335	0.000816999
Potra2n2c5197	31.9148	4.04363	0.650012	6.22085	4.94466e+10	3.91797e+09
Potra2n10c21857	55.1668	4.04343	0.571608	7.07377	1.50782e+12	1.68468e+11
Potra2n16c29920	42.8512	4.04034	0.687751	5.87471	4.23594e+09	2.93725e+08
Potra2n6c14713	133.515	4.03959	0.659889	6.12162	9.26261e+10	7.05472e+09
Potra2n5c10875	4.59568	4.03735	0.928425	4.34861	1.37005e-05	5.36184e-05
Potra2n5c12294	4.45868	4.03455	1.11743	3.61055	0.000305548	0.000921083
Potra2n4c10174	3.09233	4.0337	1.16903	3.45045	0.000559647	0.00159583
Potra2n17c31735	4.73549	4.03179	0.878554	4.58912	4.45119e+06	1.88714e-05
Potra2n9c19404	47.4137	4.03073	0.698576	5.76991	7.93119e+09	5.26383e+08
Potra2n106s34543	11.7346	4.02903	0.817026	4.93133	8.16709e+07	3.89727e+06
Potra2n5c12607	14.4833	4.02733	0.916342	4.39501	1.10768e-05	4.40154e-05
Potra2n1c1559	4.48332	4.02671	1.03982	3.87251	0.000107718	0.000357741
Potra2n1c2053	232.901	4.02471	0.452397	8.89641	5.76812e+19	1.39148e+17
Potra2n5c12137	6.40999	4.02224	0.986469	4.07741	4.55402e-05	0.00016188
Potra2n16c29325	123.83	4.0214	0.322241	12.4795	9.66202e+36	1.02967e+33
Potra2n1c1937	8.55262	4.01876	0.91656	4.38461	1.16193e-05	4.59777e-05
Potra2n4c10443	13.9874	4.0159	0.812823	4.94068	7.78492e+07	3.72591e+06
Potra2n9c18740	146.597	4.00872	0.366582	10.9354	7.8073e+28	4.31051e+26
Potra2n2c4964	56.7746	4.00838	0.427497	9.37638	6.8274e+21	2.01801e+19
Potra2n9c18672	3.10687	4.00732	1.15356	3.47389	0.000512977	0.00147494
Potra2n1c1478	132.593	4.00692	0.439363	9.11984	7.52339e+20	1.9923e+18
Potra2n6c14306	97.4098	4.00644	0.415851	9.63431	5.72776e+22	1.88533e+20
Potra2n7c16394	145.827	4.00409	0.579091	6.91444	4.69706e+12	4.93698e+11
Potra2n6c15385	8.61736	4.00198	0.920515	4.34754	1.37671e-05	5.38502e-05
Potra2n3c7927	16.5431	4.00083	0.781543	5.11914	3.06927e+07	1.57318e+06
Potra2n2c6287	48.24	3.99951	0.673147	5.9415	2.82424e+09	2.00638e+08
Potra2n12c24399	3.13476	3.99923	1.03909	3.84879	0.000118702	0.000390627
Potra2n18c33074	3.14961	3.9978	1.01557	3.93649	8.26811e-05	0.000280382
Potra2n16c30114	8.47736	3.99576	0.88709	4.50434	6.65783e+06	2.74236e-05
Potra2n2c5274	64.5558	3.98851	0.38326	10.4068	2.30861e+25	1.02979e+23
Potra2n1c3498	14.0637	3.98843	0.701412	5.68629	1.29832e+08	8.37003e+08
Potra2n3c7281	4.43242	3.98752	1.01616	3.92413	8.70448e-05	0.000293884
Potra2n2c6438	11.2894	3.98571	0.87503	4.55494	5.24003e+06	2.19582e-05
Potra2n10c21616	323.657	3.98517	0.304248	13.0984	3.3616e+39	4.49165e+37
Potra2n7c15762	52.9421	3.98266	0.512442	7.77192	7730445456443010	1.14768e+13
Potra2n9c19505	186.196	3.98259	0.320447	12.4282	1.83615e+35	1.9053e+33
Potra2n4c8418	3.08881	3.98248	1.11745	3.56391	0.000365377	0.00108468
Potra2n10c20363	3.01014	3.98139	1.04729	3.80163	0.000143745	0.000464813
Potra2n16c29858	8.59758	3.97803	0.91719	4.3372	1.44311e-05	5.62592e-05
Potra2n1c790	36.0594	3.97722	0.614984	6.4672	9.98344e+11	8.76494e+10
Potra2n4c8730	2.93202	3.97579	1.04853	3.79179	0.000149568	0.000481744
Potra2n4c9961	8.50649	3.97353	0.883972	4.49508	6.95428e+06	2.85568e-05
Potra2n297s35246	19.4849	3.97129	0.650614	6.10391	1.03506e+09	7.8223e+09
Potra2n12c24384	46.1505	3.96903	0.507922	7.81424	5529374738742230	833164591169285
Potra2n13c25518	33.9034	3.9676	0.543086	7.30565	2.75921e+13	3.37401e+12
Potra2n2c5441	589.391	3.96471	0.524248	7.56265	394932923196637	5.31335e+13
Potra2n8c16707	86.28	3.96189	0.414662	9.55449	1.24199e+21	3.91542e+20
Potra2n1545s37130	2.99077	3.96048	0.986164	4.01604	5.91837e-05	0.000205926
Potra2n1c3615	200.685	3.959	0.364625	10.8577	1.83263e+27	9.73255e+26
Potra2n14c26863	4.23193	3.95161	1.08812	3.6316	0.000281672	0.000856698
Potra2n8c17349	2.99157	3.95111	0.988331	3.99776	6.39453e-05	0.00022123
Potra2n17c31148	4.23179	3.94882	0.98821	3.99594	6.44391e-05	0.000222834
Potra2n5c11732	13.9898	3.94667	0.765684	5.15443	2.54402e+07	1.32508e+06
Potra2n8c16804	2.99849	3.94603	1.16844	3.37717	0.000732345	0.00204016
Potra2n2c5313	57.9826	3.94465	0.603469	6.53663	6.29207e+11	5.66867e+10
Potra2n721s36597	28.2219	3.94313	0.580344	6.79447	1.08708e+11	1.08753e+10
Potra2n12c24785	57.4685	3.94287	0.693035	5.68928	1.27572e+08	8.23522e+08
Potra2n1c120	74.2537	3.94269	0.566741	6.95678	3.48126e+12	3.71377e+11
Potra2n2c5286	4.21009	3.93985	1.04104	3.78452	0.000154007	0.000494518
Potra2n1c2236	3.01534	3.93983	1.10769	3.55681	0.000375383	0.001111
Potra2n13c25668	78.8642	3.93665	0.310563	12.6758	8.05144e+37	9.4619e+35
Potra2n15c28466	19.8808	3.93341	0.782155	5.02894	4.93205e+07	2.44364e+06
Potra2n6c15376	8.25761	3.93326	0.969829	4.05562	5.00019e-05	0.000176518
Potra2n10c20690	161.472	3.93263	0.361246	10.8863	1.34001e+27	7.24792e+26
Potra2n1c1326	13.5019	3.93136	0.794828	4.94618	7.56838e+07	3.62999e+06
Potra2n2c6197	4.24147	3.92876	1.05545	3.72234	0.000197388	0.000619141
Potra2n7c16484	16.0055	3.92018	0.764328	5.12892	2.91406e+07	1.50152e+06
Potra2n4c9001	72.1038	3.91993	0.495917	7.90441	2692033999784450	422382299740978
Potra2n4c8532	2.97618	3.91952	1.13911	3.44085	0.000579891	0.00164777
Potra2n8c16669	128.535	3.91899	0.675816	5.79891	6.67475e+09	4.49417e+08
Potra2n2c4942	145.542	3.91421	0.54387	7.19696	6.15679e+13	7.16058e+12
Potra2n18c32167	10.6384	3.91179	0.886953	4.41037	1.03195e-05	4.12414e-05
Potra2n16c30043	248.379	3.90566	0.416396	9.37968	6.61753e+21	1.96102e+19
Potra2n12c24769	5.79875	3.90465	1.15629	3.37686	0.000733177	0.00204229
Potra2n12c24927	4.0987	3.90297	1.22234	3.19302	0.00140791	0.00370156
Potra2n17c30692	2.96183	3.90286	1.158	3.37035	0.000750733	0.00208662
Potra2n18c32170	8.14582	3.90192	1.03693	3.76297	0.000167909	0.000534468
Potra2n17c30947	49.9063	3.90063	0.495308	7.87517	3402866763826280	527687796730709
Potra2n18c32635	4.0221	3.89582	1.07336	3.62954	0.000283926	0.000862568
Potra2n10c21290	10.754	3.89507	0.791221	4.92286	8.52887e+07	4.05412e+06
Potra2n12c24031	4.17076	3.89338	1.14717	3.39391	0.000689027	0.0019307
Potra2n2c4496	5.77578	3.89095	0.92953	4.18593	2.84003e-05	0.000105236
Potra2n2c4677	245.728	3.88925	0.374799	10.3769	3.1583e+25	1.38766e+23
Potra2n14c26547	50.7793	3.88868	0.482217	8.06415	7.37446e+16	123666594099252
Potra2n4c8649	2.91562	3.88806	1.01867	3.81679	0.000135199	0.000439235
Potra2n2c6362	5.75651	3.88724	0.91595	4.24395	2.19623e-05	8.30417e-05
Potra2n1c2017	2.82573	3.88663	1.07884	3.60261	0.000315041	0.000947354
Potra2n13c26058	13.2857	3.88518	0.69932	5.55565	2.76575e+08	1.69313e+07
Potra2n3c8264	504.275	3.88508	0.192994	20.1306	3.98372e+90	8.96705e+87
Potra2n14c26459	267.947	3.88232	0.362277	10.7164	8.52149e+27	4.26979e+25
Potra2n13c25014	7613.62	3.8806	0.332226	11.6806	1.60116e+31	1.25612e+29
Potra2n8c18019	65.7292	3.87809	0.396078	9.79122	1.22809e+22	4.27622e+21
Potra2n19c34028	5.57209	3.87703	1.16106	3.33922	0.000840136	0.00230815
Potra2n14c27615	79.0864	3.87451	0.431156	8.98632	2.55658e+19	6.39955e+18
Potra2n6c14328	7.66061	3.87351	0.869225	4.45628	8.33956e+06	3.38182e-05
Potra2n663s36335	51.9503	3.87136	0.361263	10.7162	8.54698e+27	4.27524e+25
Potra2n17c31355	5.75777	3.87088	0.906611	4.26961	1.95813e-05	7.46271e-05
Potra2n6c12861	5.63004	3.86966	0.876415	4.41533	1.00858e-05	4.03789e-05
Potra2n13c26044	46.4511	3.86797	0.468119	8.2628	1.42298e+16	2617171661306920
Potra2n11c23603	2.76227	3.86765	0.948322	4.07841	4.53438e-05	0.000161241
Potra2n1c420	15.9944	3.86558	0.800269	4.83036	1.3629e-06	6.28346e+06
Potra2n17c31382	51.8757	3.8641	0.392743	9.83876	7.66493e+23	2.7286e+21
Potra2n11c23325	7.8353	3.86287	0.885451	4.3626	1.28527e-05	5.05507e-05
Potra2n5c12342	12.9916	3.86241	0.744357	5.18893	2.11511e+07	1.11638e+06
Potra2n8c17499	5.54813	3.86053	0.945682	4.08227	4.45985e-05	0.000158822
Potra2n4c9950	55.7518	3.86016	0.59111	6.53036	6.56111e+11	5.89111e+10
Potra2n17c31821	3.94897	3.85711	1.28169	3.0094	0.00261762	0.00648301
Potra2n6c13894	2.74398	3.85596	1.09058	3.53571	0.000406684	0.00119494
Potra2n8c17280	297.375	3.85576	0.496078	7.77248	7696336982995980	1.14378e+13
Potra2n3c8342	227.454	3.85561	0.310731	12.4082	2.35869e+35	2.42175e+33
Potra2n1c1431	18.9157	3.85467	0.86927	4.43437	9.23416e+06	3.71883e-05
Potra2n14c27766	5.53731	3.8546	0.959922	4.01553	5.93119e-05	0.000206347
Potra2n197s34900	10.1934	3.85441	0.891194	4.325	1.5253e-05	5.92584e-05
Potra2n6c13518	49.2779	3.85404	0.366392	10.5189	7.06822e+26	3.29347e+24
Potra2n11c23093	10.2989	3.84411	0.77867	4.93676	7.94298e+07	3.79412e+06
Potra2n1c3611	2.8328	3.8428	0.95259	4.03406	5.48218e-05	0.000192188
Potra2n434s35666	2.69478	3.84083	1.04224	3.68516	0.000228555	0.000708021
Potra2n2c4785	15.2418	3.83662	0.806732	4.75575	1.97711e+06	8.89243e+06
Potra2n2c6181	159.95	3.83579	0.455219	8.42625	3.56931e+17	7.09546e+16
Potra2n14c27700	24.9037	3.83571	0.871769	4.39992	1.08293e-05	4.31289e-05
Potra2n19c33790	23.1378	3.83473	1.31007	2.92712	0.00342119	0.00825657
Potra2n2c4630	7.62715	3.83174	1.18313	3.23864	0.00120101	0.00319752
Potra2n11c23112	2.70108	3.82988	0.99901	3.83368	0.000126242	0.00041321
Potra2n14c27230	2.78321	3.82849	1.1361	3.36984	0.00075211	0.00209005
Potra2n17c31709	63.1889	3.82768	0.507001	7.54964	436465206889566	5.84791e+13
Potra2n1c90	122.375	3.82604	0.340268	11.2442	2.47308e+29	1.59399e+27
Potra2n17c31056	29.8667	3.82388	0.633981	6.03153	1.62411e+09	1.1899e+08
Potra2n10c21537	28.1455	3.82171	0.562043	6.79967	1.0486e+11	1.05335e+10
Potra2n4c9659	24.6199	3.81649	1.54441	2.47117	0.0134674	0.0282618
Potra2n12c24917	2.76924	3.81527	0.938158	4.06677	4.76694e-05	0.000168887
Potra2n5c12730	29.5497	3.81445	0.596702	6.39255	1.63137e+10	1.38529e+09
Potra2n563s35986	9.45973	3.81255	1.08369	3.51811	0.000434628	0.00126902
Potra2n3c8095	2.70971	3.81103	1.0427	3.65497	0.000257212	0.000788037
Potra2n6c14781	12.4715	3.80891	0.748795	5.08671	3.64321e+07	1.84538e+06
Potra2n2c4788	5.5174	3.80575	1.01366	3.75448	0.000173702	0.000550393
Potra2n8c17679	17.4056	3.80238	0.673462	5.64601	1.6421e+08	1.04278e+07
Potra2n8c17444	344.078	3.7998	0.387922	9.79526	1.17989e+22	4.11514e+21
Potra2n16c29700	48.4166	3.79878	0.598752	6.34449	2.23156e+10	1.85934e+09
Potra2n6c14902	5.41616	3.79836	1.18418	3.2076	0.00133847	0.00353167
Potra2n1c1643	27.6153	3.79449	0.578032	6.56449	5.22129e+11	4.76264e+10
Potra2n1c480	9.71955	3.79173	1.03692	3.65671	0.000255477	0.000783295
Potra2n8c17212	9.44863	3.79163	0.973203	3.89603	9.77809e-05	0.000327301
Potra2n10c20740	21.7165	3.78909	0.653508	5.79807	6.70811e+09	4.51351e+08
Potra2n5c11436	5.29852	3.7886	1.08563	3.48976	0.000483449	0.00139872
Potra2n12c23776	2.75753	3.78194	1.04451	3.62077	0.000293731	0.000889677
Potra2n3c7678	9.38001	3.78131	1.08105	3.49779	0.000469127	0.001362
Potra2n10c21611	271.324	3.78049	0.382803	9.87582	5.2996e+23	1.92403e+21
Potra2n17c30770	5.34509	3.78006	1.18518	3.18945	0.00142543	0.00374491
Potra2n2c5425	2.67214	3.77805	1.13441	3.3304	0.000867208	0.00237472
Potra2n10c21835	3.78481	3.77261	1.06022	3.55834	0.000373206	0.00110534
Potra2n5c12605	5.30693	3.77072	1.12275	3.35846	0.000783779	0.00217064
Potra2n18c32598	3.50022	3.76977	0.955552	3.94513	7.97581e-05	0.000271413
Potra2n11c23216	21.8358	3.76918	0.608338	6.19586	5.79671e+10	4.54511e+09
Potra2n124s34594	2.7217	3.76451	1.047	3.59552	0.000323741	0.000971423
Potra2n7c16198	3.78548	3.76117	0.882616	4.26139	2.03162e-05	7.72671e-05
Potra2n599s36102	105.73	3.76012	0.481777	7.80469	5964562676497530	897352354959746
Potra2n3c6618	45.371	3.75838	0.577636	6.50648	7.69318e+11	6.84249e+10
Potra2n16c29686	19.0335	3.75777	0.73559	5.10851	3.24705e-07	1.65936e+06
Potra2n6c14864	9.32676	3.75762	0.788733	4.76413	1.89675e+06	8.55465e+06
Potra2n13c25328	2.64138	3.75722	1.08281	3.46987	0.00052071	0.00149441
Potra2n12c24493	67.0958	3.75681	0.421983	8.90275	5.44806e+19	1.31862e+17
Potra2n4c9506	2.65696	3.75657	1.04893	3.58133	0.000341848	0.00102094
Potra2n5c10628	12.0837	3.75517	0.930406	4.03605	5.43575e-05	0.000190629
Potra2n1c2210	160.382	3.75122	0.497534	7.53962	471358107004109	6.28091e+13
Potra2n4c10275	57.6947	3.75106	0.35236	10.6455	1.82928e+26	8.96621e+25
Potra2n5c11176	19.3531	3.74938	0.79863	4.69477	2.66912e+06	1.17467e-05
Potra2n12c24490	16.774	3.74875	0.88496	4.23607	2.27471e-05	8.58477e-05
Potra2n6c13967	7.27905	3.74634	0.886545	4.22578	2.38113e-05	8.95358e-05
Potra2n10c22232	3.64238	3.74244	1.1202	3.34087	0.00083515	0.00229553
Potra2n18c32181	5.04495	3.74049	1.06321	3.51812	0.000434618	0.00126902
Potra2n12c24560	7.29009	3.74031	0.991724	3.77152	0.000162256	0.000517939
Potra2n7c15765	5.33887	3.73967	0.906908	4.12353	3.73102e-05	0.000134687
Potra2n16c30448	34.4467	3.73944	0.683928	5.4676	4.56179e+08	2.6978e+07
Potra2n9c18982	17.2759	3.73936	0.805773	4.64071	3.47216e-06	1.50277e-05
Potra2n10c20358	2.62496	3.7391	1.08499	3.44622	0.000568486	0.00161819
Potra2n14c26987	9.86054	3.73907	0.825223	4.53098	5.87117e+06	2.44107e-05
Potra2n4c8634	2.57373	3.73906	0.930357	4.01895	5.84574e-05	0.000203665
Potra2n6c14749	2.72375	3.73702	0.994208	3.75879	0.000170737	0.000541876
Potra2n8c18214	241.13	3.7355	0.222263	16.8067	2.18095e+63	1.29568e+60
Potra2n2c5276	44.8227	3.73375	0.639022	5.84292	5.1295e+09	3.5111e+08
Potra2n6c14636	21.0117	3.73311	0.716812	5.20794	1.9095e+07	1.01556e+06
Potra2n8c17409	100.941	3.73283	0.50179	7.43904	1.0142e+13	1.30854e+12
Potra2n9c19136	55.3305	3.7327	0.488509	7.641	215536483617461	3.00764e+13
Potra2n4c8944	88.5729	3.73165	0.489277	7.62686	240535691384480	3.33265e+13
Potra2n18c32678	46.902	3.73151	0.449753	8.2968	1.0695e+16	1997045819807350
Potra2n13c25681	388.896	3.73012	0.267485	13.9452	3.3662e+44	6.0062e+42
Potra2n6c15200	163.774	3.72803	0.518	7.19697	6.15657e+13	7.16058e+12
Potra2n14c26726	47.4127	3.72697	0.351853	10.5924	3.23155e+26	1.55785e+24
Potra2n5c10537	3.65623	3.72513	1.26847	2.93671	0.0033171	0.00803984
Potra2n14c26912	16.253	3.72418	0.61711	6.03487	1.59089e+09	1.1682e+08
Potra2n18c33075	4.928	3.72101	1.07016	3.47706	0.000506949	0.00145964
Potra2n7c15451	166.587	3.72079	0.461635	8.06001	7.62888e+16	127709617688512
Potra2n10c22246	2.50189	3.71976	1.17304	3.17103	0.001519	0.00396477
Potra2n9c19127	7.06625	3.71762	0.954643	3.89425	9.85015e-05	0.000329374
Potra2n1c1337	236.175	3.7158	0.175494	21.1734	1.67903e+99	7.01881e+96
Potra2n6c13214	3.64939	3.71451	1.02267	3.63218	0.000281039	0.000855039
Potra2n2c5137	67.1684	3.71255	0.582442	6.37412	1.84019e+10	1.54958e+09
Potra2n5c12496	3.46867	3.71188	1.07627	3.44884	0.000562994	0.00160443
Potra2n4c10101	11.6731	3.71185	0.839202	4.42307	9.73093e+06	3.90599e-05
Potra2n5c11734	43.4604	3.71027	0.615638	6.02671	1.67336e+09	1.22292e+08
Potra2n1c2735	9.24021	3.70706	0.873768	4.24262	2.20929e-05	8.35034e-05
Potra2n1c1494	2.44766	3.70584	0.928583	3.99086	6.58343e-05	0.000227068
Potra2n8c17967	2.52831	3.70584	1.10703	3.34756	0.000815264	0.00224783
Potra2n1c2602	297.783	3.70563	0.535415	6.92104	4.48341e+12	4.72429e+11
Potra2n3c7365	15.9487	3.70493	0.845338	4.38278	1.17174e-05	4.63218e-05
Potra2n8c17474	77.5289	3.70192	0.437711	8.45746	2.73273e+17	5.50724e+16
Potra2n15c28349	16.6813	3.70102	0.709641	5.21534	1.83475e+07	9.78647e+07
Potra2n763s36707	7.0411	3.6996	0.972761	3.8032	0.000142841	0.000462112
Potra2n6c15159	298.46	3.69537	0.338799	10.9073	1.06394e+27	5.7976e+26
Potra2n4c9865	15.9963	3.69464	0.689877	5.3555	8.53208e+08	4.83193e+07
Potra2n9c19363	22.3682	3.69425	0.886084	4.16918	3.05696e-05	0.000112448
Potra2n12c24776	4.89172	3.69351	0.930293	3.97026	7.17935e-05	0.000246361
Potra2n14c26707	11.3478	3.69245	0.877111	4.20978	2.55614e-05	9.56006e-05
Potra2n9c19914	4.83961	3.69193	0.880488	4.19305	2.75227e-05	0.000102256
Potra2n8c18566	67.8137	3.69027	0.425831	8.66605	4.4737e+18	9.79861e+17
Potra2n6c15178	16.3311	3.6894	0.646068	5.71055	1.12614e+08	7.32453e+08
Potra2n680s36422	5.0077	3.68799	1.04411	3.53219	0.000412136	0.0012095
Potra2n3c7017	13.5821	3.68593	0.771632	4.7768	1.78105e+06	8.07639e+06
Potra2n12c24893	3.44953	3.68402	0.998718	3.68875	0.00022536	0.000699085
Potra2n15c29070	3.51943	3.68392	1.13251	3.25287	0.00114246	0.00305666
Potra2n12c24607	2.56304	3.68247	1.04745	3.51566	0.00043867	0.00127992
Potra2n4c8636	3.60079	3.68159	1.16229	3.16754	0.00153737	0.00400949
Potra2n197s34874	372.679	3.68022	0.334261	11.01	3.41995e+28	1.94698e+26
Potra2n19c33710	9.54155	3.67942	0.973693	3.77883	0.000157569	0.000504185
Potra2n12c23947	2.42659	3.67788	1.01301	3.63062	0.000282737	0.000859491
Potra2n11c22505	18.259	3.67782	0.570977	6.44127	1.18474e+10	1.02933e+09
Potra2n19c33908	143.106	3.67708	0.286002	12.8568	7.87503e+38	9.72317e+36
Potra2n14c26611	13.483	3.67493	0.778291	4.7218	2.33768e+06	1.03786e-05
Potra2n1c2988	2.5021	3.67074	1.14286	3.21188	0.00131869	0.00348452
Potra2n1c1136	6.91981	3.67012	0.910384	4.0314	5.5446e-05	0.000194167
Potra2n4c9059	4.88993	3.67009	0.878113	4.17952	2.92129e-05	0.000108001
Potra2n7c15833	29.9223	3.66991	0.555342	6.60838	3.88538e+11	3.6059e+10
Potra2n5c10499	7.05087	3.66964	0.87424	4.19752	2.69856e-05	0.000100375
Potra2n9c19564	2.49559	3.66697	0.998833	3.67126	0.00024136	0.000743754
Potra2n9c18683	70.2678	3.6665	0.325348	11.2695	1.85658e+29	1.21266e+27
Potra2n15c28752	3.36153	3.66614	0.955463	3.83703	0.000124534	0.000408348
Potra2n4c9636	44.9888	3.66541	0.372346	9.84409	7.26933e+23	2.59725e+21
Potra2n15c28969	41.2339	3.66409	0.404064	9.06809	1.21124e+19	3.13104e+18
Potra2n4c10022	6.68526	3.66376	0.866482	4.22831	2.35453e-05	8.86379e-05
Potra2n15c28389	45.2898	3.6637	0.544013	6.73459	1.64398e+11	1.60782e+10
Potra2n11c23346	19.6274	3.66306	0.775142	4.72567	2.29362e+06	1.02031e-05
Potra2n7c16292	87.1362	3.66303	0.445789	8.21696	2.08727e+16	3737926082871110
Potra2n9c19431	8.85604	3.6628	1.1559	3.16879	0.00153074	0.00399291
Potra2n4c8877	13.3111	3.66274	0.727591	5.03406	4.80204e+07	2.38327e+06
Potra2n1c3762	3.52653	3.6624	0.981059	3.73311	0.000189127	0.000594823
Potra2n18c32192	124.075	3.66204	0.312037	11.7359	8.33977e+32	6.74139e+30
Potra2n1c2433	6.90439	3.66175	0.914274	4.0051	6.19923e-05	0.000214982
Potra2n10c21286	2.53828	3.66119	1.06157	3.44886	0.000562964	0.00160443
Potra2n3c8030	2.38012	3.65905	0.954211	3.83464	0.00012575	0.000411784
Potra2n10c21328	355.437	3.6588	0.216621	16.8904	5.2982e+64	3.37034e+61
Potra2n19c33554	169.899	3.65498	0.499253	7.3209	2.46307e+13	3.03471e+12
Potra2n10c20365	16.6901	3.65458	1.05142	3.47584	0.000509247	0.00146539
Potra2n11c23209	31.3164	3.65434	0.494988	7.38269	1.55124e+13	1.96334e+12
Potra2n3c7580	6.88463	3.65301	1.00143	3.64778	0.000264511	0.000808705
Potra2n1c2056	171.275	3.6522	0.356644	10.2405	1.30614e+24	5.4757e+23
Potra2n2c5362	3.3765	3.65166	0.972986	3.75305	0.000174698	0.000553189
Potra2n9c18831	13.3078	3.6516	0.741117	4.92716	8.34335e+07	3.97498e+06
Potra2n10c21211	29.2334	3.65157	0.504964	7.23135	4.78203e+13	5.64469e+12
Potra2n185s34813	26.5141	3.65048	0.734294	4.97141	6.64663e+07	3.22063e+06
Potra2n6c14156	101.855	3.65022	0.461938	7.90196	2745551489600710	430240451982124
Potra2n16c29241	40.0695	3.64969	0.6726	5.42625	5.7551e+08	3.35202e+07
Potra2n3c7427	6.70884	3.64383	1.12435	3.24084	0.00119179	0.00317616
Potra2n6c14561	3.26979	3.64093	0.961326	3.7874	0.000152231	0.000489138
Potra2n16c30482	84.487	3.64078	0.627644	5.8007	6.60374e+09	4.44841e+08
Potra2n1c2532	50.3725	3.6396	0.595451	6.11234	9.81799e+10	7.45057e+09
Potra2n8c17290	56.3035	3.63799	0.581068	6.26086	3.82854e+10	3.08795e+09
Potra2n10c20988	199.431	3.63622	0.430495	8.44659	2.99929e+17	6.01544e+16
Potra2n7c16597	3.44041	3.63043	0.984095	3.68911	0.000225044	0.000698403
Potra2n8c18603	28.5889	3.63028	0.61562	5.89694	3.70301e+09	2.58548e+08
Potra2n5c12798	116.616	3.62934	0.22377	16.2191	3.69627e+59	1.50223e+56
Potra2n3c6597	50.4753	3.62484	0.445074	8.14436	3.8128e+16	6613532216005540
Potra2n8c17814	19.8347	3.62158	0.667307	5.42715	5.72598e+08	3.33778e+07
Potra2n1c1492	26.6542	3.62018	0.467348	7.74623	9466364807865130	1.3871e+13
Potra2n10c20806	468.429	3.62009	0.492057	7.35705	1.88017e+13	2.34617e+12
Potra2n9c19153	23.5219	3.62007	0.657974	5.50184	3.75846e+08	2.25184e+07
Potra2n9c19890	42.2997	3.61834	0.534325	6.7718	1.2719e+11	1.26293e+10
Potra2n17c30956	4.66019	3.61542	0.919015	3.93402	8.35369e-05	0.000283022
Potra2n10c20290	692.84	3.61527	0.451143	8.01359	1114073801543620	182326776178800
Potra2n3c7116	4.63667	3.61418	1.10901	3.25894	0.00111831	0.00299779
Potra2n19c33786	3.30316	3.61238	1.02004	3.5414	0.000398003	0.00117167
Potra2n9c19055	37.2964	3.61192	0.396426	9.11121	8.14668e+20	2.14764e+18
Potra2n15c28825	3.38135	3.61181	1.06534	3.39027	0.000698233	0.00195406
Potra2n10c20880	4.72099	3.61022	0.958025	3.76839	0.000164302	0.000523841
Potra2n17c31692	256.204	3.60907	0.973948	3.7056	0.000210887	0.0006581
Potra2n4c9341	3.32526	3.60817	1.04513	3.45238	0.000555671	0.00158588
Potra2n9c19123	146.003	3.6069	0.533843	6.75648	1.41386e+11	1.39583e+10
Potra2n1c2608	4.72983	3.60669	1.13149	3.18755	0.00143483	0.00376656
Potra2n8c17009	35.2453	3.60617	0.860832	4.18917	2.79976e-05	0.000103875
Potra2n458s35734	32.5036	3.60566	0.440306	8.18899	2.63433e+16	4669037327403760
Potra2n13c25756	6.5221	3.60492	0.978169	3.68538	0.000228363	0.000707501
Potra2n13c25593	75.1767	3.60481	0.418726	8.60901	7.36967e+18	1.57525e+16
Potra2n127s34659	2.28416	3.6026	0.94383	3.817	0.000135084	0.00043896
Potra2n8c18128	40.6391	3.6021	0.476467	7.56003	402984343409968	5.41669e+13
Potra2n10c21078	17.6122	3.60079	0.784618	4.58923	4.44886e+06	1.88645e-05
Potra2n18c32732	2.31546	3.59835	1.00058	3.59628	0.000322806	0.000968817
Potra2n17c31199	37.2086	3.59779	0.596139	6.03516	1.58805e+09	1.1664e+08
Potra2n8c17804	4.72805	3.59431	1.11027	3.23732	0.00120658	0.00321046
Potra2n12c24202	2.3491	3.59405	1.22781	2.92719	0.00342038	0.00825529
Potra2n16c30419	652.784	3.59347	0.387165	9.28151	1.67088e+20	4.73772e+19
Potra2n8c17114	4.68238	3.59256	1.08392	3.31441	0.000918353	0.00249957
Potra2n9c18738	8.64418	3.5923	0.857665	4.18847	2.80842e-05	0.00010415
Potra2n5c12257	3.33478	3.59149	1.12772	3.18474	0.00144882	0.00379853
Potra2n8c18355	103.536	3.59071	0.2414	14.8745	4.82589e+50	1.23873e+47
Potra2n11c23671	163.594	3.59039	0.329656	10.8913	1.26755e+27	6.88146e+26
Potra2n4c9770	4.61579	3.58812	1.20575	2.97584	0.00292187	0.00716259
Potra2n17c30725	12.9755	3.58599	0.731099	4.90493	9.34607e+07	4.40962e+06
Potra2n14c26564	38.2034	3.58453	0.459391	7.80279	6055409553275220	909617014106466
Potra2n15c28510	122.245	3.58389	0.498314	7.19204	6.38282e+13	7.397e+12
Potra2n3c7717	156.713	3.5835	0.384328	9.32406	1.11975e+20	3.24096e+19
Potra2n14c26599	289.353	3.58199	0.340091	10.5324	6.12266e+26	2.862e+24
Potra2n3c6980	57.1083	3.58114	0.484891	7.38545	1.51942e+13	1.92723e+12
Potra2n12c24684	63.9741	3.58096	0.486468	7.36115	1.82335e+13	2.27848e+12
Potra2n8c17243	10.9337	3.58078	0.680915	5.25878	1.45011e+07	7.87839e+07
Potra2n5c10701	169.819	3.57976	0.432517	8.27657	1.26776e+16	2344960017898930
Potra2n4c9629	9.3934	3.57802	0.95571	3.74383	0.000181234	0.000572584
Potra2n633s36228	79.6817	3.57748	0.492305	7.2668	3.68091e+13	4.41799e+12
Potra2n2c6304	14.552	3.57634	0.841051	4.25223	2.11653e-05	8.02461e-05
Potra2n9c19532	13.122	3.57621	0.903596	3.95775	7.56589e-05	0.000258788
Potra2n1c769	45.6238	3.57213	0.701159	5.09462	3.49448e+07	1.77496e+06
Potra2n6c14105	2239.5	3.57182	0.371266	9.62063	6.54264e+22	2.1296e+20
Potra2n6c14192	33.7662	3.5696	0.539502	6.61646	3.67897e+11	3.42847e+10
Potra2n10c20886	56.7555	3.56818	0.702792	5.07714	3.83157e+07	1.93577e+06
Potra2n1c2223	8.52585	3.56803	0.915769	3.89621	9.77088e-05	0.0003271
Potra2n6c14931	47.29	3.56641	0.548167	6.50607	7.71439e+11	6.85718e+10
Potra2n5c11567	39.9857	3.56569	0.533497	6.68362	2.33107e+11	2.23645e+10
Potra2n1c2004	3.2071	3.56529	0.978608	3.64322	0.000269248	0.000821948
Potra2n6c15108	62.6155	3.56477	0.428831	8.31276	9.35031e+17	1761807346752350
Potra2n2c5851	2.34308	3.5631	1.10875	3.21363	0.00131067	0.00346426
Potra2n18c32677	36.764	3.56304	0.44172	8.06628	7.24701e+16	121734800095891
Potra2n13c25187	2.17411	3.55858	0.984509	3.61457	0.000300842	0.000909049
Potra2n15c28513	3.35021	3.5581	1.00399	3.54396	0.000394166	0.00116154
Potra2n8c18185	167.842	3.55748	0.541157	6.57385	4.9031e+11	4.48779e+10
Potra2n7c16360	41.5505	3.55721	0.461461	7.70858	127222566053292	1.82911e+13
Potra2n1c3797	32.3215	3.55646	0.559389	6.35775	2.04725e+10	1.7126e+09
Potra2n7c16145	3.24937	3.55536	1.068	3.32899	0.000871611	0.00238477
Potra2n11c23410	8.17319	3.55515	1.12432	3.16206	0.0015666	0.00407663
Potra2n18c33011	38.0576	3.55475	0.448374	7.92811	2225123015545870	353099510200127
Potra2n19c33557	3.18794	3.55475	1.06915	3.32485	0.000884676	0.00241645
Potra2n8c17132	33.4407	3.55242	0.399608	8.88975	6.12439e+19	1.47257e+17
Potra2n11c23588	169.757	3.54926	0.237677	14.9332	2.00557e+50	5.27131e+48
Potra2n8c18277	3.24864	3.54922	0.954126	3.71987	0.000199325	0.000624748
Potra2n19c33912	4.3214	3.54884	0.991845	3.57802	0.000346207	0.00103259
Potra2n16c29692	23.1138	3.54731	0.599283	5.91925	3.23409e+09	2.27491e+08
Potra2n14c27193	157.952	3.54392	0.251192	14.1084	3.37115e+45	6.3235e+43
Potra2n8c17266	2.32868	3.54119	0.979744	3.61441	0.000301035	0.000909351
Potra2n1c32	4.47429	3.54115	0.978999	3.61712	0.000297905	0.000901012
Potra2n1c3540	2.23056	3.53949	0.971014	3.64515	0.000267237	0.000816783
Potra2n5c11482	2.351	3.53878	0.997387	3.54806	0.000388086	0.00114512
Potra2n14c27286	8.26541	3.5386	0.884066	4.00265	6.26382e-05	0.000217038
Potra2n3c7599	24.1253	3.53819	0.656944	5.38584	7.21068e+08	4.12027e+07
Potra2n253s35127	255.074	3.53642	0.452439	7.81636	5437163899555740	820537854712738
Potra2n1c2076	80.6771	3.53364	0.315537	11.1988	4.13198e+29	2.60022e+27
Potra2n6c14369	12.708	3.53145	0.748343	4.71902	2.36981e+06	1.05117e-05
Potra2n7c15861	48.7185	3.52991	0.624851	5.6492	1.61199e+08	1.02521e+07
Potra2n10c20328	45.0784	3.52877	0.326348	10.8129	2.99013e+27	1.55689e+25
Potra2n15c28775	73.2129	3.52845	0.526375	6.70329	2.03772e+11	1.97051e+10
Potra2n267s35164	97.3568	3.5272	0.40496	8.70999	3.03907e+18	6.80407e+17
Potra2n1c2029	28.2035	3.52704	0.529472	6.66142	2.71193e+11	2.57567e+10
Potra2n8c17171	16.3895	3.52506	0.706226	4.9914	5.99427e+07	2.92828e+06
Potra2n2c4329	6.21421	3.52364	1.04827	3.36139	0.000775513	0.00214978
Potra2n1c814	2.30085	3.5213	1.03026	3.41786	0.00063115	0.00178201
Potra2n6c14926	47.5948	3.52117	0.392585	8.96918	2.98722e+19	7.43299e+18
Potra2n1c1163	30.5596	3.51944	0.581801	6.04921	1.45554e+09	1.07556e+08
Potra2n2c6282	27.4703	3.51928	0.631357	5.57415	2.48734e+08	1.53587e+07
Potra2n4c9969	20.6486	3.51865	0.536717	6.55588	5.53161e+11	5.02534e+10
Potra2n287s35199	26.6348	3.51563	0.450756	7.79942	6219313801679540	932801437543550
Potra2n5c12770	2.2122	3.51526	1.03554	3.3946	0.000687297	0.00192659
Potra2n13c26116	25.4669	3.51491	0.631763	5.56366	2.64178e+08	1.62369e+07
Potra2n19c33313	3.1628	3.51426	1.15119	3.05271	0.00226787	0.00570368
Potra2n3c6890	568.546	3.51377	0.565606	6.2124	5.21814e+10	4.12016e+09
Potra2n2c4468	102.106	3.5131	0.423298	8.29936	1.04674e+16	1960921346508780
Potra2n2c4122	4.38347	3.51175	1.20223	2.92104	0.00348862	0.00840404
Potra2n4c9148	12.4383	3.51063	0.807779	4.34602	1.38628e-05	5.42027e-05
Potra2n5c12074	6.37766	3.51012	0.968446	3.62448	0.000289539	0.000877977
Potra2n2c6158	10.0077	3.50979	0.836702	4.19479	2.73126e-05	0.000101501
Potra2n14c27157	26.1254	3.50976	0.691874	5.07283	3.91946e+07	1.97573e+06
Potra2n15c28903	14.7408	3.50915	0.697556	5.03063	4.88867e+07	2.42462e+06
Potra2n6c13433	6.26137	3.50708	0.945026	3.7111	0.000206364	0.000644808
Potra2n7c15498	8.17296	3.50663	0.854586	4.10331	4.0729e-05	0.000146019
Potra2n18c32555	76.9813	3.50635	0.4937	7.10219	1.22793e+12	1.38412e+11
Potra2n18c33061	8.2884	3.50493	0.976932	3.5877	0.000333614	0.000998794
Potra2n1c1178	2.2039	3.50476	0.95575	3.66703	0.000245386	0.000755204
Potra2n6c14825	16.7444	3.50381	0.800453	4.37728	1.20168e-05	4.74477e-05
Potra2n3c7504	25.9559	3.49834	0.652879	5.35832	8.3998e+08	4.76255e+07
Potra2n15c28656	63.7058	3.4959	0.426418	8.19828	2.43859e+16	4337865267789500
Potra2n1c2253	322.742	3.49546	0.375711	9.30361	1.35759e+20	3.90233e+19
Potra2n2c4297	18.4153	3.49451	0.681151	5.1303	2.89288e+07	1.49139e+06
Potra2n6c13310	4.39327	3.49232	1.07143	3.25948	0.00111615	0.00299283
Potra2n6c14409	17.9494	3.49149	0.618195	5.64788	1.62436e+08	1.03263e+07
Potra2n14c26956	105.765	3.48941	1.32719	2.62917	0.00855944	0.0188321
Potra2n8c18401	162.485	3.48934	0.213748	16.3246	6.60044e+60	2.9264e+57
Potra2n5c10541	16.1304	3.48919	0.593731	5.87671	4.18505e+09	2.90334e+08
Potra2n18c32581	12.1343	3.48898	0.694304	5.02515	5.03028e+07	2.48852e+06
Potra2n11c23219	242.521	3.48792	0.32921	10.5948	3.14957e+26	1.52084e+24
Potra2n19c33369	79.3414	3.48779	0.402845	8.65789	4.80565e+18	1.04708e+16
Potra2n9c19330	7.93462	3.48777	0.942009	3.70248	0.000213504	0.00066527
Potra2n3c8284	2.03583	3.48698	0.939068	3.71323	0.000204631	0.000640075
Potra2n313s35290	2.10046	3.4863	1.12335	3.10347	0.00191263	0.00489375
Potra2n17c30795	45.7357	3.48429	0.451	7.72569	111249004832931	16131656984248
Potra2n14c26374	3.05696	3.483	0.964104	3.61268	0.000303053	0.000914787
Potra2n14c27337	30.2494	3.4816	0.714214	4.87473	1.08957e+06	5.09068e+06
Potra2n18c32813	105.857	3.48141	0.430098	8.09447	5.75148e+16	9767829466704640
Potra2n8c16727	37.3951	3.48131	0.555006	6.27256	3.55167e+10	2.87812e+09
Potra2n10c21174	26.1892	3.47958	0.444079	7.83548	4670458259941820	712177955197591
Potra2n10c21745	567.437	3.47778	0.391555	8.88196	6.5694e+19	1.57569e+17
Potra2n6c15374	2.93482	3.47752	1.07348	3.23948	0.00119747	0.00319014
Potra2n9c19152	298.886	3.47685	0.424265	8.19498	2.50634e+16	4452983611664450
Potra2n8c18005	6.23008	3.47592	0.957689	3.62948	0.00028399	0.000862592
Potra2n16c29283	9.97415	3.47436	0.79854	4.35089	1.35587e-05	5.30846e-05
Potra2n6c14588	48.3398	3.47311	0.582686	5.96052	2.51439e+09	1.79849e+08
Potra2n19c34163	6.142	3.47242	0.91413	3.79861	0.000145511	0.000470074
Potra2n13c25449	54.7637	3.47238	0.531346	6.53506	6.35855e+11	5.72152e+10
Potra2n4c9211	14.2764	3.46974	0.753207	4.60661	4.09279e+06	1.74812e-05
Potra2n13c25094	11.8987	3.46743	0.69244	5.00755	5.51271e+07	2.70659e+06
Potra2n229s35029	167.238	3.46545	0.298144	11.6234	3.13411e+31	2.39452e+29
Potra2n13c26117	3.06451	3.46343	1.05491	3.28314	0.00102658	0.00276916
Potra2n8c17849	9.84071	3.46317	0.872653	3.96855	7.23102e-05	0.000247942
Potra2n436s35668	2.21818	3.46171	0.911761	3.79673	0.000146615	0.000473485
Potra2n8c18055	50.825	3.46151	0.433389	7.98706	1381935818873490	223786419102801
Potra2n8c17276	85.4868	3.4608	0.411506	8.41009	4.0969e+17	8.06753e+16
Potra2n13c25967	50.5014	3.46069	0.638292	5.42179	5.90058e+08	3.42653e+07
Potra2n7c15832	91.8547	3.45668	0.492835	7.01387	2.3182e+12	2.52269e+11
Potra2n5c12067	3.09056	3.4555	1.03549	3.33707	0.000846664	0.00232433
Potra2n2c5311	2.98497	3.45319	0.897378	3.84809	0.00011904	0.000391697
Potra2n234s35044	2.23437	3.45312	0.92167	3.74659	0.000179256	0.000566825
Potra2n7c15496	9.64199	3.45062	0.977254	3.53094	0.000414085	0.00121485
Potra2n16c30375	21.075	3.45058	0.554641	6.22129	4.93089e+10	3.90812e+09
Potra2n18c33064	15.2986	3.45045	0.632156	5.45823	4.80898e+08	2.83259e+07
Potra2n19c34022	32.6257	3.4488	0.618011	5.58049	2.39843e+08	1.48443e+07
Potra2n1c3995	86.3539	3.44839	0.585882	5.88581	3.96117e+09	2.75652e+08
Potra2n10c20208	156.305	3.44775	0.348261	9.89991	4.16662e+23	1.53363e+21
Potra2n2c5229	415.978	3.44532	0.305526	11.2767	1.71036e+29	1.12469e+27
Potra2n15c29128	4.32299	3.44491	1.07597	3.20169	0.00136624	0.00359976
Potra2n5c12722	3.20575	3.44326	0.952557	3.61476	0.00030063	0.000908502
Potra2n8c17163	42.8665	3.44186	0.424935	8.09972	5.50862e+16	9393544770152670
Potra2n11c23322	482.22	3.44102	0.244684	14.0631	6.40314e+45	1.17842e+42
Potra2n10c20906	5.98177	3.43906	0.898003	3.82967	0.000128314	0.000419193
Potra2n12c24739	1.99097	3.43797	0.96858	3.54949	0.000385973	0.00113958
Potra2n2c4166	4.16388	3.43766	1.2304	2.79393	0.00520714	0.0120566
Potra2n7c15595	118.209	3.43751	0.274773	12.5104	6.55251e+36	7.15446e+34
Potra2n17c30751	2.01241	3.43352	0.943352	3.6397	0.000272955	0.000832436
Potra2n17c30804	7.82342	3.43306	0.847391	4.05133	5.09284e-05	0.000179464
Potra2n7c16113	322.635	3.43275	0.470274	7.29945	2.88938e+13	3.52042e+12
Potra2n2c4528	2.20051	3.43248	0.952847	3.60234	0.000315367	0.000948141
Potra2n9c19091	4.22684	3.42917	1.11144	3.08536	0.00203308	0.00516918
Potra2n8c18302	622.909	3.42883	0.482752	7.10269	1.22352e+12	1.37967e+11
Potra2n11c23210	2.9961	3.42858	1.08622	3.15645	0.00159704	0.00414849
Potra2n13c26255	19.6891	3.42854	0.593724	5.77464	7.7119e+09	5.1311e+08
Potra2n2c5225	6.07386	3.42806	0.896509	3.82379	0.000131418	0.00042814
Potra2n14c26649	9.58453	3.42756	0.818334	4.18846	2.80857e-05	0.00010415
Potra2n16c30101	4.19328	3.42553	0.910373	3.76277	0.000168038	0.000534744
Potra2n13c25752	5.53255	3.41891	1.33686	2.55742	0.0105452	0.0226893
Potra2n10c20731	5.81186	3.41706	0.963716	3.54572	0.000391548	0.00115452
Potra2n4c10231	36.464	3.41705	0.420096	8.13396	4.15479e+16	7185437617281010
Potra2n278s35184	133.807	3.41607	0.544458	6.27426	3.51305e+10	2.85077e+09
Potra2n11c23246	51.0843	3.4156	0.548452	6.2277	4.73318e+10	3.75854e+09
Potra2n1c763	54.3746	3.4152	0.585705	5.83092	5.51219e+09	3.7546e+08
Potra2n18c32855	4.0039	3.41453	1.11873	3.05214	0.00227219	0.00571406
Potra2n2c5220	11.1961	3.41376	0.963779	3.54206	0.000397013	0.00116899
Potra2n3c7251	65.4765	3.41288	0.368624	9.25845	2.07414e+20	5.83591e+19
Potra2n10c20345	2.91958	3.41248	1.03186	3.30711	0.000942639	0.00256067
Potra2n10c21329	42.489	3.4113	0.449893	7.58247	339035202998315	4.61006e+13
Potra2n10c20589	9.59721	3.40979	0.736853	4.62751	3.70091e+06	1.59329e-05
Potra2n4c8866	4.09101	3.40976	1.12711	3.02521	0.00248459	0.00618812
Potra2n1c1605	80.9212	3.40681	0.303219	11.2355	2.72984e+29	1.75177e+27
Potra2n15c28168	22.3783	3.40295	0.611584	5.56416	2.63414e+08	1.61967e+07
Potra2n10c20934	5.76526	3.40257	0.930654	3.65611	0.000256076	0.000784885
Potra2n17c31290	41.2048	3.40205	0.509571	6.67629	2.45061e+11	2.34192e+10
Potra2n4c9968	15.0919	3.40155	0.660164	5.15258	2.5693e+07	1.33682e+06
Potra2n17c30791	36.564	3.40135	0.474619	7.16648	7.695e+13	8.82332e+12
Potra2n11c23383	18.9843	3.40024	0.586405	5.79845	6.69321e+09	4.50453e+08
Potra2n299s35258	13.2584	3.39936	0.660776	5.14449	2.68242e+07	1.39147e+06
Potra2n19c34340	7.71778	3.39929	0.784518	4.33297	1.47111e-05	5.72672e-05
Potra2n16c29844	7.57759	3.39884	1.09736	3.09729	0.00195301	0.00498638
Potra2n17c31477	16.9816	3.39766	0.580194	5.85608	4.73921e+09	3.26303e+08
Potra2n6c14066	143.914	3.39747	0.478437	7.10119	1.23685e+12	1.3931e+11
Potra2n1c1010	64.3805	3.39646	0.486573	6.98037	2.94397e+12	3.16831e+11
Potra2n10c20970	18.5156	3.39567	0.480428	7.06801	1.57168e+12	1.74869e+11
Potra2n6c13814	26.0171	3.3944	0.543127	6.24973	4.11154e+10	3.29983e+09
Potra2n9c19299	7.43826	3.39425	0.953108	3.56125	0.000369094	0.00109438
Potra2n7c15981	5.58693	3.39349	1.03068	3.29249	0.000993056	0.00268615
Potra2n7c15668	18.5688	3.3927	0.675704	5.02098	5.14083e+07	2.54e+06
Potra2n10c21523	5.77078	3.38955	0.885465	3.82798	0.000129197	0.000421656
Potra2n8c18086	50.124	3.38931	0.423772	7.99796	1264962498712190	205869480741468
Potra2n8c17714	290.943	3.38837	0.224689	15.0803	2.18404e+51	5.97283e+49
Potra2n1c124	288.621	3.38716	0.933237	3.62948	0.000283993	0.000862592
Potra2n12c24193	2.10409	3.38596	1.06326	3.18452	0.00144992	0.00380075
Potra2n11c22554	150.736	3.3854	0.3112	10.8785	1.45884e+27	7.83831e+26
Potra2n18c32885	17.0273	3.38468	0.636543	5.31729	1.05326e+07	5.87727e+07
Potra2n19c33370	1.96089	3.38226	0.983083	3.44046	0.000580732	0.00165
Potra2n17c31277	24.4348	3.38221	0.595066	5.68375	1.3177e+08	8.48988e+08
Potra2n3c6804	21.6888	3.38127	0.654629	5.16517	2.40219e+07	1.25702e+06
Potra2n9c18755	12.4744	3.38106	0.833752	4.05523	5.00848e-05	0.000176789
Potra2n233s35040	2.85903	3.3807	1.0087	3.35153	0.000803677	0.00221965
Potra2n1c3736	47.4308	3.37948	0.400294	8.44249	3.10648e+17	6.21338e+16
Potra2n10c21159	27.6818	3.37909	0.444721	7.59822	300233268057216	41053392008833
Potra2n19c33436	23.6401	3.37679	0.641866	5.2609	1.43351e+07	7.79982e+07
Potra2n2c4205	12.7706	3.37626	0.88279	3.82453	0.000131022	0.000426993
Potra2n13c25042	2.94904	3.37591	0.934943	3.61082	0.00030523	0.00092022
Potra2n6c12969	25.4634	3.37532	0.447306	7.5459	449181230332825	6.00729e+13
Potra2n18c32076	90.2803	3.3739	0.598885	5.63363	1.76452e+08	1.11447e+07
Potra2n2c4103	2.87019	3.37331	1.04718	3.22134	0.00127591	0.00338032
Potra2n197s34872	71.7941	3.37072	0.509567	6.61487	3.71877e+11	3.46446e+10
Potra2n10c20156	5.51076	3.369	0.928499	3.62844	0.000285144	0.000865909
Potra2n1c1396	2.80623	3.36705	0.950265	3.54327	0.000395192	0.00116421
Potra2n3c7596	375.397	3.3663	0.169345	19.8783	6.26761e+88	1.14627e+84
Potra2n8c16951	4.21833	3.36486	0.939124	3.58298	0.000339693	0.00101536
Potra2n1c2547	88.121	3.36416	0.585849	5.74236	9.33656e+09	6.13258e+08
Potra2n12c24702	5.72667	3.36115	0.89582	3.75203	0.000175406	0.00055525
Potra2n6c13282	1.94425	3.36088	1.02279	3.28601	0.00101618	0.00274364
Potra2n12c24310	53.0656	3.35845	0.415199	8.08877	6.02688e+16	102177566161534
Potra2n17c30648	321.089	3.35839	0.747106	4.49521	6.95029e+06	2.85445e-05
Potra2n15c28010	32.9353	3.35777	0.480925	6.9819	2.9122e+12	3.1399e+11
Potra2n18c33071	9.24538	3.35607	0.79019	4.24718	2.16482e-05	8.19601e-05
Potra2n14c27086	2.8568	3.35598	0.938711	3.57509	0.000350104	0.00104368
Potra2n6c14729	3.88549	3.35556	1.18539	2.83076	0.00464369	0.0108663
Potra2n10c21397	14.4938	3.3549	0.728987	4.60214	4.18174e+06	1.7822e-05
Potra2n10c20997	16.6386	3.35258	0.637964	5.25512	1.47931e+07	8.02068e+07
Potra2n15c28858	27.4473	3.35258	0.652043	5.14165	2.72336e+07	1.41096e+06
Potra2n11c23124	5.75959	3.35225	0.888811	3.77161	0.000162195	0.0005178
Potra2n3c7510	1.92402	3.35087	0.967798	3.46237	0.000535449	0.0015322
Potra2n2c6393	9.60171	3.34997	0.904762	3.7026	0.000213405	0.000665032
Potra2n11c22832	24.54	3.34943	0.703195	4.76316	1.90589e+06	8.5919e+06
Potra2n3c7342	28.9381	3.34916	0.50026	6.69484	2.15903e+11	2.08026e+10
Potra2n1c2358	81.6996	3.34797	0.26795	12.4948	7.97443e+36	8.61061e+34
Potra2n8c16665	95.951	3.34796	0.530241	6.31403	2.71862e+10	2.24217e+09
Potra2n3c6859	4.11511	3.34786	0.934038	3.58428	0.000338005	0.0010106
Potra2n2c4885	5.7026	3.34735	0.927678	3.60831	0.000308197	0.000928015
Potra2n11c23395	66.5939	3.34579	0.499783	6.6945	2.16416e+11	2.08452e+10
Potra2n6c13532	108.369	3.34537	0.383385	8.72588	2.64116e+18	5.9542e+17
Potra2n16c29234	650.056	3.34485	0.271058	12.34	5.51778e+35	5.49188e+33
Potra2n2c4886	10.205	3.34403	0.87322	3.82953	0.000128386	0.000419383
Potra2n6c14780	5.62936	3.34021	0.937705	3.56211	0.00036788	0.00109111
Potra2n5c11211	2.79723	3.33786	1.06748	3.12686	0.00176683	0.00454993
Potra2n2c6001	23.8193	3.33782	0.694387	4.80685	1.53323e+06	7.01243e+06
Potra2n211s34976	5.4338	3.33463	1.25667	2.65356	0.00796486	0.0176633
Potra2n9c19916	3.78445	3.33436	0.954874	3.49194	0.000479526	0.00138847
Potra2n6c15120	165.577	3.33381	0.521539	6.39225	1.63459e+10	1.38763e+09
Potra2n6c13170	84.6534	3.3337	0.345908	9.63755	5.54992e+22	1.82885e+20
Potra2n6c14276	127.62	3.33276	0.48514	6.86968	6.43462e+12	6.65335e+11
Potra2n601s36109	5.54263	3.32985	0.890957	3.73738	0.000185947	0.000585703
Potra2n10c21200	2.80727	3.32956	1.14438	2.90948	0.00362026	0.00868898
Potra2n11c23172	22.4196	3.32884	0.489782	6.79658	1.07132e+11	1.07286e+10
Potra2n10c20276	58.7293	3.328	0.377025	8.82698	1.07542e+18	2.5317e+17
Potra2n6c15003	18.0492	3.32732	0.602269	5.52463	3.30173e+08	1.99289e+07
Potra2n680s36419	2.0429	3.32719	1.03436	3.21667	0.00129689	0.00343218
Potra2n19c33896	7.17714	3.32653	0.980694	3.39201	0.000693806	0.00194261
Potra2n11c22834	132.052	3.32397	0.540667	6.14791	7.85091e+10	6.03133e+09
Potra2n12c24005	46.9126	3.32327	0.366171	9.07574	1.12907e+19	2.93007e+18
Potra2n9c20018	76.287	3.32316	0.492085	6.75323	1.44592e+11	1.42315e+10
Potra2n2c5932	25.0183	3.3218	0.514906	6.45127	1.10919e+10	9.6639e+10
Potra2n1c4011	23.5453	3.3204	0.552216	6.01286	1.82273e+09	1.32547e+08
Potra2n12c24760	18.525	3.3189	0.679892	4.88152	1.05272e+06	4.93111e+06
Potra2n5c10820	86.7097	3.31775	0.302519	10.9671	5.50044e+28	3.07751e+26
Potra2n1c3857	1.88368	3.31774	0.993841	3.3383	0.000842915	0.00231491
Potra2n2c5271	192.557	3.30966	0.437219	7.56979	373820900160989	5.05021e+13
Potra2n2c4587	60.2508	3.30894	0.546527	6.05448	1.4087e+09	1.04305e+08
Potra2n12c24913	29.1588	3.30702	1.16627	2.83556	0.00457455	0.0107226
Potra2n4c10190	88.4138	3.30616	0.566056	5.84069	5.19844e+09	3.55496e+08
Potra2n3c8289	23.2045	3.30568	0.500469	6.60516	3.97079e+11	3.68156e+10
Potra2n6c14123	300.644	3.30565	0.22595	14.63	1.80885e+48	4.07159e+46
Potra2n6c14171	7.04555	3.30489	1.09109	3.02897	0.00245385	0.00612145
Potra2n18c33107	5.49468	3.30332	1.1308	2.92122	0.00348664	0.00839997
Potra2n1c597	25.2983	3.30191	0.756976	4.36197	1.28896e-05	5.06751e-05
Potra2n5c11297	10.2794	3.30068	0.897384	3.67812	0.000234959	0.000725632
Potra2n4c9177	49.2544	3.30044	0.605752	5.4485	5.0795e+08	2.97928e+07
Potra2n3c7090	17.4396	3.29869	0.76407	4.31726	1.57978e-05	6.12205e-05
Potra2n2c4948	2.68172	3.29771	1.05412	3.12839	0.00175766	0.00452722
Potra2n15c28004	33.7683	3.29701	0.463003	7.12093	1.07201e+12	1.21444e+11
Potra2n5c12589	87.35	3.29678	0.407154	8.09713	5.62706e+16	9573197203298790
Potra2n5c10798	16.0545	3.29646	0.638981	5.15893	2.48367e+07	1.29619e+06
Potra2n12c24133	53.7332	3.29559	0.505316	6.52184	6.94492e+11	6.21095e+10
Potra2n114s34559	12.4276	3.29507	0.638232	5.16281	2.43275e+07	1.27211e+06
Potra2n5c11039	49.7485	3.29435	0.48386	6.80849	9.86317e+12	9.94542e+11
Potra2n16c30226	5.29917	3.29277	1.01227	3.25284	0.00114257	0.00305667
Potra2n4c10000	121.771	3.29227	0.397912	8.27387	1.2968e+16	2395641590252000
Potra2n12c24119	63.8218	3.29107	0.375436	8.766	1.85133e+18	4.23232e+17
Potra2n680s36442	2.78574	3.29099	1.16815	2.81726	0.00484349	0.0112905
Potra2n12c24591	87.7188	3.29014	0.582334	5.64991	1.60531e+08	1.02163e+07
Potra2n11c23595	30.3888	3.28993	0.41655	7.89804	2833276791144040	443117827164388
Potra2n2c4838	22.6882	3.28714	0.528273	6.22243	4.89509e+10	3.88185e+09
Potra2n18c33218	2.72681	3.28671	0.888203	3.70041	0.000215255	0.000670655
Potra2n18c33031	40.093	3.28645	0.487318	6.74395	1.54141e+11	1.51156e+10
Potra2n3c6863	88.3115	3.28609	0.381253	8.61919	6.74315e+18	1.44661e+16
Potra2n12c24678	44.625	3.28606	0.397154	8.27401	1.2953e+16	2394376003805650
Potra2n4c8828	185.344	3.28362	0.560046	5.86312	4.54238e+09	3.13636e+08
Potra2n19c33649	53.7358	3.28152	0.407174	8.05925	7.67615e+16	128427342911282
Potra2n13c25825	5.39817	3.28024	1.21988	2.68898	0.00716697	0.0160483
Potra2n9c18963	13.8121	3.28006	0.728602	4.50185	6.73629e+06	2.7724e-05
Potra2n3c7672	37.2839	3.27973	0.425632	7.70555	130277780228280	1.86872e+13
Potra2n2c4388	13.7665	3.27915	0.60796	5.3937	6.90222e+08	3.96181e+07
Potra2n5c12515	9.03249	3.2767	0.930224	3.52249	0.000427514	0.00124937
Potra2n1c2738	17.2158	3.27556	0.697435	4.69657	2.64561e+06	1.16485e-05
Potra2n3c7439	82.9871	3.27289	0.368365	8.88491	6.39706e+19	1.53561e+17
Potra2n4c9667	246.141	3.27235	0.396022	8.26305	1.41999e+16	2613322292308470
Potra2n18c32982	91.6263	3.27212	0.425788	7.68486	153168045452349	2.17679e+13
Potra2n17c31280	5.18423	3.27156	0.935956	3.49542	0.000473316	0.00137239
Potra2n16c30493	733.967	3.26836	0.327872	9.9684	2.09583e+23	7.88278e+22
Potra2n14c27368	5.32198	3.26785	1.06983	3.05454	0.00225405	0.00567186
Potra2n15c27995	30.4645	3.2671	0.525637	6.21552	5.11564e+10	4.04797e+09
Potra2n4c9697	5.13742	3.26606	0.868445	3.76082	0.00016936	0.000538468
Potra2n11c23672	18.6642	3.26585	0.539094	6.05803	1.378e+09	1.02213e+08
Potra2n12c24376	20.614	3.26547	0.499606	6.53609	6.31464e+11	5.68726e+10
Potra2n9c19390	112.508	3.26503	0.588904	5.54425	2.95219e+08	1.80011e+07
Potra2n13c24947	1.97033	3.26441	0.968899	3.36919	0.000753895	0.00209422
Potra2n14c27878	126.938	3.26092	0.448673	7.26791	3.65092e+13	4.3838e+12
Potra2n15c29099	835.268	3.2601	0.426245	7.64842	203457339366533	2.84587e+13
Potra2n2c4882	17.4379	3.25779	0.824884	3.94939	7.83513e-05	0.00026731
Potra2n12c24359	146.635	3.25618	0.299552	10.8702	1.59929e+27	8.57113e+26
Potra2n15c28208	46.5961	3.25524	0.317999	10.2366	1.35859e+24	5.67931e+23
Potra2n1c2610	88.5871	3.25504	0.227818	14.2879	2.60306e+46	5.11214e+44
Potra2n10c22179	6.71829	3.2547	0.933928	3.48496	0.000492218	0.0014217
Potra2n7c15647	3.72557	3.25349	1.1579	2.80981	0.004957	0.0115303
Potra2n2c4770	3.69022	3.25143	1.21958	2.66603	0.00767528	0.0170885
Potra2n2c6061	1.90687	3.24983	1.13008	2.87574	0.00403079	0.00956291
Potra2n1c3521	126.23	3.24966	0.324355	10.0189	1.25959e+23	4.8307e+22
Potra2n6c12988	110.461	3.24851	0.281975	11.5205	1.03961e+30	7.52995e+29
Potra2n10c20438	3.64118	3.24811	0.931139	3.48832	0.000486065	0.00140546
Potra2n16c29649	53.2241	3.24801	0.516535	6.28807	3.21442e+10	2.62226e+09
Potra2n4c9695	2.5479	3.24529	0.919297	3.53019	0.00041526	0.00121781
Potra2n1c3354	20.3236	3.24528	0.535871	6.05609	1.39473e+09	1.03323e+08
Potra2n19c34473	24.9333	3.24486	0.579116	5.60312	2.10528e+08	1.3141e+07
Potra2n8c16738	20.3186	3.24468	0.666171	4.87063	1.11241e+06	5.18995e+06
Potra2n14c26464	103.299	3.2443	0.58974	5.50125	3.77117e+08	2.259e+07
Potra2n6c13987	3.61278	3.24338	1.05513	3.0739	0.0021128	0.00535234
Potra2n17c31416	5.28921	3.2424	0.881829	3.6769	0.000236081	0.000728637
Potra2n17c31819	61.6272	3.2408	0.337233	9.60997	7.25699e+22	2.3488e+20
Potra2n19c34149	6.63702	3.23874	0.784011	4.13099	3.61211e-05	0.000130668
Potra2n3c6983	20.832	3.23834	0.973863	3.32526	0.000883371	0.00241311
Potra2n19c33748	3.53405	3.23665	1.08083	2.9946	0.00274808	0.00677116
Potra2n14c26951	15.2512	3.23583	0.560954	5.76844	8.00074e+09	5.30593e+08
Potra2n8c18613	37.9162	3.23563	0.50647	6.3886	1.67409e+10	1.41992e+09
Potra2n13c25427	13.6458	3.2329	0.619905	5.21516	1.83661e+07	9.7928e+07
Potra2n6c13145	108.11	3.23265	0.290878	11.1134	1.07957e+28	6.51348e+27
Potra2n17c31680	1.8458	3.23165	1.07017	3.01976	0.00252975	0.00628935
Potra2n1c2928	2.47879	3.23049	1.03903	3.10913	0.00187639	0.00481006
Potra2n19c33291	13.7438	3.22989	0.655536	4.9271	8.34595e+07	3.97557e+06
Potra2n1c1425	15.2067	3.2296	0.528199	6.11435	9.69483e+10	7.36419e+09
Potra2n12c24011	41.9271	3.22833	0.428126	7.5406	467799365841289	6.23633e+13
Potra2n197s34858	29.962	3.22794	0.45005	7.1724	7.36932e+13	8.47979e+12
Potra2n16c30506	47.1654	3.22729	0.378619	8.52385	1.54332e+17	3.18256e+16
Potra2n18c32963	5.19384	3.22569	1.10553	2.91777	0.00352542	0.00848082
Potra2n16c30576	47.6814	3.22517	0.468664	6.88164	5.91691e+12	6.15064e+11
Potra2n8c18457	5.05522	3.22427	0.897579	3.59219	0.000327915	0.000982536
Potra2n320s35306	8.15174	3.22407	0.900972	3.57843	0.00034566	0.00103116
Potra2n16c30563	3.65964	3.22281	1.17175	2.75042	0.00595184	0.0135884
Potra2n1c675	17.1532	3.222	0.484941	6.6441	3.05073e+11	2.87784e+10
Potra2n6c13687	66.174	3.22171	0.357998	8.99924	2.27283e+19	5.71862e+18
Potra2n7c15922	101.866	3.21843	0.278688	11.5485	7.50926e+31	5.4934e+29
Potra2n13c24999	25.8714	3.21803	0.621505	5.17781	2.24511e+07	1.18032e+06
Potra2n1c350	18.4367	3.21747	0.604947	5.31859	1.04573e+07	5.84195e+07
Potra2n1c2906	8.30694	3.21703	0.724956	4.43755	9.09883e+06	3.66735e-05
Potra2n10c21497	51.024	3.21664	0.483004	6.65966	2.74459e+11	2.60416e+10
Potra2n10c21451	133.019	3.21571	0.255181	12.6017	2.06741e+36	2.38175e+34
Potra2n1c3290	55.3346	3.21502	0.392825	8.18436	2.73755e+16	4843184377033900
Potra2n1c142	13.1432	3.21463	0.634028	5.07017	3.97464e+07	2.00079e+06
Potra2n7c15664	22.9916	3.212	0.504798	6.36293	1.97938e+10	1.65914e+09
Potra2n11c23275	23.6955	3.20934	0.51349	6.25006	4.10296e+10	3.29385e+09
Potra2n1c348	97.2737	3.20863	0.605166	5.30207	1.14498e+07	6.34432e+07
Potra2n17c31812	28.2554	3.20858	0.487973	6.57533	4.85441e+11	4.44739e+10
Potra2n6c12885	4.9852	3.20516	0.876439	3.65703	0.000255158	0.000782562
Potra2n6c13326	14.7578	3.20413	0.754577	4.24626	2.17368e-05	8.22528e-05
Potra2n10c20213	58.0955	3.20303	0.539728	5.93453	2.94682e+09	2.08638e+08
Potra2n1c2445	3.56779	3.20253	0.884876	3.61919	0.000295526	0.000894649
Potra2n12c24354	6.62249	3.20038	0.799	4.00548	6.1892e-05	0.00021466
Potra2n18c33150	4.99412	3.20023	1.23069	2.60035	0.00931285	0.0203049
Potra2n1c118	377.339	3.20016	0.461314	6.93706	4.0033e+12	4.23669e+11
[truncated: 3,611 more rows]

## Sheet: SDvsA down
Genes	baseMean	log2FoldChange	lfcSE	stat	pvalue	padj
[truncated: 2,212 more rows]

[truncated: 2 more sheets: CTvsW up, CTvsW down]
