# Supplementary material for: A transcriptional roadmap of the yearly growth cycle in Populus trees
Source: Plant Cell. 2025 Aug 20;37(9):koaf208. doi: 10.1093/plcell/koaf208 (PMC12419529; doi:10.1093/plcell/koaf208)
Supplement: koaf208_Supplementary_Data [file koaf208_supplementary_data.zip › Supplementary Data Set 6.xlsx]

## Sheet: LDvsS up
Supplementary Data. Marcon et al. (2025).
Supplementary Data Set 6. List of GO terms enriched in each contrast. x is the number of genes associated to that GO term in the module. n is the number of genes associated to that GO term in all modules together. Up is upregulated genes and down is downregulated genes in indoor vs outdoor. S summer, A autumn and W winter months.
GO id	P-value	x	n	GO term	FDR
GO:0005975	1.91e-23	492	1631	carbohydrate metabolic process	5.09014e-20
GO:0007017	8.86e-21	150	360	microtubule-based process	1.18101e-17
GO:0022402	2.62e-19	185	493	cell cycle process	2.32749e-16
GO:0000278	2.51e-18	127	301	mitotic cell cycle	1.67364e-15
GO:0007049	1.49e-17	229	673	cell cycle	7.93943e-15
GO:0005976	3.28e-17	259	792	polysaccharide metabolic process	1.45851e-14
GO:0007018	1.14e-16	70	133	microtubule-based movement	4.34826e-14
GO:1903047	2.76e-16	102	233	mitotic cell cycle process	9.18753e-14
GO:0071554	1.44e-15	203	598	cell wall organization or biogenesis	4.27092e-13
GO:0044042	3.35e-15	222	675	glucan metabolic process	8.91573e-13
GO:0005984	1.24e-14	194	575	disaccharide metabolic process	2.99389e-12
GO:0005982	1.68e-14	192	569	starch metabolic process	3.72116e-12
GO:0005985	2.27e-14	190	563	sucrose metabolic process	4.65661e-12
GO:0009311	5.60e-14	194	583	oligosaccharide metabolic process	1.06519e-11
GO:0045229	3.11e-12	151	441	external encapsulating structure organization	5.51847e-10
GO:0044772	4.78e-12	52	102	mitotic cell cycle phase transition	7.95597e-10
GO:0044770	6.96e-12	62	133	cell cycle phase transition	1.09123e-09
GO:0071555	2.29e-11	139	406	cell wall organization	3.39434e-09
GO:0009733	7.46e-11	120	341	response to auxin	1.04646e-08
GO:0000226	2.39e-10	89	234	microtubule cytoskeleton organization	3.18685e-08
GO:0007010	4.18e-10	130	387	cytoskeleton organization	5.30465e-08
GO:0071365	5.17e-08	70	188	cellular response to auxin stimulus	6.2642e-06
GO:0051726	4.47e-07	99	307	regulation of cell cycle	5.18346e-05
GO:0000280	6.93e-07	65	181	nuclear division	7.39034e-05
GO:0009734	6.93e-07	65	181	auxin-activated signaling pathway	7.39034e-05
GO:0007051	7.33e-07	40	94	spindle organization	7.39785e-05
GO:0090558	7.50e-07	66	185	plant epidermis development	7.39785e-05
GO:0000272	1.82e-06	70	204	polysaccharide catabolic process	0.00017274
GO:0005996	1.88e-06	161	568	monosaccharide metabolic process	0.00017274
GO:0007178	2.12e-06	93	293	transmembrane receptor protein serine/threonine kinase signaling pathway	0.000188016
GO:0007167	2.60e-06	97	310	enzyme-linked receptor protein signaling pathway	0.000215689
GO:0022412	2.68e-06	54	147	cellular process involved in reproduction in multicellular organism	0.000215689
GO:1902299	2.83e-06	8	8	pre-replicative complex assembly involved in cell cycle DNA replication	0.000215689
GO:0006267	2.83e-06	8	8	pre-replicative complex assembly involved in nuclear cell cycle DNA replication	0.000215689
GO:0036388	2.83e-06	8	8	pre-replicative complex assembly	0.000215689
GO:0000079	3.55e-06	40	99	regulation of cyclin-dependent protein serine/threonine kinase activity	0.000255864
GO:1904029	3.55e-06	40	99	regulation of cyclin-dependent protein kinase activity	0.000255864
GO:0007059	4.02e-06	56	156	chromosome segregation	0.00028211
GO:0090376	4.49e-06	38	93	seed trichome differentiation	0.00030685
GO:0000727	4.62e-06	11	14	double-strand break repair via break-induced replication	0.000307864
GO:0071900	6.36e-06	40	101	regulation of protein serine/threonine kinase activity	0.00039923
GO:0007166	6.42e-06	104	344	cell surface receptor signaling pathway	0.00039923
GO:0006270	6.44e-06	25	52	DNA replication initiation	0.00039923
GO:0048285	9.58e-06	75	232	organelle fission	0.000577021
GO:0010026	9.74e-06	41	106	trichome differentiation	0.000577021
GO:0045488	1.19e-05	56	161	pectin metabolic process	0.00067482
GO:0010393	1.19e-05	56	161	galacturonan metabolic process	0.00067482
GO:0006261	1.32e-05	62	184	DNA-templated DNA replication	0.000732003
GO:0045490	1.65e-05	41	108	pectin catabolic process	0.000899329
GO:0006260	1.75e-05	84	271	DNA replication	0.000917339
GO:0009653	1.76e-05	127	446	anatomical structure morphogenesis	0.000917339
GO:0051273	2.66e-05	52	150	beta-glucan metabolic process	0.00136298
GO:0051338	3.23e-05	68	212	regulation of transferase activity	0.0016218
GO:0016053	3.68e-05	200	765	organic acid biosynthetic process	0.00178089
GO:0046394	3.68e-05	200	765	carboxylic acid biosynthetic process	0.00178089
GO:0000902	4.20e-05	78	253	cell morphogenesis	0.00199403
GO:0071669	4.26e-05	65	202	plant-type cell wall organization or biogenesis	0.00199403
GO:1903046	4.54e-05	47	134	meiotic cell cycle process	0.00208738
GO:0016998	4.62e-05	25	57	cell wall macromolecule catabolic process	0.00208888
GO:0033260	5.56e-05	15	27	nuclear DNA replication	0.00246966
GO:0140013	6.14e-05	42	117	meiotic nuclear division	0.00267517
GO:0009725	6.22e-05	217	846	response to hormone	0.00267517
GO:0009888	6.74e-05	94	321	tissue development	0.00285165
GO:0006949	6.91e-05	6	6	syncytium formation	0.00287875
GO:0051321	7.46e-05	53	159	meiotic cell cycle	0.00305996
GO:0015994	7.61e-05	60	186	chlorophyll metabolic process	0.00307103
GO:0043549	9.18e-05	61	191	regulation of kinase activity	0.00365021
GO:0010564	1.01e-04	51	153	regulation of cell cycle process	0.00395499
GO:0016052	1.02e-04	126	458	carbohydrate catabolic process	0.00395499
GO:0019953	1.26e-04	60	189	sexual reproduction	0.0047853
GO:0060560	1.35e-04	71	233	developmental growth involved in morphogenesis	0.00506351
GO:0009826	1.53e-04	64	206	unidimensional cell growth	0.00568059
GO:0009719	1.58e-04	218	863	response to endogenous stimulus	0.00577208
GO:1901334	1.62e-04	28	71	lactone metabolic process	0.00584912
GO:0048589	1.66e-04	82	279	developmental growth	0.00590818
GO:0009914	1.75e-04	25	61	hormone transport	0.00607118
GO:0060918	1.75e-04	25	61	auxin transport	0.00607118
GO:0007052	2.09e-04	20	45	mitotic spindle organization	0.00715383
GO:0009926	2.26e-04	19	42	auxin polar transport	0.00762794
GO:0006633	2.41e-04	66	217	fatty acid biosynthetic process	0.00794244
GO:0044036	2.41e-04	65	213	cell wall macromolecule metabolic process	0.00794244
GO:0009741	2.65e-04	32	87	response to brassinosteroid	0.00861881
GO:0032504	2.78e-04	61	198	multicellular organism reproduction	0.00890383
GO:0019318	2.81e-04	132	494	hexose metabolic process	0.00890383
GO:0006468	2.90e-04	476	2050	protein phosphorylation	0.0090902
GO:0006629	3.62e-04	350	1473	lipid metabolic process	0.0108326
GO:0006026	3.66e-04	33	92	aminoglycan catabolic process	0.0108326
GO:0045859	3.68e-04	56	180	regulation of protein kinase activity	0.0108326
GO:0019852	3.70e-04	26	67	L-ascorbic acid metabolic process	0.0108326
GO:0042325	3.72e-04	64	212	regulation of phosphorylation	0.0108326
GO:0006778	3.74e-04	61	200	porphyrin-containing compound metabolic process	0.0108326
GO:0033013	3.74e-04	61	200	tetrapyrrole metabolic process	0.0108326
GO:0016051	4.02e-04	147	563	carbohydrate biosynthetic process	0.0115119
GO:1902850	4.24e-04	20	47	microtubule cytoskeleton organization involved in mitosis	0.0120233
GO:0044283	4.29e-04	284	1175	small molecule biosynthetic process	0.0120267
GO:0032886	5.16e-04	18	41	regulation of microtubule-based process	0.0142135
GO:0030243	5.17e-04	45	139	cellulose metabolic process	0.0142135
GO:0044281	5.88e-04	923	4181	small molecule metabolic process	0.016002
GO:1901987	6.19e-04	31	87	regulation of cell cycle phase transition	0.0166652
GO:0007155	6.31e-04	11	20	cell adhesion	0.0168145
GO:0045132	6.44e-04	15	32	meiotic chromosome segregation	0.0169897
GO:0009067	6.64e-04	32	91	aspartate family amino acid biosynthetic process	0.0173457
GO:0030154	7.84e-04	124	471	cell differentiation	0.0202763
GO:0007093	8.09e-04	20	49	mitotic cell cycle checkpoint signaling	0.0207188
GO:0030574	8.66e-04	9	15	collagen catabolic process	0.0219693
GO:0048869	9.04e-04	125	477	cellular developmental process	0.0227231
GO:0042221	9.22e-04	417	1802	response to chemical	0.0229317
GO:0031221	9.38e-04	7	10	arabinan metabolic process	0.0229317
GO:0031222	9.38e-04	7	10	arabinan catabolic process	0.0229317
GO:0090378	9.64e-04	23	60	seed trichome elongation	0.0233625
GO:0001932	1.01e-03	59	199	regulation of protein phosphorylation	0.0241811
GO:0070887	1.02e-03	239	986	cellular response to chemical stimulus	0.0242041
GO:0016049	1.20e-03	78	279	cell growth	0.0283972
GO:0009225	1.29e-03	39	121	nucleotide-sugar metabolic process	0.0301802
GO:0045493	1.36e-03	8	13	xylan catabolic process	0.0309989
GO:2000895	1.36e-03	8	13	hemicellulose catabolic process	0.0309989
GO:0044347	1.36e-03	8	13	cell wall polysaccharide catabolic process	0.0309989
GO:0051225	1.46e-03	20	51	spindle assembly	0.0329853
GO:0003002	1.67e-03	21	55	regionalization	0.0362936
GO:1902315	1.69e-03	4	4	nuclear cell cycle DNA replication initiation	0.0362936
GO:1902292	1.69e-03	4	4	cell cycle DNA replication initiation	0.0362936
GO:1902975	1.69e-03	4	4	mitotic DNA replication initiation	0.0362936
GO:0080165	1.69e-03	4	4	callose deposition in phloem sieve plate	0.0362936
GO:0009664	1.69e-03	30	88	plant-type cell wall organization	0.0362936
GO:1901136	1.70e-03	93	346	carbohydrate derivative catabolic process	0.0362936
GO:0051274	1.72e-03	36	111	beta-glucan biosynthetic process	0.0363233
GO:0050896	1.77e-03	916	4184	response to stimulus	0.0370629
GO:1901607	1.89e-03	96	360	alpha-amino acid biosynthetic process	0.0393654
GO:0018198	1.91e-03	18	45	peptidyl-cysteine modification	0.0394412
GO:0010410	2.19e-03	43	140	hemicellulose metabolic process	0.0448041
GO:0098813	2.22e-03	32	97	nuclear chromosome segregation	0.0451405
GO:0000910	2.31e-03	28	82	cytokinesis	0.0463409
GO:0051301	2.31e-03	73	264	cell division	0.0463409
GO:0003333	2.34e-03	34	105	amino acid transmembrane transport	0.0464918
GO:0042546	2.76e-03	70	253	cell wall biogenesis	0.0544573
GO:0060236	2.78e-03	11	23	regulation of mitotic spindle organization	0.0544573
GO:0019752	2.87e-03	668	3015	carboxylic acid metabolic process	0.0558793
GO:1901991	2.93e-03	17	43	negative regulation of mitotic cell cycle phase transition	0.0565013
GO:0000075	2.99e-03	25	72	cell cycle checkpoint signaling	0.0573648
GO:0070507	3.13e-03	14	33	regulation of microtubule cytoskeleton organization	0.0592679
GO:0040007	3.14e-03	94	357	growth	0.0592679
GO:0033356	3.29e-03	6	9	UDP-L-arabinose metabolic process	0.061266
GO:0051701	3.29e-03	6	9	biological process involved in interaction with host	0.061266
GO:0000271	3.50e-03	73	268	polysaccharide biosynthetic process	0.0647748
GO:1901990	3.55e-03	21	58	regulation of mitotic cell cycle phase transition	0.0652841
GO:0006082	3.59e-03	673	3046	organic acid metabolic process	0.0654448
GO:0008652	3.62e-03	89	337	amino acid biosynthetic process	0.0656712
GO:1901988	3.69e-03	25	73	negative regulation of cell cycle phase transition	0.0664283
GO:0006011	3.83e-03	22	62	UDP-glucose metabolic process	0.0683096
GO:0061640	3.88e-03	17	44	cytoskeleton-dependent cytokinesis	0.0683096
GO:0009226	3.88e-03	17	44	nucleotide-sugar biosynthetic process	0.0683096
GO:0006826	3.91e-03	43	144	iron ion transport	0.0683096
GO:0006793	3.92e-03	874	4011	phosphorus metabolic process	0.0683096
GO:0090224	4.20e-03	11	24	regulation of spindle organization	0.0726878
GO:0010411	4.32e-03	24	70	xyloglucan metabolic process	0.0740354
GO:0043436	4.33e-03	670	3038	oxoacid metabolic process	0.0740354
GO:0032963	4.49e-03	10	21	collagen metabolic process	0.0761489
GO:0007098	4.65e-03	9	18	centrosome cycle	0.0784914
GO:0051447	4.96e-03	5	7	negative regulation of meiotic cell cycle	0.0831381
GO:0045930	5.05e-03	23	67	negative regulation of mitotic cell cycle	0.0836638
GO:0006022	5.08e-03	44	150	aminoglycan metabolic process	0.0836638
GO:0018345	5.15e-03	15	38	protein palmitoylation	0.0836638
GO:0018230	5.15e-03	15	38	peptidyl-L-cysteine S-palmitoylation	0.0836638
GO:0018231	5.15e-03	15	38	peptidyl-S-diacylglycerol-L-cysteine biosynthetic process from peptidyl-cysteine	0.0836638
GO:0007127	5.60e-03	21	60	meiosis I	0.0897905
GO:1902170	5.63e-03	18	49	cellular response to reactive nitrogen species	0.0897905
GO:0071249	5.63e-03	18	49	cellular response to nitrate	0.0897905
GO:0006004	5.67e-03	26	79	fucose metabolic process	0.0899777
GO:0042044	6.14e-03	11	25	fluid transport	0.0957494
GO:0031023	6.14e-03	11	25	microtubule organizing center organization	0.0957494
GO:0006833	6.14e-03	11	25	water transport	0.0957494
GO:0006865	6.25e-03	34	111	amino acid transport	0.0968709
GO:0010383	6.68e-03	50	177	cell wall polysaccharide metabolic process	0.101985
GO:0010965	6.76e-03	13	32	regulation of mitotic sister chromatid separation	0.101985
GO:0010305	6.81e-03	6	10	leaf vascular tissue pattern formation	0.101985
GO:0051177	6.81e-03	6	10	meiotic sister chromatid cohesion	0.101985
GO:0010143	6.81e-03	6	10	cutin biosynthetic process	0.101985
GO:0160062	6.81e-03	6	10	cutin-based cuticle development	0.101985
GO:0033313	7.06e-03	4	5	meiotic cell cycle checkpoint signaling	0.10343
GO:0051754	7.06e-03	4	5	meiotic sister chromatid cohesion, centromeric	0.10343
GO:0060919	7.06e-03	4	5	auxin import into cell	0.10343
GO:0009090	7.06e-03	4	5	homoserine biosynthetic process	0.10343
GO:0009612	7.54e-03	7	13	response to mechanical stimulus	0.109406
GO:0000076	7.59e-03	8	16	DNA replication checkpoint signaling	0.109406
GO:1901336	7.59e-03	8	16	lactone biosynthetic process	0.109406
GO:0051275	7.68e-03	19	54	beta-glucan catabolic process	0.109461
GO:0030245	7.68e-03	19	54	cellulose catabolic process	0.109461
GO:0061982	7.79e-03	24	73	meiosis I cell cycle process	0.110379
GO:0006310	7.91e-03	61	225	DNA recombination	0.111498
GO:0014070	8.13e-03	46	162	response to organic cyclic compound	0.11406
GO:0051276	8.20e-03	79	303	chromosome organization	0.114415
GO:0090059	8.32e-03	3	3	protoxylem development	0.115516
GO:0006638	8.53e-03	21	62	neutral lipid metabolic process	0.117135
GO:0006639	8.53e-03	21	62	acylglycerol metabolic process	0.117135
GO:0010154	8.62e-03	98	387	fruit development	0.117831
GO:0048316	8.78e-03	95	374	seed development	0.119434
GO:0051784	9.00e-03	18	51	negative regulation of nuclear division	0.121812
GO:1905818	9.12e-03	13	33	regulation of chromosome separation	0.122291
GO:0007389	9.13e-03	23	70	pattern specification process	0.122291
GO:0010033	9.39e-03	248	1071	response to organic substance	0.124749
GO:0044786	9.53e-03	25	78	cell cycle DNA replication	0.124749
GO:0035825	9.55e-03	19	55	homologous recombination	0.124749
GO:0007131	9.55e-03	19	55	reciprocal meiotic recombination	0.124749
GO:0140527	9.55e-03	19	55	reciprocal homologous recombination	0.124749
GO:0009250	1.01e-02	47	168	glucan biosynthetic process	0.130668
GO:0000281	1.04e-02	14	37	mitotic cytokinesis	0.130938
GO:0045841	1.05e-02	12	30	negative regulation of mitotic metaphase/anaphase transition	0.130938
GO:1902100	1.05e-02	12	30	negative regulation of metaphase/anaphase transition of cell cycle	0.130938
GO:0071173	1.05e-02	12	30	spindle assembly checkpoint signaling	0.130938
GO:0071174	1.05e-02	12	30	mitotic spindle checkpoint signaling	0.130938
GO:0007094	1.05e-02	12	30	mitotic spindle assembly checkpoint signaling	0.130938
GO:1905819	1.05e-02	12	30	negative regulation of chromosome separation	0.130938
GO:0031577	1.05e-02	12	30	spindle checkpoint signaling	0.130938
GO:2000816	1.05e-02	12	30	negative regulation of mitotic sister chromatid separation	0.130938
GO:0007266	1.09e-02	9	20	Rho protein signal transduction	0.13412
GO:0033353	1.10e-02	5	8	S-adenosylmethionine cycle	0.13412
GO:0009943	1.10e-02	5	8	adaxial/abaxial axis specification	0.13412
GO:0009944	1.10e-02	5	8	polarity specification of adaxial/abaxial axis	0.13412
GO:0071258	1.10e-02	5	8	cellular response to gravity	0.13412
GO:0140115	1.12e-02	18	52	export across plasma membrane	0.13587
GO:0042545	1.14e-02	32	107	cell wall modification	0.136956
GO:0051017	1.21e-02	13	34	actin filament bundle assembly	0.142471
GO:0009833	1.21e-02	13	34	plant-type primary cell wall biogenesis	0.142471
GO:0051306	1.21e-02	13	34	mitotic sister chromatid separation	0.142471
GO:0061572	1.21e-02	13	34	actin filament bundle organization	0.142471
GO:2001251	1.21e-02	13	34	negative regulation of chromosome organization	0.142471
GO:0090377	1.25e-02	7	14	seed trichome initiation	0.146437
GO:0000003	1.27e-02	207	888	reproduction	0.147895
GO:0170034	1.28e-02	78	304	L-amino acid biosynthetic process	0.148097
GO:0170038	1.28e-02	78	304	proteinogenic amino acid biosynthetic process	0.148097
GO:0016310	1.30e-02	579	2642	phosphorylation	0.149762
GO:0000070	1.31e-02	23	72	mitotic sister chromatid segregation	0.150481
GO:0009085	1.32e-02	17	49	lysine biosynthetic process	0.150815
GO:0010948	1.33e-02	30	100	negative regulation of cell cycle process	0.151498
GO:0006796	1.34e-02	852	3954	phosphate-containing compound metabolic process	0.152161
GO:0046434	1.35e-02	93	371	organophosphate catabolic process	0.15263
GO:0010817	1.40e-02	58	218	regulation of hormone levels	0.155382
GO:0051985	1.41e-02	12	31	negative regulation of chromosome segregation	0.155382
GO:0033046	1.41e-02	12	31	negative regulation of sister chromatid segregation	0.155382
GO:0033047	1.41e-02	12	31	regulation of mitotic sister chromatid segregation	0.155382
GO:0033048	1.41e-02	12	31	negative regulation of mitotic sister chromatid segregation	0.155382
GO:0022414	1.42e-02	203	872	reproductive process	0.155924
GO:0048856	1.43e-02	328	1455	anatomical structure development	0.155924
GO:0072330	1.43e-02	89	354	monocarboxylic acid biosynthetic process	0.155924
GO:0006030	1.46e-02	15	42	chitin metabolic process	0.156544
GO:0006032	1.46e-02	15	42	chitin catabolic process	0.156544
GO:1901072	1.46e-02	15	42	glucosamine-containing compound catabolic process	0.156544
GO:0046348	1.46e-02	15	42	amino sugar catabolic process	0.156544
GO:0071407	1.50e-02	32	109	cellular response to organic cyclic compound	0.160519
GO:0051783	1.51e-02	21	65	regulation of nuclear division	0.161231
GO:0071241	1.54e-02	22	69	cellular response to inorganic substance	0.163188
GO:0051493	1.55e-02	23	73	regulation of cytoskeleton organization	0.163188
GO:0044784	1.57e-02	13	35	metaphase/anaphase transition of cell cycle	0.163188
GO:0030071	1.57e-02	13	35	regulation of mitotic metaphase/anaphase transition	0.163188
GO:0007091	1.57e-02	13	35	metaphase/anaphase transition of mitotic cell cycle	0.163188
GO:1902099	1.57e-02	13	35	regulation of metaphase/anaphase transition of cell cycle	0.163188
GO:0099402	1.57e-02	97	391	plant organ development	0.163188
GO:0045165	1.69e-02	18	54	cell fate commitment	0.174734
GO:0051304	1.71e-02	14	39	chromosome separation	0.176238
GO:0032870	1.75e-02	114	469	cellular response to hormone stimulus	0.176852
GO:0010051	1.76e-02	8	18	xylem and phloem pattern formation	0.176852
GO:1902969	1.76e-02	8	18	mitotic DNA replication	0.176852
GO:0010167	1.78e-02	20	62	response to nitrate	0.176852
GO:0010262	1.78e-02	4	6	somatic embryogenesis	0.176852
GO:0070601	1.78e-02	4	6	centromeric sister chromatid cohesion	0.176852
GO:0044001	1.78e-02	4	6	migration in host	0.176852
GO:0046794	1.78e-02	4	6	transport of virus	0.176852
GO:0046739	1.78e-02	4	6	transport of virus in multicellular host	0.176852
GO:0006631	1.80e-02	84	335	fatty acid metabolic process	0.17782
GO:0030244	1.80e-02	28	94	cellulose biosynthetic process	0.17782
GO:0051510	1.84e-02	12	32	regulation of unidimensional cell growth	0.181184
GO:0098869	1.88e-02	63	243	cellular oxidant detoxification	0.183885
GO:0006074	1.89e-02	10	25	(1->3)-beta-D-glucan metabolic process	0.183885
GO:0006075	1.89e-02	10	25	(1->3)-beta-D-glucan biosynthetic process	0.183885
GO:0045143	1.94e-02	7	15	homologous chromosome segregation	0.186012
GO:0016320	1.94e-02	7	15	endoplasmic reticulum membrane fusion	0.186012
GO:1903825	1.95e-02	38	136	organic acid transmembrane transport	0.186012
GO:1905039	1.95e-02	38	136	carboxylic acid transmembrane transport	0.186012
GO:0042744	1.95e-02	38	136	hydrogen peroxide catabolic process	0.186012
GO:1901605	1.97e-02	475	2161	alpha-amino acid metabolic process	0.187837
GO:0033043	2.02e-02	45	166	regulation of organelle organization	0.190442
GO:0044255	2.03e-02	262	1155	cellular lipid metabolic process	0.190442
GO:0022604	2.05e-02	18	55	regulation of cell morphogenesis	0.190442
GO:0044843	2.07e-02	6	12	cell cycle G1/S phase transition	0.190442
GO:0051238	2.07e-02	6	12	sequestering of metal ion	0.190442
GO:0097577	2.07e-02	6	12	sequestering of iron ion	0.190442
GO:0006880	2.07e-02	6	12	intracellular sequestering of iron ion	0.190442
GO:0044403	2.07e-02	6	12	biological process involved in symbiotic interaction	0.190442
GO:0019853	2.07e-02	6	12	L-ascorbic acid biosynthetic process	0.190442
GO:0006027	2.12e-02	20	63	glycosaminoglycan catabolic process	0.194932
GO:0009251	2.14e-02	21	67	glucan catabolic process	0.19596
GO:0010374	2.16e-02	11	29	stomatal complex development	0.196919
GO:0051716	2.16e-02	580	2666	cellular response to stimulus	0.196919
GO:0009624	2.18e-02	9	22	response to nematode	0.197858
GO:0042401	2.30e-02	44	163	biogenic amine biosynthetic process	0.207242
GO:0009309	2.30e-02	44	163	amine biosynthetic process	0.207242
GO:0170039	2.33e-02	416	1886	proteinogenic amino acid metabolic process	0.208696
GO:0046364	2.37e-02	66	259	monosaccharide biosynthetic process	0.211755
GO:0000725	2.38e-02	28	96	recombinational repair	0.211755
GO:0170033	2.40e-02	416	1887	L-amino acid metabolic process	0.212776
GO:0140014	2.44e-02	26	88	mitotic nuclear division	0.216157
GO:0010311	2.51e-02	8	19	lateral root formation	0.219143
GO:0090626	2.51e-02	8	19	plant epidermis morphogenesis	0.219143
GO:0045786	2.51e-02	32	113	negative regulation of cell cycle	0.219143
GO:0000819	2.51e-02	23	76	sister chromatid segregation	0.219143
GO:0006284	2.52e-02	21	68	base-excision repair	0.219509
GO:0033045	2.55e-02	13	37	regulation of sister chromatid segregation	0.220933
GO:0033014	2.61e-02	30	105	tetrapyrrole biosynthetic process	0.225996
GO:0051174	2.74e-02	71	283	regulation of phosphorus metabolic process	0.235139
GO:0019220	2.74e-02	71	283	regulation of phosphate metabolic process	0.235139
GO:0000724	2.76e-02	27	93	double-strand break repair via homologous recombination	0.236379
GO:0090158	2.80e-02	11	30	endoplasmic reticulum membrane organization	0.239056
GO:0010424	2.82e-02	3	4	DNA methylation on cytosine within a CG sequence	0.239612
GO:1902806	2.82e-02	3	4	regulation of cell cycle G1/S phase transition	0.239612
GO:0009755	2.84e-02	108	450	hormone-mediated signaling pathway	0.24018
GO:0097237	2.89e-02	67	266	cellular response to toxic substance	0.243123
GO:1990748	2.89e-02	67	266	cellular detoxification	0.243123
GO:0010639	2.93e-02	22	73	negative regulation of organelle organization	0.245879
GO:0015995	2.95e-02	19	61	chlorophyll biosynthetic process	0.246826
GO:0008610	2.99e-02	192	838	lipid biosynthetic process	0.24881
GO:0010268	3.01e-02	12	34	brassinosteroid homeostasis	0.249202
GO:0007346	3.02e-02	29	102	regulation of mitotic cell cycle	0.249202
GO:0006779	3.02e-02	29	102	porphyrin-containing compound biosynthetic process	0.249202
GO:0051983	3.17e-02	13	38	regulation of chromosome segregation	0.258306
GO:0007129	3.19e-02	6	13	homologous chromosome pairing at meiosis	0.258306
GO:0007142	3.19e-02	6	13	male meiosis II	0.258306
GO:0007135	3.19e-02	6	13	meiosis II	0.258306
GO:0070413	3.19e-02	6	13	trehalose metabolism in response to stress	0.258306
GO:0061983	3.19e-02	6	13	meiosis II cell cycle process	0.258306
GO:0006553	3.35e-02	38	141	lysine metabolic process	0.270567
GO:0045839	3.37e-02	15	46	negative regulation of mitotic nuclear division	0.271038
GO:0009395	3.45e-02	37	137	phospholipid catabolic process	0.271038
GO:0033314	3.46e-02	5	10	mitotic DNA replication checkpoint signaling	0.271038
GO:0009955	3.46e-02	5	10	adaxial/abaxial pattern specification	0.271038
GO:0065001	3.46e-02	5	10	specification of axis polarity	0.271038
GO:0046473	3.46e-02	5	10	phosphatidic acid metabolic process	0.271038
GO:0019755	3.46e-02	5	10	one-carbon compound transport	0.271038
GO:0090627	3.46e-02	20	66	plant epidermal cell differentiation	0.271038
GO:0071695	3.48e-02	18	58	anatomical structure maturation	0.271038
GO:0098754	3.49e-02	68	273	detoxification	0.271038
GO:0045168	3.49e-02	4	7	cell-cell signaling involved in cell fate commitment	0.271038
GO:0031099	3.49e-02	4	7	regeneration	0.271038
GO:0009729	3.49e-02	4	7	detection of brassinosteroid stimulus	0.271038
GO:0071495	3.56e-02	115	486	cellular response to endogenous stimulus	0.271631
GO:0048468	3.87e-02	33	121	cell development	0.271631
GO:0016131	3.90e-02	13	39	brassinosteroid metabolic process	0.271631
GO:0051129	3.92e-02	22	75	negative regulation of cellular component organization	0.271631
GO:0010043	3.99e-02	14	43	response to zinc ion	0.271631
GO:0007140	3.99e-02	14	43	male meiotic nuclear division	0.271631
GO:0031122	3.99e-02	14	43	cytoplasmic microtubule organization	0.271631
GO:0010103	4.02e-02	7	17	stomatal complex morphogenesis	0.271631
GO:1901071	4.05e-02	15	47	glucosamine-containing compound metabolic process	0.271631
GO:0048638	4.08e-02	18	59	regulation of developmental growth	0.271631
GO:0007088	4.09e-02	16	51	regulation of mitotic nuclear division	0.271631
GO:0033316	4.11e-02	2	2	meiotic spindle assembly checkpoint signaling	0.271631
GO:0044785	4.11e-02	2	2	metaphase/anaphase transition of meiotic cell cycle	0.271631
GO:0044771	4.11e-02	2	2	meiotic cell cycle phase transition	0.271631
GO:0044779	4.11e-02	2	2	meiotic spindle checkpoint signaling	0.271631
GO:0009590	4.11e-02	2	2	detection of gravity	0.271631
GO:1902347	4.11e-02	2	2	response to strigolactone	0.271631
GO:1902348	4.11e-02	2	2	cellular response to strigolactone	0.271631
GO:0045764	4.11e-02	2	2	positive regulation of amino acid metabolic process	0.271631
GO:0033240	4.11e-02	2	2	positive regulation of amine metabolic process	0.271631
GO:0010376	4.11e-02	2	2	stomatal complex formation	0.271631
GO:0010322	4.11e-02	2	2	regulation of isopentenyl diphosphate biosynthetic process, methylerythritol 4-phosphate pathway	0.271631
GO:0010323	4.11e-02	2	2	negative regulation of isopentenyl diphosphate biosynthetic process, methylerythritol 4-phosphate pathway	0.271631
GO:0048262	4.11e-02	2	2	determination of dorsal/ventral asymmetry	0.271631
GO:0048263	4.11e-02	2	2	determination of dorsal identity	0.271631
GO:0043433	4.11e-02	2	2	negative regulation of DNA-binding transcription factor activity	0.271631
GO:1902102	4.11e-02	2	2	regulation of metaphase/anaphase transition of meiotic cell cycle	0.271631
GO:1902103	4.11e-02	2	2	negative regulation of metaphase/anaphase transition of meiotic cell cycle	0.271631
GO:0010444	4.11e-02	2	2	guard mother cell differentiation	0.271631
GO:0048759	4.11e-02	2	2	xylem vessel member cell differentiation	0.271631
GO:0009953	4.11e-02	2	2	dorsal/ventral pattern formation	0.271631
GO:0032352	4.11e-02	2	2	positive regulation of hormone metabolic process	0.271631
GO:0071072	4.11e-02	2	2	negative regulation of phospholipid biosynthetic process	0.271631
GO:0080060	4.11e-02	2	2	integument development	0.271631
GO:0080065	4.11e-02	2	2	4-alpha-methyl-delta7-sterol oxidation	0.271631
GO:0060771	4.11e-02	2	2	phyllotactic patterning	0.271631
GO:0036071	4.11e-02	2	2	N-glycan fucosylation	0.271631
GO:0051598	4.11e-02	2	2	meiotic recombination checkpoint signaling	0.271631
GO:0090355	4.11e-02	2	2	positive regulation of auxin metabolic process	0.271631
GO:0090357	4.11e-02	2	2	regulation of tryptophan metabolic process	0.271631
GO:0090358	4.11e-02	2	2	positive regulation of tryptophan metabolic process	0.271631
GO:0043617	4.11e-02	2	2	cellular response to sucrose starvation	0.271631
GO:0006592	4.11e-02	2	2	ornithine biosynthetic process	0.271631
GO:2000037	4.11e-02	2	2	regulation of stomatal complex patterning	0.271631
GO:0006679	4.11e-02	2	2	glucosylceramide biosynthetic process	0.271631
GO:1901528	4.11e-02	2	2	hydrogen peroxide mediated signaling pathway involved in stomatal movement	0.271631
GO:1905177	4.11e-02	2	2	tracheary element differentiation	0.271631
GO:0052093	4.11e-02	2	2	formation of specialized structure for nutrient acquisition	0.271631
GO:0052096	4.11e-02	2	2	formation of syncytium involving giant cell for nutrient acquisition	0.271631
GO:0046476	4.11e-02	2	2	glycosylceramide biosynthetic process	0.271631
GO:1905132	4.11e-02	2	2	regulation of meiotic chromosome separation	0.271631
GO:1905133	4.11e-02	2	2	negative regulation of meiotic chromosome separation	0.271631
GO:0044002	4.11e-02	2	2	acquisition of nutrients from host	0.271631
GO:0110127	4.11e-02	2	2	phloem unloading	0.271631
GO:0110128	4.11e-02	2	2	phloem sucrose unloading	0.271631
GO:0110102	4.11e-02	2	2	ribulose bisphosphate carboxylase complex assembly	0.271631
GO:1901993	4.11e-02	2	2	regulation of meiotic cell cycle phase transition	0.271631
GO:1901994	4.11e-02	2	2	negative regulation of meiotic cell cycle phase transition	0.271631
GO:0044111	4.11e-02	2	2	formation of structure involved in a symbiotic process	0.271631
GO:1903726	4.11e-02	2	2	negative regulation of phospholipid metabolic process	0.271631
GO:0006012	4.17e-02	46	178	galactose metabolic process	0.275111
GO:0009263	4.23e-02	10	28	deoxyribonucleotide biosynthetic process	0.278417
GO:0006520	4.25e-02	484	2233	amino acid metabolic process	0.279128
GO:0032502	4.40e-02	376	1718	developmental process	0.287863
GO:0045491	4.41e-02	23	80	xylan metabolic process	0.287863
GO:0009636	4.46e-02	73	299	response to toxic substance	0.290352
GO:0072593	4.53e-02	51	201	reactive oxygen species metabolic process	0.294693
GO:0010102	4.61e-02	8	21	lateral root morphogenesis	0.299069
GO:0046486	4.68e-02	106	450	glycerolipid metabolic process	0.302953
GO:0009832	4.75e-02	42	162	plant-type cell wall biogenesis	0.306787
GO:0048646	4.78e-02	25	89	anatomical structure formation involved in morphogenesis	0.307807
GO:1905392	4.80e-02	36	136	plant organ morphogenesis	0.307835
GO:0045489	4.81e-02	17	56	pectin biosynthetic process	0.307835

## Sheet: LDvsS down
GO id	P-value	x	n	GO term	FDR
GO:0006468	1.91e-09	341	2050	protein phosphorylation	4.03859e-06
GO:0006355	2.37e-07	350	2208	regulation of DNA-templated transcription	0.000166923
GO:2001141	2.37e-07	350	2208	regulation of RNA biosynthetic process	0.000166923
GO:0009069	4.20e-07	243	1456	serine family amino acid metabolic process	0.000221727
GO:0036211	8.97e-07	533	3594	protein modification process	0.000339318
GO:0016310	9.64e-07	405	2642	phosphorylation	0.000339318
GO:0010200	1.94e-06	13	25	response to chitin	0.000549209
GO:0006351	2.08e-06	369	2396	DNA-templated transcription	0.000549209
GO:0032774	2.73e-06	370	2410	RNA biosynthetic process	0.000640782
GO:0015698	1.04e-05	42	172	inorganic anion transport	0.00219354
GO:0046777	1.52e-05	49	215	protein autophosphorylation	0.0029189
GO:0051252	1.66e-05	378	2516	regulation of RNA metabolic process	0.00292244
GO:0048544	3.34e-05	42	180	recognition of pollen	0.00517598
GO:0008037	3.43e-05	43	186	cell recognition	0.00517598
GO:0009813	4.44e-05	35	142	flavonoid biosynthetic process	0.00626032
GO:0019219	5.82e-05	389	2634	regulation of nucleobase-containing compound metabolic process	0.00768622
GO:0009812	1.45e-04	35	150	flavonoid metabolic process	0.0180587
GO:0006796	1.69e-04	558	3954	phosphate-containing compound metabolic process	0.019325
GO:0098661	1.74e-04	29	117	inorganic anion transmembrane transport	0.019325
GO:0006793	1.84e-04	565	4011	phosphorus metabolic process	0.0194384
GO:0050789	2.17e-04	746	5422	regulation of biological process	0.0217912
GO:0007154	2.39e-04	268	1775	cell communication	0.0229121
GO:0050794	2.94e-04	696	5045	regulation of cellular process	0.0270392
GO:0065007	3.17e-04	814	5972	biological regulation	0.0278735
GO:0031407	4.25e-04	13	38	oxylipin metabolic process	0.0345013
GO:0031408	4.25e-04	13	38	oxylipin biosynthetic process	0.0345013
GO:0170039	5.18e-04	280	1886	proteinogenic amino acid metabolic process	0.0403971
GO:0170033	5.35e-04	280	1887	L-amino acid metabolic process	0.0403971
GO:0034654	9.27e-04	396	2779	nucleobase-containing compound biosynthetic process	0.0675105
GO:0043436	1.12e-03	429	3038	oxoacid metabolic process	0.0788212
GO:0007165	1.35e-03	246	1662	signal transduction	0.0903875
GO:0006082	1.37e-03	429	3046	organic acid metabolic process	0.0903875
GO:0009889	1.58e-03	408	2891	regulation of biosynthetic process	0.0987456
GO:0023052	1.59e-03	246	1667	signaling	0.0987456
GO:0009809	1.74e-03	16	59	lignin biosynthetic process	0.105119
GO:0010468	2.26e-03	398	2829	regulation of gene expression	0.131721
GO:0031326	2.38e-03	404	2877	regulation of cellular biosynthetic process	0.131721
GO:0015851	2.39e-03	5	9	nucleobase transport	0.131721
GO:0019438	2.43e-03	444	3185	aromatic compound biosynthetic process	0.131721
GO:0010556	2.60e-03	400	2850	regulation of macromolecule biosynthetic process	0.137297
GO:0019752	2.85e-03	421	3015	carboxylic acid metabolic process	0.146907
GO:0010029	2.92e-03	14	51	regulation of seed germination	0.146907
GO:0006470	3.13e-03	64	368	protein dephosphorylation	0.151189
GO:0009617	3.15e-03	34	170	response to bacterium	0.151189
GO:0010243	3.29e-03	15	57	response to organonitrogen compound	0.154482
GO:0080090	3.64e-03	468	3388	regulation of primary metabolic process	0.166993
GO:0032103	4.10e-03	7	18	positive regulation of response to external stimulus	0.184465
GO:1900140	4.28e-03	14	53	regulation of seedling development	0.188472
GO:0002239	4.85e-03	8	23	response to oomycetes	0.199383
GO:0010224	4.91e-03	12	43	response to UV-B	0.199383
GO:0019722	5.13e-03	14	54	calcium-mediated signaling	0.199383
GO:0032880	5.19e-03	9	28	regulation of protein localization	0.199383
GO:0051171	5.35e-03	461	3352	regulation of nitrogen compound metabolic process	0.199383
GO:0043412	5.49e-03	554	4076	macromolecule modification	0.199383
GO:0009867	6.00e-03	12	44	jasmonic acid mediated signaling pathway	0.199383
GO:0045487	6.06e-03	4	7	gibberellin catabolic process	0.199383
GO:0016115	6.06e-03	4	7	terpenoid catabolic process	0.199383
GO:0016103	6.06e-03	4	7	diterpenoid catabolic process	0.199383
GO:0015819	6.06e-03	4	7	lysine transport	0.199383
GO:0015802	6.06e-03	4	7	basic amino acid transport	0.199383
GO:1903401	6.06e-03	4	7	L-lysine transmembrane transport	0.199383
GO:1902022	6.06e-03	4	7	L-lysine transport	0.199383
GO:0009611	6.36e-03	19	84	response to wounding	0.199383
GO:1901605	6.40e-03	305	2161	alpha-amino acid metabolic process	0.199383
GO:0010218	6.68e-03	6	15	response to far red light	0.199383
GO:0098755	6.92e-03	3	4	maintenance of seed dormancy by absisic acid	0.199383
GO:0010325	6.92e-03	3	4	raffinose family oligosaccharide biosynthetic process	0.199383
GO:1904082	6.92e-03	3	4	pyrimidine nucleobase transmembrane transport	0.199383
GO:0015855	6.92e-03	3	4	pyrimidine nucleobase transport	0.199383
GO:0015857	6.92e-03	3	4	uracil transport	0.199383
GO:1903791	6.92e-03	3	4	uracil transmembrane transport	0.199383
GO:0006520	6.94e-03	314	2233	amino acid metabolic process	0.199383
GO:0009697	7.08e-03	5	11	salicylic acid biosynthetic process	0.199383
GO:0002237	7.08e-03	5	11	response to molecule of bacterial origin	0.199383
GO:0080142	7.08e-03	5	11	regulation of salicylic acid biosynthetic process	0.199383
GO:0071395	7.28e-03	12	45	cellular response to jasmonic acid stimulus	0.199845
GO:0071398	7.28e-03	12	45	cellular response to fatty acid	0.199845
GO:0055085	7.56e-03	252	1765	transmembrane transport	0.201994
GO:0009416	7.73e-03	61	362	response to light stimulus	0.201994
GO:0018108	7.80e-03	30	154	peptidyl-tyrosine phosphorylation	0.201994
GO:0018212	7.80e-03	30	154	peptidyl-tyrosine modification	0.201994
GO:1901362	7.84e-03	468	3425	organic cyclic compound biosynthetic process	0.201994
GO:0032515	1.05e-02	12	47	negative regulation of phosphoprotein phosphatase activity	0.261173
GO:0002229	1.07e-02	7	21	defense response to oomycetes	0.261173
GO:0015706	1.07e-02	7	21	nitrate transmembrane transport	0.261173
GO:0015700	1.09e-02	4	8	arsenite transport	0.261173
GO:0046713	1.09e-02	4	8	borate transport	0.261173
GO:0035445	1.09e-02	4	8	borate transmembrane transport	0.261173
GO:0035435	1.10e-02	8	26	phosphate ion transmembrane transport	0.261173
GO:0010923	1.24e-02	12	48	negative regulation of phosphatase activity	0.286021
GO:0035308	1.24e-02	12	48	negative regulation of protein dephosphorylation	0.286021
GO:0045936	1.38e-02	17	78	negative regulation of phosphate metabolic process	0.286021
GO:0010563	1.38e-02	17	78	negative regulation of phosphorus metabolic process	0.286021
GO:0015701	1.41e-02	7	22	bicarbonate transport	0.286021
GO:0031323	1.45e-02	469	3465	regulation of cellular metabolic process	0.286021
GO:0035305	1.46e-02	12	49	negative regulation of dephosphorylation	0.286021
GO:0055088	1.52e-02	13	55	lipid homeostasis	0.286021
GO:0031668	1.54e-02	22	110	cellular response to extracellular stimulus	0.286021
GO:0044782	1.54e-02	2	2	cilium organization	0.286021
GO:0140255	1.54e-02	2	2	regulation of cellular response to phosphate starvation	0.286021
GO:1900376	1.54e-02	2	2	regulation of secondary metabolite biosynthetic process	0.286021
GO:0060271	1.54e-02	2	2	cilium assembly	0.286021
GO:0080040	1.54e-02	2	2	positive regulation of cellular response to phosphate starvation	0.286021
GO:0070417	1.54e-02	2	2	cellular response to cold	0.286021
GO:0032106	1.54e-02	2	2	positive regulation of response to extracellular stimulus	0.286021
GO:0032109	1.54e-02	2	2	positive regulation of response to nutrient levels	0.286021
GO:0070286	1.54e-02	2	2	axonemal dynein complex assembly	0.286021
GO:0071497	1.54e-02	2	2	cellular response to freezing	0.286021
GO:0036158	1.54e-02	2	2	outer dynein arm assembly	0.286021
GO:0015720	1.54e-02	2	2	allantoin transport	0.286021
GO:0035082	1.54e-02	2	2	axoneme assembly	0.286021
GO:0034552	1.54e-02	2	2	respiratory chain complex II assembly	0.286021
GO:0034553	1.54e-02	2	2	mitochondrial respiratory chain complex II assembly	0.286021
GO:0009411	1.56e-02	14	61	response to UV	0.286021
GO:0071422	1.57e-02	3	5	succinate transmembrane transport	0.286021
GO:0015709	1.57e-02	3	5	thiosulfate transport	0.286021
GO:0010337	1.59e-02	5	13	regulation of salicylic acid metabolic process	0.287833
GO:0009845	1.68e-02	19	92	seed germination	0.300913
GO:0071496	1.70e-02	22	111	cellular response to external stimulus	0.300913
GO:0006821	1.72e-02	12	50	chloride transport	0.300913
GO:0009699	1.72e-02	18	86	phenylpropanoid biosynthetic process	0.300913
GO:0042445	1.75e-02	31	170	hormone metabolic process	0.300945
GO:0060255	1.76e-02	474	3515	regulation of macromolecule metabolic process	0.300945
GO:0070542	1.78e-02	16	74	response to fatty acid	0.300945
GO:0009753	1.78e-02	16	74	response to jasmonic acid	0.300945
GO:1902025	1.81e-02	7	23	nitrate import	0.303969
GO:0009314	1.85e-02	62	385	response to radiation	0.307292
GO:0061077	1.97e-02	17	81	chaperone-mediated protein folding	0.325102
GO:1901698	1.98e-02	25	132	response to nitrogen compound	0.325102
GO:0016226	2.03e-02	13	57	iron-sulfur cluster assembly	0.328135
GO:0031163	2.03e-02	13	57	metallo-sulfur cluster assembly	0.328135
GO:0080163	2.16e-02	8	29	regulation of protein serine/threonine phosphatase activity	0.344451
GO:0018130	2.17e-02	433	3207	heterocycle biosynthetic process	0.344451
GO:0019222	2.19e-02	489	3645	regulation of metabolic process	0.34569
GO:0046189	2.23e-02	5	14	phenol-containing compound biosynthetic process	0.349125
GO:2000022	2.29e-02	7	24	regulation of jasmonic acid mediated signaling pathway	0.356055
GO:0048653	2.34e-02	6	19	anther development	0.361674
GO:0006972	2.54e-02	10	41	hyperosmotic response	0.383913
GO:1905156	2.67e-02	4	10	negative regulation of photosynthesis	0.383913
GO:0031347	2.72e-02	22	116	regulation of defense response	0.383913
GO:0012501	2.75e-02	17	84	programmed cell death	0.383913
GO:0048584	2.85e-02	21	110	positive regulation of response to stimulus	0.383913
GO:0060341	2.85e-02	9	36	regulation of cellular localization	0.383913
GO:0010187	2.85e-02	7	25	negative regulation of seed germination	0.383913
GO:0009625	2.85e-02	3	6	response to insect	0.383913
GO:0033212	2.85e-02	3	6	iron import into cell	0.383913
GO:0033214	2.85e-02	3	6	siderophore-dependent iron import into cell	0.383913
GO:0010304	2.85e-02	3	6	PSII associated light-harvesting complex II catabolic process	0.383913
GO:0097437	2.85e-02	3	6	maintenance of dormancy	0.383913
GO:0002221	2.85e-02	3	6	pattern recognition receptor signaling pathway	0.383913
GO:0002764	2.85e-02	3	6	immune response-regulating signaling pathway	0.383913
GO:0002757	2.85e-02	3	6	immune response-activating signaling pathway	0.383913
GO:0002758	2.85e-02	3	6	innate immune response-activating signaling pathway	0.383913
GO:0009939	2.85e-02	3	6	positive regulation of gibberellic acid mediated signaling pathway	0.383913
GO:0010231	2.85e-02	3	6	maintenance of seed dormancy	0.383913
GO:0072531	2.85e-02	3	6	pyrimidine-containing compound transmembrane transport	0.383913
GO:0006624	2.85e-02	3	6	vacuolar protein processing	0.383913
GO:0098660	3.00e-02	96	643	inorganic ion transmembrane transport	0.397158
GO:0141067	3.01e-02	6	20	intracellular nitrogen homeostasis	0.397158
GO:0019740	3.01e-02	6	20	nitrogen utilization	0.397158
GO:0097428	3.17e-02	8	31	protein maturation by iron-sulfur cluster transfer	0.416475
GO:0001676	3.26e-02	15	73	long-chain fatty acid metabolic process	0.425482
GO:0031400	3.76e-02	14	68	negative regulation of protein modification process	0.44623
GO:0016143	3.80e-02	4	11	S-glycoside metabolic process	0.44623
GO:1900424	3.80e-02	4	11	regulation of defense response to bacterium	0.44623
GO:0019760	3.80e-02	4	11	glucosinolate metabolic process	0.44623
GO:0019757	3.80e-02	4	11	glycosinolate metabolic process	0.44623
GO:0031669	3.93e-02	18	94	cellular response to nutrient levels	0.44623
GO:0009553	3.94e-02	9	38	embryo sac development	0.44623
GO:0002833	3.94e-02	5	16	positive regulation of response to biotic stimulus	0.44623
GO:0031349	3.94e-02	5	16	positive regulation of defense response	0.44623
GO:0043562	4.00e-02	10	44	cellular response to nitrogen levels	0.44623
GO:0010647	4.00e-02	10	44	positive regulation of cell communication	0.44623
GO:0009685	4.23e-02	7	27	gibberellin metabolic process	0.44623
GO:0042759	4.23e-02	7	27	long-chain fatty acid biosynthetic process	0.44623
GO:0008637	4.23e-02	2	3	apoptotic mitochondrial changes	0.44623
GO:0034625	4.23e-02	2	3	fatty acid elongation, monounsaturated fatty acid	0.44623
GO:0034626	4.23e-02	2	3	fatty acid elongation, polyunsaturated fatty acid	0.44623
GO:1903828	4.23e-02	2	3	negative regulation of protein localization	0.44623
GO:0098534	4.23e-02	2	3	centriole assembly	0.44623
GO:0051298	4.23e-02	2	3	centrosome duplication	0.44623
GO:0043653	4.23e-02	2	3	mitochondrial fragmentation involved in apoptotic process	0.44623
GO:0050993	4.23e-02	2	3	dimethylallyl diphosphate metabolic process	0.44623
GO:0061780	4.23e-02	2	3	mitotic cohesin loading	0.44623
GO:1990414	4.23e-02	2	3	replication-born double-strand break repair via sister chromatid exchange	0.44623
GO:2000009	4.23e-02	2	3	negative regulation of protein localization to cell surface	0.44623
GO:0034087	4.23e-02	2	3	establishment of mitotic sister chromatid cohesion	0.44623
GO:0070550	4.23e-02	2	3	rDNA chromatin condensation	0.44623
GO:1904215	4.23e-02	2	3	regulation of protein import into chloroplast stroma	0.44623
GO:1990700	4.23e-02	2	3	nucleolar chromatin organization	0.44623
GO:1904216	4.23e-02	2	3	positive regulation of protein import into chloroplast stroma	0.44623
GO:1905309	4.23e-02	2	3	positive regulation of cohesin loading	0.44623
GO:1905405	4.23e-02	2	3	regulation of mitotic cohesin loading	0.44623
GO:1905406	4.23e-02	2	3	positive regulation of mitotic cohesin loading	0.44623
GO:0019367	4.23e-02	2	3	fatty acid elongation, saturated fatty acid	0.44623
GO:0019368	4.23e-02	2	3	fatty acid elongation, unsaturated fatty acid	0.44623
GO:0007099	4.23e-02	2	3	centriole replication	0.44623
GO:0120187	4.23e-02	2	3	positive regulation of protein localization to chromatin	0.44623
GO:0006952	4.31e-02	74	491	defense response	0.44623
GO:0051346	4.38e-02	21	115	negative regulation of hydrolase activity	0.44623
GO:0009694	4.45e-02	12	57	jasmonic acid metabolic process	0.44623
GO:0035627	4.54e-02	3	7	ceramide transport	0.44623
GO:0002253	4.54e-02	3	7	activation of immune response	0.44623
GO:0002218	4.54e-02	3	7	activation of innate immune response	0.44623
GO:0048530	4.54e-02	3	7	fruit morphogenesis	0.44623
GO:0051938	4.54e-02	3	7	L-glutamate import	0.44623
GO:0015744	4.54e-02	3	7	succinate transport	0.44623
GO:0015813	4.54e-02	3	7	L-glutamate transmembrane transport	0.44623
GO:0015800	4.54e-02	3	7	acidic amino acid transport	0.44623
GO:0019288	4.54e-02	3	7	isopentenyl diphosphate biosynthetic process, methylerythritol 4-phosphate pathway	0.44623
GO:0019805	4.54e-02	3	7	quinolinate biosynthetic process	0.44623
GO:0009810	4.54e-02	11	51	stilbene metabolic process	0.44623
GO:0009811	4.54e-02	11	51	stilbene biosynthetic process	0.44623
GO:0009804	4.54e-02	11	51	coumarin metabolic process	0.44623
GO:0009805	4.54e-02	11	51	coumarin biosynthetic process	0.44623
GO:0030150	4.58e-02	9	39	protein import into mitochondrial matrix	0.447775
GO:0009695	4.67e-02	6	22	jasmonic acid biosynthetic process	0.454817
GO:0090351	4.87e-02	19	103	seedling development	0.472344
GO:0045087	4.96e-02	15	77	innate immune response	0.478144

## Sheet: SDvsA up
GO id	P-value	x	n	GO term	FDR
GO:0000041	5.10e-03	53	220	plant-type cell wall organization or biogenesis	1.76473e-08
GO:0000079	3.81e-04	31	99	cell wall organization or biogenesis	3.94189e-08
GO:0000226	7.47e-03	55	234	plant-type secondary cell wall biogenesis	8.61954e-08
GO:0000271	7.05e-05	71	268	cell wall biogenesis	4.83818e-07
GO:0000278	6.62e-06	82	301	xylan metabolic process	7.01035e-07
GO:0000281	4.11e-02	11	37	xylan biosynthetic process	7.72317e-06
GO:0000454	2.93e-02	2	2	plant-type cell wall biogenesis	7.72317e-06
GO:0000727	2.16e-02	6	14	seed trichome differentiation	1.73619e-05
GO:0000902	3.31e-02	55	253	trichome differentiation	9.0122e-05
GO:0001172	1.02e-02	9	23	enzyme-linked receptor protein signaling pathway	0.000119623
GO:0002252	2.93e-02	2	2	transmembrane receptor protein serine/threonine kinase signaling pathway	0.000125318
GO:0002679	2.93e-02	2	2	hemicellulose metabolic process	0.000136422
GO:0003002	3.56e-03	18	55	cell wall organization	0.000169025
GO:0003333	9.19e-03	28	105	cell surface receptor signaling pathway	0.000206182
GO:0005975	1.31e-06	350	1631	cellular process involved in reproduction in multicellular organism	0.000206182
GO:0005976	6.71e-06	183	792	carbohydrate metabolic process	0.000206182
GO:0005982	2.89e-02	115	569	cell wall polysaccharide metabolic process	0.000229205
GO:0005984	1.78e-02	118	575	external encapsulating structure organization	0.000280635
GO:0005985	2.81e-02	114	563	cell differentiation	0.000314687
GO:0005992	2.92e-02	13	44	cellular developmental process	0.000342558
GO:0006022	4.83e-02	34	150	mitotic cell cycle	0.000769374
GO:0006027	3.31e-02	17	63	polysaccharide metabolic process	0.000769374
GO:0006107	2.34e-02	10	30	cellular response to auxin stimulus	0.00269787
GO:0006203	2.93e-02	2	2	mitotic cell cycle process	0.00269787
GO:0006260	3.72e-03	64	271	pre-replicative complex assembly involved in cell cycle DNA replication	0.00269787
GO:0006261	7.01e-03	45	184	pre-replicative complex assembly involved in nuclear cell cycle DNA replication	0.00269787
GO:0006267	2.92e-05	7	8	pre-replicative complex assembly	0.00269787
GO:0006268	3.21e-02	7	19	multicellular organism reproduction	0.00269787
GO:0006270	1.11e-02	16	52	polysaccharide biosynthetic process	0.00613159
GO:0006468	2.30e-02	384	2050	organic acid biosynthetic process	0.00727533
GO:0006629	1.86e-02	282	1473	carboxylic acid biosynthetic process	0.00727533
GO:0006631	2.16e-02	72	335	auxin-activated signaling pathway	0.0105643
GO:0006633	3.79e-03	53	217	cell wall macromolecule metabolic process	0.0105643
GO:0006767	4.70e-02	71	343	cell wall polysaccharide biosynthetic process	0.0105643
GO:0006811	1.39e-03	198	951	nuclear DNA replication	0.0140264
GO:0006812	4.27e-03	173	840	iron ion transport	0.0161535
GO:0006826	2.31e-04	42	144	plant epidermis development	0.0169808
GO:0006833	1.85e-02	9	25	anatomical structure formation involved in morphogenesis	0.0182558
GO:0006857	1.98e-02	21	78	mitotic cell cycle phase transition	0.0192711
GO:0006865	1.09e-02	29	111	cell cycle phase transition	0.021172
GO:0006880	4.04e-02	5	12	regulation of cyclin-dependent protein serine/threonine kinase activity	0.0228988
GO:0006970	3.69e-02	65	307	regulation of cyclin-dependent protein kinase activity	0.0228988
GO:0007010	1.70e-03	89	387	shoot apical meristem development	0.0244212
GO:0007017	3.32e-03	82	360	regulation of protein serine/threonine kinase activity	0.0321174
GO:0007018	8.83e-03	34	133	tissue development	0.0348363
GO:0007049	3.77e-03	142	673	glucuronoxylan metabolic process	0.0350396
GO:0007155	3.43e-03	9	20	glucuronoxylan biosynthetic process	0.0350396
GO:0007166	1.26e-06	94	344	nuclear cell cycle DNA replication initiation	0.0433072
GO:0007167	4.75e-07	88	310	cell cycle DNA replication initiation	0.0433072
GO:0007178	5.47e-07	84	293	mitotic DNA replication initiation	0.0433072
GO:0007263	2.93e-02	2	2	response to auxin	0.0503098
GO:0007389	1.18e-02	20	70	plant-type cell wall organization	0.060225
GO:0008360	2.42e-02	9	26	monoatomic ion transport	0.0658926
GO:0008652	1.24e-02	74	337	siRNA processing	0.072007
GO:0009146	2.93e-02	2	2	cytoskeleton organization	0.0780998
GO:0009151	2.93e-02	2	2	carbohydrate biosynthetic process	0.089193
GO:0009155	2.93e-02	2	2	hormone transport	0.0927236
GO:0009215	2.93e-02	2	2	auxin transport	0.0927236
GO:0009217	2.93e-02	2	2	anatomical structure morphogenesis	0.09294
GO:0009311	2.61e-02	118	583	response to brassinosteroid	0.0963566
GO:0009629	4.79e-02	21	85	lignin metabolic process	0.107277
GO:0009653	2.18e-03	100	446	L-ascorbic acid metabolic process	0.126335
GO:0009664	1.24e-03	27	88	microtubule-based process	0.132733
GO:0009692	3.09e-02	6	15	cell adhesion	0.134976
GO:0009693	3.09e-02	6	15	regionalization	0.136381
GO:0009698	1.16e-02	36	145	auxin import into cell	0.136381
GO:0009699	3.05e-02	22	86	xylan acetylation	0.136381
GO:0009733	1.02e-03	81	341	DNA replication	0.136381
GO:0009734	1.39e-04	51	181	cell cycle	0.136381
GO:0009735	1.25e-02	17	57	fatty acid biosynthetic process	0.136381
GO:0009741	2.29e-03	26	87	beta-glucan metabolic process	0.139013
GO:0009742	4.97e-02	17	66	seed trichome elongation	0.147425
GO:0009804	9.12e-03	16	51	monoatomic cation transport	0.147425
GO:0009805	9.12e-03	16	51	oligopeptide transmembrane transport	0.150636
GO:0009808	2.60e-03	31	110	monocarboxylic acid biosynthetic process	0.152204
GO:0009809	1.78e-02	17	59	metal ion transport	0.152204
GO:0009810	9.12e-03	16	51	alpha-amino acid biosynthetic process	0.156074
GO:0009811	9.12e-03	16	51	calcium ion import	0.156074
GO:0009826	4.64e-02	45	206	transition metal ion transport	0.156074
GO:0009832	2.14e-08	57	162	regulation of shoot apical meristem development	0.156074
GO:0009834	1.03e-10	43	94	adaxial/abaxial axis specification	0.156074
GO:0009877	3.36e-02	4	8	polarity specification of adaxial/abaxial axis	0.156074
GO:0009888	6.22e-04	78	321	borate transport	0.156074
GO:0009914	2.13e-03	20	61	borate transmembrane transport	0.156074
GO:0009926	2.00e-02	13	42	beta-glucan biosynthetic process	0.173799
GO:0009943	5.20e-03	5	8	olefinic compound biosynthetic process	0.180663
GO:0009944	5.20e-03	5	8	response to nitrate	0.181665
GO:0009955	1.73e-02	5	10	cell cycle process	0.182165
GO:0010016	3.80e-02	21	83	glycosaminoglycan metabolic process	0.182165
GO:0010026	3.22e-07	40	106	lactone metabolic process	0.184307
GO:0010101	2.44e-02	8	22	regulation of hormone levels	0.186895
GO:0010102	1.82e-02	8	21	DNA-templated DNA replication	0.191154
GO:0010103	1.69e-02	7	17	cellulose biosynthetic process	0.191154
GO:0010143	1.73e-02	5	10	L-amino acid biosynthetic process	0.191154
GO:0010154	1.53e-02	83	387	proteinogenic amino acid biosynthetic process	0.191154
GO:0010167	6.27e-03	19	62	microtubule cytoskeleton organization	0.196153
GO:0010196	1.75e-02	3	4	response to stimulus	0.213416
GO:0010311	9.28e-03	8	19	microtubule-based movement	0.224819
GO:0010315	1.07e-02	10	27	stilbene metabolic process	0.224819
GO:0010375	3.82e-02	3	5	stilbene biosynthetic process	0.224819
GO:0010376	2.93e-02	2	2	coumarin metabolic process	0.224819
GO:0010383	1.55e-06	56	177	coumarin biosynthetic process	0.224819
GO:0010410	6.49e-07	48	140	amino acid transmembrane transport	0.224819
GO:0010413	6.53e-04	11	23	lateral root formation	0.22497
GO:0010417	6.53e-04	11	23	olefinic compound metabolic process	0.227433
GO:0010424	1.75e-02	3	4	phosphate ion homeostasis	0.228518
GO:0010444	2.93e-02	2	2	glucan metabolic process	0.228958
GO:0010496	3.09e-02	6	15	cellulose metabolic process	0.236858
GO:0010497	2.16e-02	6	14	RNA-templated transcription	0.236858
GO:0010817	6.75e-03	52	218	auxin export across the plasma membrane	0.245646
GO:0015711	2.14e-02	56	252	amino acid transport	0.247634
GO:0015833	2.28e-02	21	79	export across plasma membrane	0.248153
GO:0015849	3.88e-02	41	183	DNA replication initiation	0.248153
GO:0016042	2.37e-02	65	300	developmental process	0.25221
GO:0016051	1.98e-03	123	563	phenylpropanoid metabolic process	0.254049
GO:0016053	8.95e-05	171	765	pattern specification process	0.256507
GO:0016320	3.09e-02	6	15	amino acid biosynthetic process	0.263411
GO:0018108	2.84e-02	36	154	organic acid transmembrane transport	0.263411
GO:0018212	2.84e-02	36	154	carboxylic acid transmembrane transport	0.263411
GO:0019249	3.82e-02	3	5	response to cytokinin	0.263411
GO:0019748	1.79e-02	59	265	cellular response to reactive nitrogen species	0.29543
GO:0019852	3.11e-03	21	67	cellular response to nitrate	0.29543
GO:0022402	6.38e-03	106	493	cotyledon development	0.29543
GO:0022412	1.28e-06	49	147	fruit development	0.311354
GO:0030001	4.59e-03	121	566	post-embryonic plant morphogenesis	0.327752
GO:0030029	1.76e-02	36	149	stomatal complex morphogenesis	0.327752
GO:0030036	2.13e-02	35	146	adaxial/abaxial pattern specification	0.327752
GO:0030154	2.37e-06	120	471	cutin biosynthetic process	0.327752
GO:0030203	6.43e-03	32	121	specification of axis polarity	0.327752
GO:0030243	1.02e-02	35	139	cutin-based cuticle development	0.327752
GO:0030244	7.16e-03	26	94	DNA methylation on cytosine within a CG sequence	0.327752
GO:0030422	1.54e-03	11	25	nonphotochemical quenching	0.327752
GO:0030497	3.36e-02	4	8	energy quenching	0.327752
GO:0032352	2.93e-02	2	2	actin filament-based process	0.327752
GO:0032502	1.14e-02	329	1718	lignin biosynthetic process	0.327752
GO:0032504	3.00e-05	57	198	disaccharide metabolic process	0.327752
GO:0033240	2.93e-02	2	2	amide transport	0.327752
GO:0033260	1.95e-04	13	27	secondary metabolic process	0.327752
GO:0035445	5.20e-03	5	8	lateral root morphogenesis	0.328214
GO:0035672	4.42e-03	18	56	fluid transport	0.328214
GO:0036071	2.93e-02	2	2	water transport	0.328214
GO:0036388	2.92e-05	7	8	response to karrikin	0.328214
GO:0042044	1.85e-02	9	25	lipid metabolic process	0.328214
GO:0042126	3.19e-02	8	23	oligopeptide transport	0.346324
GO:0042128	3.19e-02	8	23	auxin polar transport	0.346324
GO:0042546	7.68e-10	83	253	transmembrane transport	0.346324
GO:0042886	1.79e-02	25	96	cellular response to inorganic substance	0.352171
GO:0043401	4.97e-02	17	66	actin cytoskeleton organization	0.35871
GO:0043449	3.09e-02	6	15	organic anion transport	0.35871
GO:0043450	3.09e-02	6	15	fatty acid metabolic process	0.35871
GO:0044036	1.41e-04	58	213	plasmodesmata-mediated intercellular transport	0.35871
GO:0044042	9.72e-03	139	675	double-strand break repair via break-induced replication	0.35871
GO:0044281	2.22e-02	760	4181	small molecule metabolic process	0.365591
GO:0044283	4.58e-02	223	1175	cellular response to nitrogen compound	0.367479
GO:0044770	3.36e-04	39	133	peptide transport	0.370101
GO:0044772	2.98e-04	32	102	protein phosphorylation	0.371048
GO:0044786	3.70e-02	20	78	oxaloacetate metabolic process	0.371466
GO:0045229	2.00e-06	114	441	endoplasmic reticulum membrane organization	0.371466
GO:0045490	4.07e-02	26	108	mitotic DNA replication	0.371466
GO:0045491	1.39e-09	37	80	lipid catabolic process	0.371466
GO:0045492	2.14e-08	30	63	regulation of cell shape	0.371466
GO:0045730	2.93e-02	2	2	post-embryonic root morphogenesis	0.371466
GO:0045764	2.93e-02	2	2	seed development	0.371466
GO:0046070	2.93e-02	2	2	phenylpropanoid catabolic process	0.371466
GO:0046271	2.48e-02	15	52	oligosaccharide metabolic process	0.371466
GO:0046274	4.39e-02	14	51	plant organ development	0.371466
GO:0046394	8.95e-05	171	765	regulation of cell cycle	0.371466
GO:0046713	5.20e-03	5	8	lateral root development	0.371466
GO:0046942	3.88e-02	41	183	sucrose metabolic process	0.371466
GO:0048316	2.48e-02	79	374	peptidyl-tyrosine phosphorylation	0.371466
GO:0048527	2.78e-02	11	35	peptidyl-tyrosine modification	0.371466
GO:0048545	4.97e-02	17	66	starch metabolic process	0.371466
GO:0048646	2.75e-04	29	89	trehalose biosynthetic process	0.371466
GO:0048731	4.80e-02	171	888	cytoskeleton-dependent cytokinesis	0.371466
GO:0048825	1.44e-02	6	13	nitric oxide mediated signal transduction	0.371466
GO:0048869	2.72e-06	121	477	positive regulation of amino acid metabolic process	0.371466
GO:0050896	8.21e-03	769	4184	positive regulation of amine metabolic process	0.371466
GO:0051238	4.04e-02	5	12	respiratory burst	0.371466
GO:0051259	3.36e-02	21	82	stomatal complex formation	0.371466
GO:0051273	3.92e-03	39	150	immune effector process	0.371466
GO:0051274	5.86e-03	30	111	guard mother cell differentiation	0.371466
GO:0051726	2.67e-02	66	307	positive regulation of hormone metabolic process	0.371466
GO:0055062	9.61e-03	4	6	snoRNA guided rRNA pseudouridine synthesis	0.371466
GO:0055085	2.01e-02	334	1765	N-glycan fucosylation	0.371466
GO:0060918	2.13e-03	20	61	respiratory burst involved in defense response	0.371466
GO:0060919	3.71e-03	4	5	positive regulation of auxin metabolic process	0.371466
GO:0061640	2.92e-02	13	44	regulation of tryptophan metabolic process	0.371466
GO:0065001	1.73e-02	5	10	positive regulation of tryptophan metabolic process	0.371466
GO:0070509	5.02e-03	3	3	dGTP catabolic process	0.371466
GO:0070592	1.42e-04	35	111	regulation of stomatal complex patterning	0.371466
GO:0070918	4.11e-02	13	46	dGTP metabolic process	0.371466
GO:0071241	2.05e-02	19	69	hydrogen peroxide mediated signaling pathway involved in stomatal movement	0.371466
GO:0071249	1.44e-02	15	49	phloem unloading	0.371466
GO:0071258	3.36e-02	4	8	phloem sucrose unloading	0.371466
GO:0071365	2.50e-05	55	188	purine deoxyribonucleotide metabolic process	0.371466
GO:0071367	4.97e-02	17	66	purine deoxyribonucleotide catabolic process	0.371466
GO:0071383	4.97e-02	17	66	purine nucleoside triphosphate catabolic process	0.371466
GO:0071554	3.13e-11	166	598	purine deoxyribonucleoside triphosphate metabolic process	0.371466
GO:0071555	8.72e-07	108	406	purine deoxyribonucleoside triphosphate catabolic process	0.371466
GO:0071669	7.00e-12	75	202	phenylpropanoid biosynthetic process	0.378513
GO:0071900	5.61e-04	31	101	ethylene metabolic process	0.378513
GO:0071941	4.80e-02	9	29	ethylene biosynthetic process	0.378513
GO:0072330	4.57e-03	80	354	alkene biosynthetic process	0.378513
GO:0080167	1.85e-02	9	25	intercellular transport	0.378513
GO:0090158	2.34e-02	10	30	endoplasmic reticulum membrane fusion	0.378513
GO:0090355	2.93e-02	2	2	cellular alkene metabolic process	0.378513
GO:0090357	2.93e-02	2	2	olefin metabolic process	0.383476
GO:0090358	2.93e-02	2	2	nitrate metabolic process	0.383476
GO:0090376	5.51e-08	38	93	nitrate assimilation	0.383476
GO:0090378	4.22e-03	19	60	DNA unwinding involved in DNA replication	0.383476
GO:0090558	2.49e-04	51	185	plant epidermis morphogenesis	0.383476
GO:0090626	3.21e-02	7	19	glycosaminoglycan catabolic process	0.388613
GO:0090698	1.64e-02	18	63	cell morphogenesis	0.388613
GO:0097577	4.04e-02	5	12	nodulation	0.388613
GO:0098660	3.39e-02	128	643	fatty acid elongation	0.388613
GO:0098739	4.08e-02	8	24	regulation of leaf development	0.388613
GO:0099402	2.65e-02	82	391	cellular response to gravity	0.388613
GO:0110127	2.93e-02	2	2	protein complex oligomerization	0.388613
GO:0110128	2.93e-02	2	2	inorganic ion transmembrane transport	0.390125
GO:0120254	9.47e-03	37	148	plant organ formation	0.39869
GO:0120255	6.16e-03	26	93	response to osmotic stress	0.420433
GO:0140115	1.11e-02	16	52	cell cycle DNA replication	0.420433
GO:0160062	1.73e-02	5	10	shoot system morphogenesis	0.427893
GO:0170034	7.20e-03	69	304	stomatal complex patterning	0.427893
GO:0170038	7.20e-03	69	304	lactate biosynthetic process	0.427893
GO:1900673	3.15e-02	12	40	carboxylic acid transport	0.431017
GO:1900674	4.25e-02	6	16	organic acid transport	0.431017
GO:1901334	6.58e-03	21	71	sequestering of metal ion	0.440436
GO:1901528	2.93e-02	2	2	sequestering of iron ion	0.440436
GO:1901607	4.90e-03	81	360	intracellular sequestering of iron ion	0.440436
GO:1901699	2.24e-02	18	65	regulation of root development	0.440436
GO:1902170	1.44e-02	15	49	pectin catabolic process	0.441366
GO:1902182	4.17e-04	8	13	import across plasma membrane	0.441366
GO:1902183	5.20e-03	5	8	mitotic cytokinesis	0.441366
GO:1902292	8.59e-04	4	4	regulatory ncRNA processing	0.441366
GO:1902299	2.92e-05	7	8	olefin biosynthetic process	0.453943
GO:1902315	8.59e-04	4	4	lignin catabolic process	0.467001
GO:1902969	2.37e-02	7	18	small molecule biosynthetic process	0.485616
GO:1902975	8.59e-04	4	4	unidimensional cell growth	0.489389
GO:1903047	2.58e-05	65	233	water-soluble vitamin metabolic process	0.493767
GO:1903825	1.25e-02	34	136	response to gravity	0.497621
GO:1904029	3.81e-04	31	99	system development	0.497621
GO:1905039	1.25e-02	34	136	nitrogen cycle metabolic process	0.497621
GO:1905393	3.48e-02	13	45	aminoglycan metabolic process	0.498759
GO:1990066	1.75e-02	3	4	steroid hormone mediated signaling pathway	0.503345
GO:1990937	3.71e-03	4	5	response to steroid hormone	0.503345
GO:2000024	3.36e-02	4	8	cellular response to brassinosteroid stimulus	0.503345
GO:2000037	2.93e-02	2	2	cellular response to steroid hormone stimulus	0.503345
GO:2000280	4.04e-02	5	12	brassinosteroid mediated signaling pathway	0.503345

## Sheet: SDvsA down
GO id	P-value	x	n	GO term	FDR
GO:0055085	1.41e-04	163	1765	transmembrane transport	0.158442
GO:0006749	2.73e-04	22	139	glutathione metabolic process	0.158442
GO:0009069	3.22e-04	136	1456	serine family amino acid metabolic process	0.158442
GO:0015698	4.19e-04	25	172	inorganic anion transport	0.158442
GO:0009809	7.01e-04	12	59	lignin biosynthetic process	0.176393
GO:0033499	7.49e-04	7	23	galactose catabolic process via UDP-galactose	0.176393
GO:0003333	1.00e-03	17	105	amino acid transmembrane transport	0.176393
GO:0098660	1.22e-03	66	643	inorganic ion transmembrane transport	0.176393
GO:0010200	1.30e-03	7	25	response to chitin	0.176393
GO:0098661	1.33e-03	18	117	inorganic anion transmembrane transport	0.176393
GO:1901071	1.34e-03	10	47	glucosamine-containing compound metabolic process	0.176393
GO:0006575	1.80e-03	32	264	cellular modified amino acid metabolic process	0.176393
GO:0006865	1.87e-03	17	111	amino acid transport	0.176393
GO:0006468	1.88e-03	177	2050	protein phosphorylation	0.176393
GO:0006952	2.01e-03	52	491	defense response	0.176393
GO:0034219	2.03e-03	13	75	carbohydrate transmembrane transport	0.176393
GO:0019388	2.12e-03	7	27	galactose catabolic process	0.176393
GO:0009810	2.55e-03	10	51	stilbene metabolic process	0.176393
GO:0009811	2.55e-03	10	51	stilbene biosynthetic process	0.176393
GO:0009804	2.55e-03	10	51	coumarin metabolic process	0.176393
GO:0009805	2.55e-03	10	51	coumarin biosynthetic process	0.176393
GO:0008037	2.85e-03	24	186	cell recognition	0.176393
GO:1903825	3.09e-03	19	136	organic acid transmembrane transport	0.176393
GO:1905039	3.09e-03	19	136	carboxylic acid transmembrane transport	0.176393
GO:0033388	3.11e-03	3	5	putrescine biosynthetic process from arginine	0.176393
GO:0007231	3.11e-03	3	5	osmosensory signaling pathway	0.176393
GO:0006520	3.20e-03	189	2233	amino acid metabolic process	0.176393
GO:0071470	3.34e-03	6	22	cellular response to osmotic stress	0.176393
GO:0006012	3.38e-03	23	178	galactose metabolic process	0.176393
GO:0048544	3.89e-03	23	180	recognition of pollen	0.196242
GO:1901605	4.68e-03	182	2161	alpha-amino acid metabolic process	0.201818
GO:0044782	4.93e-03	2	2	cilium organization	0.201818
GO:0010258	4.93e-03	2	2	NADH dehydrogenase complex (plastoquinone) assembly	0.201818
GO:0060271	4.93e-03	2	2	cilium assembly	0.201818
GO:0070286	4.93e-03	2	2	axonemal dynein complex assembly	0.201818
GO:0036158	4.93e-03	2	2	outer dynein arm assembly	0.201818
GO:0035082	4.93e-03	2	2	axoneme assembly	0.201818
GO:0009970	5.89e-03	3	6	cellular response to sulfate starvation	0.23462
GO:0170039	6.08e-03	160	1886	proteinogenic amino acid metabolic process	0.23478
GO:0170033	6.20e-03	160	1887	L-amino acid metabolic process	0.23478
GO:0043207	6.67e-03	41	391	response to external biotic stimulus	0.23516
GO:0051707	6.67e-03	41	391	response to other organism	0.23516
GO:0008643	6.76e-03	21	167	carbohydrate transport	0.23516
GO:0009699	6.83e-03	13	86	phenylpropanoid biosynthetic process	0.23516
GO:0009607	7.13e-03	43	416	response to biotic stimulus	0.239836
GO:0006030	8.03e-03	8	42	chitin metabolic process	0.242093
GO:0006032	8.03e-03	8	42	chitin catabolic process	0.242093
GO:1901072	8.03e-03	8	42	glucosamine-containing compound catabolic process	0.242093
GO:0046348	8.03e-03	8	42	amino sugar catabolic process	0.242093
GO:0006082	8.15e-03	246	3046	organic acid metabolic process	0.242093
GO:0009617	8.25e-03	21	170	response to bacterium	0.242093
GO:0072348	8.31e-03	11	69	sulfur compound transport	0.242093
GO:0008272	8.51e-03	10	60	sulfate transport	0.242997
GO:0006979	8.84e-03	40	386	response to oxidative stress	0.247797
GO:0044419	9.68e-03	41	400	biological process involved in interspecies interaction between organisms	0.247797
GO:0051289	9.77e-03	3	7	protein homotetramerization	0.247797
GO:0031099	9.77e-03	3	7	regeneration	0.247797
GO:0120031	9.77e-03	3	7	plasma membrane bounded cell projection assembly	0.247797
GO:0120036	9.77e-03	3	7	plasma membrane bounded cell projection organization	0.247797
GO:0019320	9.82e-03	7	35	hexose catabolic process	0.247797
GO:0042537	1.07e-02	23	196	benzene-containing compound metabolic process	0.264179
GO:0043436	1.08e-02	244	3038	oxoacid metabolic process	0.264179
GO:0016042	1.21e-02	32	300	lipid catabolic process	0.290451
GO:0050832	1.29e-02	14	103	defense response to fungus	0.304571
GO:0007188	1.37e-02	4	14	adenylate cyclase-modulating G protein-coupled receptor signaling pathway	0.309479
GO:0055088	1.38e-02	9	55	lipid homeostasis	0.309479
GO:0045839	1.39e-02	8	46	negative regulation of mitotic nuclear division	0.309479
GO:1901700	1.39e-02	79	879	response to oxygen-containing compound	0.309479
GO:0009963	1.41e-02	2	3	positive regulation of flavonoid biosynthetic process	0.309479
GO:0009962	1.48e-02	3	8	regulation of flavonoid biosynthetic process	0.316053
GO:0015700	1.48e-02	3	8	arsenite transport	0.316053
GO:0009620	1.70e-02	15	117	response to fungus	0.357671
GO:0006882	1.77e-02	4	15	intracellular zinc ion homeostasis	0.367143
GO:0009415	1.81e-02	20	172	response to water	0.371117
GO:0019752	2.02e-02	239	3015	carboxylic acid metabolic process	0.408655
GO:0006527	2.11e-02	3	9	arginine catabolic process	0.414585
GO:0015851	2.11e-02	3	9	nucleobase transport	0.414585
GO:0042542	2.22e-02	6	32	response to hydrogen peroxide	0.425676
GO:0044242	2.28e-02	25	233	cellular lipid catabolic process	0.425676
GO:0009644	2.35e-02	5	24	response to high light intensity	0.425676
GO:0009414	2.42e-02	19	166	response to water deprivation	0.425676
GO:0044282	2.48e-02	37	377	small molecule catabolic process	0.425676
GO:1902358	2.49e-02	8	51	sulfate transmembrane transport	0.425676
GO:0051784	2.49e-02	8	51	negative regulation of nuclear division	0.425676
GO:0007088	2.49e-02	8	51	regulation of mitotic nuclear division	0.425676
GO:0098755	2.69e-02	2	4	maintenance of seed dormancy by absisic acid	0.425676
GO:0009854	2.69e-02	2	4	oxidative photosynthetic carbon pathway	0.425676
GO:1903826	2.69e-02	2	4	L-arginine transmembrane transport	0.425676
GO:0051176	2.69e-02	2	4	positive regulation of sulfur metabolic process	0.425676
GO:0010275	2.69e-02	2	4	NAD(P)H dehydrogenase complex assembly	0.425676
GO:0001578	2.69e-02	2	4	microtubule bundle formation	0.425676
GO:1990822	2.69e-02	2	4	basic amino acid transmembrane transport	0.425676
GO:0015853	2.69e-02	2	4	adenine transport	0.425676
GO:0015854	2.69e-02	2	4	guanine transport	0.425676
GO:0019516	2.69e-02	2	4	lactate oxidation	0.425676
GO:0006950	2.70e-02	150	1838	response to stress	0.425676
GO:0098655	2.85e-02	52	566	monoatomic cation transmembrane transport	0.444243
GO:0046365	2.90e-02	7	43	monosaccharide catabolic process	0.447394
GO:0001101	3.04e-02	21	193	response to acid chemical	0.465483
GO:0098542	3.11e-02	33	335	defense response to other organism	0.470596
GO:0010035	3.19e-02	50	545	response to inorganic substance	0.472078
GO:0035435	3.24e-02	5	26	phosphate ion transmembrane transport	0.472078
GO:0046942	3.27e-02	20	183	carboxylic acid transport	0.472078
GO:0015849	3.27e-02	20	183	organic acid transport	0.472078
GO:0062197	3.27e-02	11	84	cellular response to chemical stress	0.472078
GO:0030149	3.36e-02	4	18	sphingolipid catabolic process	0.479415
GO:0044281	3.43e-02	321	4181	small molecule metabolic process	0.48571
GO:0042742	3.64e-02	17	151	defense response to bacterium	0.499824
GO:0042436	3.73e-02	3	11	indole-containing compound catabolic process	0.499824
GO:0006569	3.73e-02	3	11	tryptophan catabolic process	0.499824
GO:0019441	3.73e-02	3	11	tryptophan catabolic process to kynurenine	0.499824
GO:0009626	3.77e-02	6	36	plant-type hypersensitive response	0.499824
GO:0034050	3.77e-02	6	36	symbiont-induced defense-related programmed cell death	0.499824
GO:0016310	3.77e-02	208	2642	phosphorylation	0.499824
GO:0022900	3.80e-02	35	365	electron transport chain	0.499824
GO:0032875	4.02e-02	7	46	regulation of DNA endoreduplication	0.51606
GO:0048653	4.02e-02	4	19	anther development	0.51606
GO:0046466	4.02e-02	4	19	membrane lipid catabolic process	0.51606
GO:0016132	4.25e-02	6	37	brassinosteroid biosynthetic process	0.516902
GO:0018108	4.27e-02	17	154	peptidyl-tyrosine phosphorylation	0.516902
GO:0018212	4.27e-02	17	154	peptidyl-tyrosine modification	0.516902
GO:0035600	4.28e-02	2	5	tRNA methylthiolation	0.516902
GO:0006044	4.28e-02	2	5	N-acetylglucosamine metabolic process	0.516902
GO:0071422	4.28e-02	2	5	succinate transmembrane transport	0.516902
GO:0015709	4.28e-02	2	5	thiosulfate transport	0.516902
GO:0006796	4.31e-02	303	3954	phosphate-containing compound metabolic process	0.516902
GO:0140014	4.39e-02	11	88	mitotic nuclear division	0.516902
GO:0006040	4.39e-02	11	88	amino sugar metabolic process	0.516902
GO:0090329	4.47e-02	8	57	regulation of DNA-templated DNA replication	0.516902
GO:0016998	4.47e-02	8	57	cell wall macromolecule catabolic process	0.516902
GO:0009808	4.47e-02	13	110	lignin metabolic process	0.516902
GO:0005975	4.53e-02	132	1631	carbohydrate metabolic process	0.519581
GO:0006878	4.72e-02	3	12	intracellular copper ion homeostasis	0.53696
GO:0034755	4.75e-02	6	38	iron ion transmembrane transport	0.537123
GO:0036211	4.89e-02	276	3594	protein modification process	0.548101

## Sheet: CTvsW up
GO id	P-value	x	n	GO term	FDR
GO:1901259	3.21e-06	9	13	chloroplast rRNA processing	0.0034731
GO:0009734	3.54e-06	45	181	auxin-activated signaling pathway	0.0034731
GO:0071365	4.41e-06	46	188	cellular response to auxin stimulus	0.0034731
GO:0009812	1.24e-05	38	150	flavonoid metabolic process	0.00733799
GO:0009813	2.04e-05	36	142	flavonoid biosynthetic process	0.00863655
GO:0016051	2.19e-05	104	563	carbohydrate biosynthetic process	0.00863655
GO:0005975	2.68e-05	257	1631	carbohydrate metabolic process	0.00906761
GO:0000271	6.42e-05	56	268	polysaccharide biosynthetic process	0.0189809
GO:1901617	8.27e-05	59	289	organic hydroxy compound biosynthetic process	0.0217226
GO:0044001	1.62e-04	5	6	migration in host	0.0316534
GO:0046794	1.62e-04	5	6	transport of virus	0.0316534
GO:0046739	1.62e-04	5	6	transport of virus in multicellular host	0.0316534
GO:0006629	1.74e-04	229	1473	lipid metabolic process	0.0316534
GO:0019742	2.25e-04	6	9	pentacyclic triterpenoid metabolic process	0.0353861
GO:0019745	2.25e-04	6	9	pentacyclic triterpenoid biosynthetic process	0.0353861
GO:0090376	3.48e-04	24	93	seed trichome differentiation	0.0473597
GO:0006694	3.74e-04	46	223	steroid biosynthetic process	0.0473597
GO:0015979	3.79e-04	56	286	photosynthesis	0.0473597
GO:0008202	3.81e-04	53	267	steroid metabolic process	0.0473597
GO:0010026	4.76e-04	26	106	trichome differentiation	0.0539307
GO:0010143	5.02e-04	6	10	cutin biosynthetic process	0.0539307
GO:0160062	5.02e-04	6	10	cutin-based cuticle development	0.0539307
GO:0009250	7.46e-04	36	168	glucan biosynthetic process	0.0765709
GO:0009768	7.77e-04	9	22	photosynthesis, light harvesting in photosystem I	0.0765709
GO:0009765	8.12e-04	16	55	photosynthesis, light harvesting	0.0767607
GO:0030244	1.02e-03	23	94	cellulose biosynthetic process	0.0906689
GO:0016126	1.04e-03	19	72	sterol biosynthetic process	0.0906689
GO:0032787	1.18e-03	139	871	monocarboxylic acid metabolic process	0.099801
GO:0007155	1.82e-03	8	20	cell adhesion	0.147844
GO:0010685	1.94e-03	3	3	tetracyclic triterpenoid metabolic process	0.147844
GO:0010686	1.94e-03	3	3	tetracyclic triterpenoid biosynthetic process	0.147844
GO:0009833	2.04e-03	11	34	plant-type primary cell wall biogenesis	0.150722
GO:0048316	2.17e-03	66	374	seed development	0.154008
GO:0051274	2.22e-03	25	111	beta-glucan biosynthetic process	0.154008
GO:0051701	2.45e-03	5	9	biological process involved in interaction with host	0.165596
GO:0006767	2.59e-03	61	343	water-soluble vitamin metabolic process	0.170308
GO:0006766	2.88e-03	63	358	vitamin metabolic process	0.178032
GO:0046373	2.94e-03	6	13	L-arabinose metabolic process	0.178032
GO:0019566	2.94e-03	6	13	arabinose metabolic process	0.178032
GO:0006011	3.20e-03	16	62	UDP-glucose metabolic process	0.183062
GO:0042546	3.23e-03	47	253	cell wall biogenesis	0.183062
GO:0010154	3.25e-03	67	387	fruit development	0.183062
GO:0008207	3.35e-03	12	41	C21-steroid hormone metabolic process	0.184104
GO:0044283	3.80e-03	177	1175	small molecule biosynthetic process	0.204173
GO:0016104	4.10e-03	9	27	triterpenoid biosynthetic process	0.210754
GO:0006722	4.10e-03	9	27	triterpenoid metabolic process	0.210754
GO:0006768	4.23e-03	7	18	biotin metabolic process	0.210975
GO:0000281	4.28e-03	11	37	mitotic cytokinesis	0.210975
GO:0010497	4.60e-03	6	14	plasmodesmata-mediated intercellular transport	0.222002
GO:0019684	5.20e-03	30	149	photosynthesis, light reaction	0.245694
GO:0006591	5.99e-03	7	19	ornithine metabolic process	0.263801
GO:0016053	6.00e-03	119	765	organic acid biosynthetic process	0.263801
GO:0046394	6.00e-03	119	765	carboxylic acid biosynthetic process	0.263801
GO:0008610	6.18e-03	129	838	lipid biosynthetic process	0.263801
GO:0061640	6.27e-03	12	44	cytoskeleton-dependent cytokinesis	0.263801
GO:0003002	6.42e-03	14	55	regionalization	0.263801
GO:0008210	6.64e-03	11	39	estrogen metabolic process	0.263801
GO:0008209	6.64e-03	11	39	androgen metabolic process	0.263801
GO:0010496	6.87e-03	6	15	intercellular transport	0.263801
GO:0046283	6.96e-03	9	29	anthocyanin-containing compound metabolic process	0.263801
GO:0007215	7.03e-03	3	4	glutamate receptor signaling pathway	0.263801
GO:1990806	7.03e-03	3	4	ligand-gated ion channel signaling pathway	0.263801
GO:0035235	7.03e-03	3	4	ionotropic glutamate receptor signaling pathway	0.263801
GO:0019852	7.21e-03	16	67	L-ascorbic acid metabolic process	0.266168
GO:0006090	7.35e-03	63	373	pyruvate metabolic process	0.26743
GO:0009755	7.59e-03	74	450	hormone-mediated signaling pathway	0.27009
GO:0016125	7.65e-03	27	134	sterol metabolic process	0.27009
GO:0071495	7.95e-03	79	486	cellular response to endogenous stimulus	0.275453
GO:0010167	8.04e-03	15	62	response to nitrate	0.275453
GO:0005977	8.36e-03	13	51	glycogen metabolic process	0.278499
GO:0006112	8.36e-03	13	51	energy reserve metabolic process	0.278499
GO:0006189	8.60e-03	10	35	'de novo' IMP biosynthetic process	0.282313
GO:0046165	8.96e-03	25	123	alcohol biosynthetic process	0.290235
GO:0006027	9.36e-03	15	63	glycosaminoglycan catabolic process	0.299161
GO:0032870	9.79e-03	76	469	cellular response to hormone stimulus	0.306237
GO:0010206	9.85e-03	6	16	photosystem II repair	0.306237
GO:0071421	1.06e-02	10	36	manganese ion transmembrane transport	0.31039
GO:0018106	1.10e-02	7	21	peptidyl-histidine phosphorylation	0.31039
GO:0009718	1.10e-02	7	21	anthocyanin-containing compound biosynthetic process	0.31039
GO:1902299	1.11e-02	4	8	pre-replicative complex assembly involved in cell cycle DNA replication	0.31039
GO:0006267	1.11e-02	4	8	pre-replicative complex assembly involved in nuclear cell cycle DNA replication	0.31039
GO:0036388	1.11e-02	4	8	pre-replicative complex assembly	0.31039
GO:0046713	1.11e-02	4	8	borate transport	0.31039
GO:0035445	1.11e-02	4	8	borate transmembrane transport	0.31039
GO:0044403	1.12e-02	5	12	biological process involved in symbiotic interaction	0.31039
GO:0008360	1.14e-02	8	26	regulation of cell shape	0.312233
GO:1901334	1.27e-02	16	71	lactone metabolic process	0.323807
GO:0009733	1.27e-02	57	341	response to auxin	0.323807
GO:0005976	1.30e-02	120	792	polysaccharide metabolic process	0.323807
GO:0009657	1.36e-02	36	199	plastid organization	0.323807
GO:0015994	1.39e-02	34	186	chlorophyll metabolic process	0.323807
GO:0022412	1.43e-02	28	147	cellular process involved in reproduction in multicellular organism	0.323807
GO:0006545	1.44e-02	8	27	glycine biosynthetic process	0.323807
GO:0033329	1.56e-02	2	2	kaempferol O-glucoside metabolic process	0.323807
GO:0033330	1.56e-02	2	2	kaempferol O-glucoside biosynthetic process	0.323807
GO:0005990	1.56e-02	2	2	lactose catabolic process	0.323807
GO:0033302	1.56e-02	2	2	quercetin O-glucoside metabolic process	0.323807
GO:0033303	1.56e-02	2	2	quercetin O-glucoside biosynthetic process	0.323807
GO:0005988	1.56e-02	2	2	lactose metabolic process	0.323807
GO:0033485	1.56e-02	2	2	cyanidin 3-O-glucoside biosynthetic process	0.323807
GO:0052863	1.56e-02	2	2	1-deoxy-D-xylulose 5-phosphate metabolic process	0.323807
GO:0052865	1.56e-02	2	2	1-deoxy-D-xylulose 5-phosphate biosynthetic process	0.323807
GO:0045730	1.56e-02	2	2	respiratory burst	0.323807
GO:0002252	1.56e-02	2	2	immune effector process	0.323807
GO:1901038	1.56e-02	2	2	cyanidin 3-O-glucoside metabolic process	0.323807
GO:0002679	1.56e-02	2	2	respiratory burst involved in defense response	0.323807
GO:0006592	1.56e-02	2	2	ornithine biosynthetic process	0.323807
GO:1901804	1.56e-02	2	2	beta-glucoside metabolic process	0.323807
GO:1901806	1.56e-02	2	2	beta-glucoside biosynthetic process	0.323807
GO:0110127	1.56e-02	2	2	phloem unloading	0.323807
GO:0110128	1.56e-02	2	2	phloem sucrose unloading	0.323807
GO:0019265	1.56e-02	2	2	glycine biosynthetic process, by transamination of glyoxylate	0.323807
GO:0006828	1.57e-02	10	38	manganese ion transport	0.323807
GO:0072359	1.59e-02	3	5	circulatory system development	0.323807
GO:0001944	1.59e-02	3	5	vasculature development	0.323807
GO:0019249	1.59e-02	3	5	lactate biosynthetic process	0.323807
GO:0016032	1.63e-02	5	13	viral process	0.323807
GO:0048825	1.63e-02	5	13	cotyledon development	0.323807
GO:0070988	1.63e-02	5	13	demethylation	0.323807
GO:0009832	1.68e-02	30	162	plant-type cell wall biogenesis	0.328541
GO:0044042	1.68e-02	103	675	glucan metabolic process	0.328541
GO:0071669	1.70e-02	36	202	plant-type cell wall organization or biogenesis	0.328547
GO:0042440	1.78e-02	35	196	pigment metabolic process	0.333457
GO:0009699	1.81e-02	18	86	phenylpropanoid biosynthetic process	0.333457
GO:0070887	1.82e-02	145	986	cellular response to chemical stimulus	0.333457
GO:0010051	1.83e-02	6	18	xylem and phloem pattern formation	0.333457
GO:0051596	1.83e-02	6	18	methylglyoxal catabolic process	0.333457
GO:0061727	1.83e-02	6	18	methylglyoxal catabolic process to lactate	0.333457
GO:0042182	1.83e-02	6	18	ketone catabolic process	0.333457
GO:0009438	1.83e-02	6	18	methylglyoxal metabolic process	0.333457
GO:0033014	1.86e-02	21	105	tetrapyrrole biosynthetic process	0.33386
GO:0006089	1.86e-02	7	23	lactate metabolic process	0.33386
GO:0010817	2.02e-02	38	218	regulation of hormone levels	0.358484
GO:0001575	2.06e-02	9	34	globoside metabolic process	0.360227
GO:0032504	2.06e-02	35	198	multicellular organism reproduction	0.360227
GO:0000278	2.07e-02	50	301	mitotic cell cycle	0.360227
GO:0034219	2.11e-02	16	75	carbohydrate transmembrane transport	0.360545
GO:0044255	2.12e-02	167	1155	cellular lipid metabolic process	0.360545
GO:0009735	2.12e-02	13	57	response to cytokinin	0.360545
GO:0045492	2.14e-02	14	63	xylan biosynthetic process	0.360545
GO:0009834	2.20e-02	19	94	plant-type secondary cell wall biogenesis	0.366903
GO:0071310	2.20e-02	88	573	cellular response to organic substance	0.366903
GO:0006741	2.28e-02	5	14	NADP biosynthetic process	0.376902
GO:0006778	2.36e-02	35	200	porphyrin-containing compound metabolic process	0.385429
GO:0033013	2.36e-02	35	200	tetrapyrrole metabolic process	0.385429
GO:0007389	2.41e-02	15	70	pattern specification process	0.389755
GO:1901615	2.44e-02	77	496	organic hydroxy compound metabolic process	0.392852
GO:0030203	2.52e-02	23	121	glycosaminoglycan metabolic process	0.397498
GO:0009225	2.52e-02	23	121	nucleotide-sugar metabolic process	0.397498
GO:0006091	2.52e-02	132	900	generation of precursor metabolites and energy	0.397498
GO:0072330	2.54e-02	57	354	monocarboxylic acid biosynthetic process	0.398381
GO:0006779	2.60e-02	20	102	porphyrin-containing compound biosynthetic process	0.403694
GO:0009658	2.67e-02	27	148	chloroplast organization	0.412967
GO:0090158	2.71e-02	8	30	endoplasmic reticulum membrane organization	0.416133
GO:0048869	2.73e-02	74	477	cellular developmental process	0.416291
GO:1901699	2.75e-02	14	65	cellular response to nitrogen compound	0.417036
GO:0046496	2.84e-02	54	335	nicotinamide nucleotide metabolic process	0.419862
GO:0006541	2.86e-02	20	103	glutamine metabolic process	0.419862
GO:0030154	2.87e-02	73	471	cell differentiation	0.419862
GO:0009314	2.88e-02	61	385	response to radiation	0.419862
GO:0055062	2.89e-02	3	6	phosphate ion homeostasis	0.419862
GO:0015790	2.89e-02	3	6	UDP-xylose transmembrane transport	0.419862
GO:0019408	2.89e-02	3	6	dolichol biosynthetic process	0.419862
GO:0022603	3.04e-02	15	72	regulation of anatomical structure morphogenesis	0.438114
GO:0016320	3.08e-02	5	15	endoplasmic reticulum membrane fusion	0.438114
GO:0080022	3.08e-02	5	15	primary root development	0.438114
GO:0051273	3.12e-02	27	150	beta-glucan metabolic process	0.441467
GO:0046148	3.31e-02	30	171	pigment biosynthetic process	0.465602
GO:0032502	3.33e-02	239	1718	developmental process	0.465857
GO:1903047	3.37e-02	39	233	mitotic cell cycle process	0.468151
GO:0090558	3.40e-02	32	185	plant epidermis development	0.470292
GO:1901136	3.44e-02	55	346	carbohydrate derivative catabolic process	0.471642
GO:0048731	3.45e-02	129	888	system development	0.471642
GO:0015995	3.56e-02	13	61	chlorophyll biosynthetic process	0.482246
GO:0000226	3.57e-02	39	234	microtubule cytoskeleton organization	0.482246
GO:1902170	3.62e-02	11	49	cellular response to reactive nitrogen species	0.482838
GO:0071249	3.62e-02	11	49	cellular response to nitrate	0.482838
GO:0030243	3.73e-02	25	139	cellulose metabolic process	0.495948
GO:0009064	3.79e-02	41	249	glutamine family amino acid metabolic process	0.50064
GO:0051383	3.87e-02	4	11	kinetochore organization	0.504526
GO:0034309	3.87e-02	6	21	primary alcohol biosynthetic process	0.504526
GO:0009825	3.89e-02	8	32	multidimensional cell growth	0.504526
GO:0009741	3.91e-02	17	87	response to brassinosteroid	0.504526
GO:0007275	3.94e-02	172	1216	multicellular organism development	0.50605
GO:0009719	3.98e-02	125	863	response to endogenous stimulus	0.508823
GO:0010410	4.03e-02	25	140	hemicellulose metabolic process	0.509121
GO:0007267	4.03e-02	5	16	cell-cell signaling	0.509121
GO:0048608	4.21e-02	90	605	reproductive structure development	0.510817
GO:0048497	4.28e-02	2	3	maintenance of floral organ identity	0.510817
GO:0045717	4.28e-02	2	3	negative regulation of fatty acid biosynthetic process	0.510817
GO:0010117	4.28e-02	2	3	photoprotection	0.510817
GO:0051776	4.28e-02	2	3	detection of redox state	0.510817
GO:0045922	4.28e-02	2	3	negative regulation of fatty acid metabolic process	0.510817
GO:0090700	4.28e-02	2	3	maintenance of plant organ identity	0.510817
GO:0000965	4.28e-02	2	3	mitochondrial RNA 3'-end processing	0.510817
GO:0030643	4.28e-02	2	3	intracellular phosphate ion homeostasis	0.510817
GO:0009448	4.28e-02	2	3	gamma-aminobutyric acid metabolic process	0.510817
GO:0031573	4.28e-02	2	3	mitotic intra-S DNA damage checkpoint signaling	0.510817
GO:0010315	4.34e-02	7	27	auxin export across the plasma membrane	0.513767
GO:0061458	4.35e-02	90	606	reproductive system development	0.513767
GO:0098660	4.37e-02	95	643	inorganic ion transmembrane transport	0.513767
GO:0009451	4.42e-02	74	489	RNA modification	0.517308
GO:0005978	4.60e-02	8	33	glycogen biosynthetic process	0.528193
GO:0008356	4.60e-02	8	33	asymmetric cell division	0.528193
GO:0052542	4.60e-02	3	7	defense response by callose deposition	0.528193
GO:0070207	4.60e-02	3	7	protein homotrimerization	0.528193
GO:0009725	4.66e-02	122	846	response to hormone	0.53084
GO:0055085	4.69e-02	243	1765	transmembrane transport	0.53084
GO:0007017	4.71e-02	56	360	microtubule-based process	0.53084
GO:0010109	4.72e-02	9	39	regulation of photosynthesis	0.53084
GO:0015701	4.78e-02	6	22	bicarbonate transport	0.535451
GO:0042445	4.89e-02	29	170	hormone metabolic process	0.54564
GO:0010383	4.93e-02	30	177	cell wall polysaccharide metabolic process	0.547048

## Sheet: CTvsW down
GO id	P-value	x	n	GO term	FDR
GO:0010200	5.49e-09	15	25	response to chitin	1.20594e-05
GO:0010243	7.25e-06	19	57	response to organonitrogen compound	0.00796212
GO:0009617	2.10e-05	38	170	response to bacterium	0.0153537
GO:0006952	4.38e-05	84	491	defense response	0.024035
GO:0006012	6.11e-05	38	178	galactose metabolic process	0.0246118
GO:0010466	6.72e-05	20	71	negative regulation of peptidase activity	0.0246118
GO:0045861	8.34e-05	20	72	negative regulation of proteolysis	0.025344
GO:0042742	1.13e-04	33	151	defense response to bacterium	0.025344
GO:0010951	1.14e-04	19	68	negative regulation of endopeptidase activity	0.025344
GO:1901071	1.15e-04	15	47	glucosamine-containing compound metabolic process	0.025344
GO:1901700	1.50e-04	133	879	response to oxygen-containing compound	0.0278999
GO:0052547	1.55e-04	20	75	regulation of peptidase activity	0.0278999
GO:0052548	1.74e-04	19	70	regulation of endopeptidase activity	0.0278999
GO:0009607	1.78e-04	71	416	response to biotic stimulus	0.0278999
GO:0006040	2.06e-04	22	88	amino sugar metabolic process	0.0302109
GO:0043207	2.37e-04	67	391	response to external biotic stimulus	0.0306686
GO:0051707	2.37e-04	67	391	response to other organism	0.0306686
GO:1901698	2.60e-04	29	132	response to nitrogen compound	0.0316815
GO:0051346	3.29e-04	26	115	negative regulation of hydrolase activity	0.0380904
GO:0006030	4.55e-04	13	42	chitin metabolic process	0.0404859
GO:0006032	4.55e-04	13	42	chitin catabolic process	0.0404859
GO:1901072	4.55e-04	13	42	glucosamine-containing compound catabolic process	0.0404859
GO:0046348	4.55e-04	13	42	amino sugar catabolic process	0.0404859
GO:0044419	4.56e-04	67	400	biological process involved in interspecies interaction between organisms	0.0404859
GO:0098542	4.61e-04	58	335	defense response to other organism	0.0404859
GO:0009065	5.03e-04	9	23	glutamine family amino acid catabolic process	0.042499
GO:0043086	7.01e-04	45	248	negative regulation of catalytic activity	0.0497241
GO:0006063	7.07e-04	4	5	uronic acid metabolic process	0.0497241
GO:0071422	7.07e-04	4	5	succinate transmembrane transport	0.0497241
GO:0015709	7.07e-04	4	5	thiosulfate transport	0.0497241
GO:0019586	7.07e-04	4	5	galacturonate metabolic process	0.0497241
GO:0015700	7.24e-04	5	8	arsenite transport	0.0497241
GO:0009311	8.96e-04	90	583	oligosaccharide metabolic process	0.0596772
GO:0005985	1.05e-03	87	563	sucrose metabolic process	0.0675424
GO:0044092	1.08e-03	45	253	negative regulation of molecular function	0.0675424
GO:0006082	1.15e-03	390	3046	organic acid metabolic process	0.0685071
GO:0016998	1.15e-03	15	57	cell wall macromolecule catabolic process	0.0685071
GO:0005984	1.33e-03	88	575	disaccharide metabolic process	0.0739509
GO:0016480	1.39e-03	3	3	negative regulation of transcription by RNA polymerase III	0.0739509
GO:0006359	1.39e-03	3	3	regulation of transcription by RNA polymerase III	0.0739509
GO:0010230	1.39e-03	3	3	alternative respiration	0.0739509
GO:0043436	1.42e-03	388	3038	oxoacid metabolic process	0.0739509
GO:0005982	1.45e-03	87	569	starch metabolic process	0.0739509
GO:0042542	1.88e-03	10	32	response to hydrogen peroxide	0.0922193
GO:0009625	1.93e-03	4	6	response to insect	0.0922193
GO:0019722	1.94e-03	14	54	calcium-mediated signaling	0.0922193
GO:0009611	1.97e-03	19	84	response to wounding	0.0922193
GO:0005975	2.23e-03	218	1631	carbohydrate metabolic process	0.101994
GO:0006865	2.43e-03	23	111	amino acid transport	0.106243
GO:0030162	2.43e-03	23	111	regulation of proteolysis	0.106243
GO:0033499	2.50e-03	8	23	galactose catabolic process via UDP-galactose	0.106243
GO:0006026	2.52e-03	20	92	aminoglycan catabolic process	0.106243
GO:0006796	2.56e-03	492	3954	phosphate-containing compound metabolic process	0.106243
GO:0170039	2.67e-03	248	1886	proteinogenic amino acid metabolic process	0.108779
GO:0170033	2.75e-03	248	1887	L-amino acid metabolic process	0.108989
GO:0051248	2.83e-03	32	173	negative regulation of protein metabolic process	0.108989
GO:0006793	2.85e-03	498	4011	phosphorus metabolic process	0.108989
GO:0120255	2.88e-03	20	93	olefinic compound biosynthetic process	0.108989
GO:0055085	2.96e-03	233	1765	transmembrane transport	0.110282
GO:0019752	3.25e-03	381	3015	carboxylic acid metabolic process	0.117684
GO:1902358	3.27e-03	13	51	sulfate transmembrane transport	0.117684
GO:0006520	3.67e-03	288	2233	amino acid metabolic process	0.130125
GO:0015744	4.11e-03	4	7	succinate transport	0.141572
GO:0016567	4.23e-03	91	622	protein ubiquitination	0.141572
GO:1903825	4.25e-03	26	136	organic acid transmembrane transport	0.141572
GO:1905039	4.25e-03	26	136	carboxylic acid transmembrane transport	0.141572
GO:0010035	4.46e-03	81	545	response to inorganic substance	0.146206
GO:0015698	4.86e-03	31	172	inorganic anion transport	0.151443
GO:1901605	4.93e-03	278	2161	alpha-amino acid metabolic process	0.151443
GO:0033481	5.10e-03	3	4	galacturonate biosynthetic process	0.151443
GO:1904082	5.10e-03	3	4	pyrimidine nucleobase transmembrane transport	0.151443
GO:0015855	5.10e-03	3	4	pyrimidine nucleobase transport	0.151443
GO:0015857	5.10e-03	3	4	uracil transport	0.151443
GO:1903791	5.10e-03	3	4	uracil transmembrane transport	0.151443
GO:0008272	5.49e-03	14	60	sulfate transport	0.160831
GO:0006749	5.73e-03	26	139	glutathione metabolic process	0.165621
GO:0044242	6.48e-03	39	233	cellular lipid catabolic process	0.184955
GO:0032446	6.62e-03	94	656	protein modification by small protein conjugation	0.186335
GO:0120254	6.96e-03	27	148	olefinic compound metabolic process	0.189072
GO:0044281	7.08e-03	512	4181	small molecule metabolic process	0.189072
GO:1902356	7.50e-03	4	8	oxaloacetate(2-) transmembrane transport	0.189072
GO:0051592	7.50e-03	4	8	response to calcium ion	0.189072
GO:0015729	7.50e-03	4	8	oxaloacetate transport	0.189072
GO:0044042	7.51e-03	96	675	glucan metabolic process	0.189072
GO:0000103	7.55e-03	8	27	sulfate assimilation	0.189072
GO:0019388	7.55e-03	8	27	galactose catabolic process	0.189072
GO:0051084	7.65e-03	13	56	'de novo' post-translational protein folding	0.189072
GO:0051085	7.65e-03	13	56	chaperone cofactor-dependent protein refolding	0.189072
GO:0034620	7.68e-03	11	44	cellular response to unfolded protein	0.189072
GO:0006986	7.75e-03	12	50	response to unfolded protein	0.189072
GO:0006355	8.17e-03	281	2208	regulation of DNA-templated transcription	0.195098
GO:2001141	8.17e-03	281	2208	regulation of RNA biosynthetic process	0.195098
GO:0001101	8.47e-03	33	193	response to acid chemical	0.200049
GO:0009415	8.85e-03	30	172	response to water	0.206951
GO:0009074	9.55e-03	8	28	aromatic amino acid family catabolic process	0.209137
GO:0070413	1.03e-02	5	13	trehalose metabolism in response to stress	0.209137
GO:0042126	1.05e-02	7	23	nitrate metabolic process	0.209137
GO:0042128	1.05e-02	7	23	nitrate assimilation	0.209137
GO:0098657	1.05e-02	20	104	import into cell	0.209137
GO:0042537	1.06e-02	33	196	benzene-containing compound metabolic process	0.209137
GO:0034605	1.08e-02	10	40	cellular response to heat	0.209137
GO:0019318	1.10e-02	72	494	hexose metabolic process	0.209137
GO:0009069	1.11e-02	190	1456	serine family amino acid metabolic process	0.209137
GO:0003333	1.17e-02	20	105	amino acid transmembrane transport	0.209137
GO:0033388	1.17e-02	3	5	putrescine biosynthetic process from arginine	0.209137
GO:0010032	1.17e-02	3	5	meiotic chromosome condensation	0.209137
GO:0050829	1.17e-02	3	5	defense response to Gram-negative bacterium	0.209137
GO:0042350	1.17e-02	3	5	GDP-L-fucose biosynthetic process	0.209137
GO:0006538	1.17e-02	3	5	glutamate catabolic process	0.209137
GO:0046368	1.17e-02	3	5	GDP-L-fucose metabolic process	0.209137
GO:0006869	1.17e-02	27	154	lipid transport	0.209137
GO:0046942	1.19e-02	31	183	carboxylic acid transport	0.209137
GO:0015849	1.19e-02	31	183	organic acid transport	0.209137
GO:0071941	1.19e-02	8	29	nitrogen cycle metabolic process	0.209137
GO:0009809	1.20e-02	13	59	lignin biosynthetic process	0.209137
GO:0015851	1.23e-02	4	9	nucleobase transport	0.209137
GO:0009439	1.23e-02	4	9	cyanate metabolic process	0.209137
GO:0098721	1.25e-02	2	2	uracil import across plasma membrane	0.209137
GO:0098710	1.25e-02	2	2	guanine import across plasma membrane	0.209137
GO:0098702	1.25e-02	2	2	adenine import across plasma membrane	0.209137
GO:0006182	1.25e-02	2	2	cGMP biosynthetic process	0.209137
GO:0042351	1.25e-02	2	2	'de novo' GDP-L-fucose biosynthetic process	0.209137
GO:0046068	1.25e-02	2	2	cGMP metabolic process	0.209137
GO:0052093	1.25e-02	2	2	formation of specialized structure for nutrient acquisition	0.209137
GO:0052096	1.25e-02	2	2	formation of syncytium involving giant cell for nutrient acquisition	0.209137
GO:0044002	1.25e-02	2	2	acquisition of nutrients from host	0.209137
GO:0035344	1.25e-02	2	2	hypoxanthine transport	0.209137
GO:0044111	1.25e-02	2	2	formation of structure involved in a symbiotic process	0.209137
GO:0034552	1.25e-02	2	2	respiratory chain complex II assembly	0.209137
GO:0034553	1.25e-02	2	2	mitochondrial respiratory chain complex II assembly	0.209137
GO:1903716	1.25e-02	2	2	guanine transmembrane transport	0.209137
GO:0019320	1.27e-02	9	35	hexose catabolic process	0.209298
GO:0042592	1.27e-02	74	513	homeostatic process	0.209298
GO:0035967	1.28e-02	11	47	cellular response to topologically incorrect protein	0.209592
GO:0015711	1.41e-02	40	252	organic anion transport	0.228688
GO:0006790	1.45e-02	66	453	sulfur compound metabolic process	0.233721
GO:0120009	1.46e-02	5	14	intermembrane lipid transfer	0.233721
GO:0006022	1.52e-02	26	150	aminoglycan metabolic process	0.241854
GO:0044282	1.61e-02	56	377	small molecule catabolic process	0.254192
GO:2001057	1.68e-02	7	25	reactive nitrogen species metabolic process	0.264068
GO:0009414	1.71e-02	28	166	response to water deprivation	0.266781
GO:0009615	1.79e-02	8	31	response to virus	0.273768
GO:0046365	1.80e-02	10	43	monosaccharide catabolic process	0.273768
GO:0006575	1.83e-02	41	264	cellular modified amino acid metabolic process	0.273768
GO:0071462	1.87e-02	4	10	cellular response to water stimulus	0.273768
GO:0071423	1.87e-02	4	10	malate transmembrane transport	0.273768
GO:0043953	1.87e-02	4	10	protein transport by the Tat complex	0.273768
GO:0042631	1.87e-02	4	10	cellular response to water deprivation	0.273768
GO:0000266	1.88e-02	6	20	mitochondrial fission	0.273768
GO:0072348	1.89e-02	14	69	sulfur compound transport	0.273768
GO:0009620	1.89e-02	21	117	response to fungus	0.273768
GO:0098661	1.89e-02	21	117	inorganic anion transmembrane transport	0.273768
GO:0010876	2.13e-02	28	169	lipid localization	0.300181
GO:0034975	2.15e-02	3	6	protein folding in endoplasmic reticulum	0.300181
GO:0009970	2.15e-02	3	6	cellular response to sulfate starvation	0.300181
GO:0072531	2.15e-02	3	6	pyrimidine-containing compound transmembrane transport	0.300181
GO:0046622	2.15e-02	3	6	positive regulation of organ growth	0.300181
GO:0042538	2.16e-02	8	32	hyperosmotic salinity response	0.300741
GO:0012501	2.25e-02	16	84	programmed cell death	0.308705
GO:0016310	2.25e-02	326	2642	phosphorylation	0.308705
GO:0009810	2.31e-02	11	51	stilbene metabolic process	0.309916
GO:0009811	2.31e-02	11	51	stilbene biosynthetic process	0.309916
GO:0009804	2.31e-02	11	51	coumarin metabolic process	0.309916
GO:0009805	2.31e-02	11	51	coumarin biosynthetic process	0.309916
GO:0005996	2.33e-02	79	568	monosaccharide metabolic process	0.310096
GO:1901136	2.37e-02	51	346	carbohydrate derivative catabolic process	0.31342
GO:0019751	2.38e-02	23	134	polyol metabolic process	0.31342
GO:0048878	2.42e-02	48	323	chemical homeostasis	0.315823
GO:0016042	2.45e-02	45	300	lipid catabolic process	0.318471
GO:0035966	2.47e-02	12	58	response to topologically incorrect protein	0.319801
GO:0002237	2.69e-02	4	11	response to molecule of bacterial origin	0.339224
GO:0042436	2.69e-02	4	11	indole-containing compound catabolic process	0.339224
GO:0006569	2.69e-02	4	11	tryptophan catabolic process	0.339224
GO:0019441	2.69e-02	4	11	tryptophan catabolic process to kynurenine	0.339224
GO:0170041	2.79e-02	23	136	non-proteinogenic amino acid metabolic process	0.349788
GO:0019482	2.98e-02	14	73	beta-alanine metabolic process	0.367516
GO:0009395	3.01e-02	23	137	phospholipid catabolic process	0.367516
GO:1900140	3.01e-02	11	53	regulation of seedling development	0.367516
GO:0090332	3.06e-02	8	34	stomatal closure	0.367516
GO:0008643	3.11e-02	27	167	carbohydrate transport	0.367516
GO:1901615	3.21e-02	69	496	organic hydroxy compound metabolic process	0.367516
GO:0051252	3.21e-02	309	2516	regulation of RNA metabolic process	0.367516
GO:0006897	3.31e-02	14	74	endocytosis	0.367516
GO:0008219	3.32e-02	17	95	cell death	0.367516
GO:0009664	3.34e-02	16	88	plant-type cell wall organization	0.367516
GO:0006972	3.42e-02	9	41	hyperosmotic response	0.367516
GO:0045487	3.45e-02	3	7	gibberellin catabolic process	0.367516
GO:0035627	3.45e-02	3	7	ceramide transport	0.367516
GO:0016115	3.45e-02	3	7	terpenoid catabolic process	0.367516
GO:0016103	3.45e-02	3	7	diterpenoid catabolic process	0.367516
GO:0048639	3.45e-02	3	7	positive regulation of developmental growth	0.367516
GO:0120031	3.45e-02	3	7	plasma membrane bounded cell projection assembly	0.367516
GO:0120036	3.45e-02	3	7	plasma membrane bounded cell projection organization	0.367516
GO:0007338	3.46e-02	2	3	single fertilization	0.367516
GO:0008637	3.46e-02	2	3	apoptotic mitochondrial changes	0.367516
GO:0098534	3.46e-02	2	3	centriole assembly	0.367516
GO:0009963	3.46e-02	2	3	positive regulation of flavonoid biosynthetic process	0.367516
GO:0051298	3.46e-02	2	3	centrosome duplication	0.367516
GO:0010133	3.46e-02	2	3	proline catabolic process to glutamate	0.367516
GO:0006337	3.46e-02	2	3	nucleosome disassembly	0.367516
GO:0043653	3.46e-02	2	3	mitochondrial fragmentation involved in apoptotic process	0.367516
GO:0071277	3.46e-02	2	3	cellular response to calcium ion	0.367516
GO:1990570	3.46e-02	2	3	GDP-mannose transmembrane transport	0.367516
GO:0046475	3.46e-02	2	3	glycerophospholipid catabolic process	0.367516
GO:0032986	3.46e-02	2	3	protein-DNA complex disassembly	0.367516
GO:0046100	3.46e-02	2	3	hypoxanthine metabolic process	0.367516
GO:0007099	3.46e-02	2	3	centriole replication	0.367516
GO:0050832	3.59e-02	18	103	defense response to fungus	0.379155
GO:0140546	3.64e-02	24	147	defense response to symbiont	0.381494
GO:0034219	3.67e-02	14	75	carbohydrate transmembrane transport	0.381494
GO:0009566	3.68e-02	4	12	fertilization	0.381494
GO:0072334	3.68e-02	4	12	UDP-galactose transmembrane transport	0.381494
GO:0055088	3.86e-02	11	55	lipid homeostasis	0.396258
GO:0016054	3.88e-02	41	278	organic acid catabolic process	0.396258
GO:0046395	3.88e-02	41	278	carboxylic acid catabolic process	0.396258
GO:0170040	4.03e-02	13	69	proteinogenic amino acid catabolic process	0.407731
GO:0170035	4.03e-02	13	69	L-amino acid catabolic process	0.407731
GO:0070588	4.05e-02	14	76	calcium ion transmembrane transport	0.40814
GO:0009626	4.18e-02	8	36	plant-type hypersensitive response	0.413931
GO:0034050	4.18e-02	8	36	symbiont-induced defense-related programmed cell death	0.413931
GO:0005991	4.18e-02	10	49	trehalose metabolic process	0.413931
GO:0009072	4.18e-02	45	311	aromatic amino acid metabolic process	0.413931
GO:0009605	4.22e-02	98	741	response to external stimulus	0.414364
GO:0009688	4.28e-02	5	18	abscisic acid biosynthetic process	0.414364
GO:0043289	4.28e-02	5	18	apocarotenoid biosynthetic process	0.414364
GO:1902645	4.28e-02	5	18	tertiary alcohol biosynthetic process	0.414364
GO:0006915	4.28e-02	5	18	apoptotic process	0.414364
GO:0098660	4.33e-02	86	643	inorganic ion transmembrane transport	0.416796
GO:0098739	4.43e-02	6	24	import across plasma membrane	0.423389
GO:0032957	4.43e-02	6	24	inositol trisphosphate metabolic process	0.423389
GO:0045087	4.46e-02	14	77	innate immune response	0.424253
GO:0019219	4.70e-02	320	2634	regulation of nucleobase-containing compound metabolic process	0.445076
GO:0009845	4.78e-02	16	92	seed germination	0.450568
GO:0045927	4.86e-02	4	13	positive regulation of growth	0.454308
GO:0015749	4.86e-02	4	13	monosaccharide transmembrane transport	0.454308
GO:0006955	4.90e-02	14	78	immune response	0.455909
GO:0006458	4.92e-02	13	71	'de novo' protein folding	0.455909
