# Supplementary material for: A transcriptional roadmap of the yearly growth cycle in Populus trees
Source: Plant Cell. 2025 Aug 20;37(9):koaf208. doi: 10.1093/plcell/koaf208 (PMC12419529; doi:10.1093/plcell/koaf208)
Supplement: koaf208_Supplementary_Data [file koaf208_supplementary_data.zip › Supplementary Data Set 7.xlsx]

## Sheet: Sheet1
Supplementary Data. Marcon et al. (2025).
Supplementary Data Set 7. List of genes mentioned in this study.
Gene name	Gene ID	Best DIAMOND A. thaliana	Reference
A. thaliana genes
FT	AT1G65480		(Koornneef et al., 1991)
FD	AT4G35900		(Abe et al., 2005)
SPL2	AT5G43270		(M. Xu et al., 2016)
AHL15	AT3G55560		(Rahimi et al., 2022)
AHL20	AT2G35700		(Rahimi et al., 2022)
AHL29	AT4G25570		(Rahimi et al., 2022)
SPL9	AT2G42200		(M. Xu et al., 2016)
SPL15	AT3G57920		(M. Xu et al., 2016)
COP1	AT2G32950		(Lee et al., 2017)
FKF1	AT1G68050		(Lee et al., 2017)
CO	AT5G15840		(Tiwari et al., 2010)
TFL1	AT5G03840		(Bradley et al., 1997).
AtAG	AT3G16910		(Mizukami et al., 1997)
AtAP3	AT3G16940		(Jack et al. 1994)
SPL13	AT5G43280		(M. Xu et al., 2016)
CRY2	AT1G04400		(Lin, 2000)
PIF7	AT1G09530		(Zhang et al., 2019)
CDF3	AT1G78100		(Corrales et al., 2017
TCP20	AT3G27010		(Noh et al., 2021)
IBM1	AT3G07610		(Saze et al., 2008)
P. tremula genes
CBF3	Potra2n1c935	AT4G25490	(Benedict et al., 2006)
CBF2	Potra2n1c937	AT4G25480	(Benedict et al., 2006)
EBB1	Potra2n8c18345	AT1G24590	(Yordanov et al., 2014)
FT1	Potra2n8c17315	AT1G65480	(André et al., 2022)
FD1	Potra2n2c6286	AT4G35900	(Sheng et al. 2023)
FD3	Potra2n5c11840	AT4G35900	(Sheng et al. 2023)
PKL	Potra2n6c12987	AT2G25170	(Tylewicz et al., 2018)
SPL2b	Potra2n1c459	AT5G43270	(Li et al., 2014)
SPL6a	Potra2n10c21055	AT1G69170	(Li et al., 2014)
AHL29	Potra2n10c21797	AT4G14465	(Wang et al., 2021)
AHL26	Potra2n8c18147	AT4G14465	(Wang et al., 2021)
NF-YA7	Potra2n6c14928	AT1G30500	(Liu et al., 2021)
GA2ox4	Potra2n8c17541	AT1G47990	(Gómez-Soto et al., 2021)
FKF1b	Potra2n8c17874	AT1G68050	(Ding et al., 2018)
FKF1a	Potra2n10c21518	AT1G68050	(Ding et al., 2018)
GI	Potra2n2c5842	AT1G22770	(Ding et al., 2018)
CDF2	Potra2n8c17403	AT5G39660	(Ding et al., 2018)
CDF4	Potra2n17c31186	AT5G39660	(Ding et al., 2018)
CENL1	Potra2n4c10201	AT2G27550	(Ruonala et al., 2008)
SPL13b	Potra2n12c24560	AT5G50570	(Li et al., 2014)
SPL13c	Potra2n1c484	AT5G50570	(Li et al., 2014)
SPL9a	Potra2n16c29675	AT2G42200	(Li et al., 2014)
CIB1	Potra2n4c9827	AT4G34530	(Guerrero Bonilla, 2023)
SPL3a	Potra2n11c23309	AT1G53160	(Liao et al., 2023)
SPL5a	Potra2n1c3477	AT1G53160	(Liao et al., 2023)
SPL5b	Potra2n11c22831	AT3G15270	(Liao et al., 2023)
DML10	Potra2n10c20314	AT5G04560	(Conde et al., 2019)
PIF1	Potra2n2c4129	AT2G20180	(Sun et al., 2024)
PIF8a	Potra2n14c26823	AT4G00050	(Ding et al., 2021)
PIF8b	Potra2n2c5125	AT4G00050	(Sun et al., 2024)
PhyB2	Potra2n10c21137	AT2G18790	(Ding et al., 2021)
PIF4b	Potra2n5c10998	AT3G59060	(Sun et al., 2024)
COL3	Potra2n18c33136	AT5G24930	(Yuceer et al., 2002)
GA2ox3	Potra2n4c9007	AT1G30040	(Gómez-Soto et al., 2021)
CDF3	Potra2n4c9546	AT5G39660	(Ding et al., 2018)
CO1	Potra2n17c30991	AT3G02380	(Hsu et al., 2012)
Populus homologues of Arabidopsis genes
AtGPAT5	Potra2n10c20638	AT3G11430	(Hsu, Y. F. et al., 2021)
AtASFT	Potra2n1c2838	AT5G41040	(Molina et al., 2009)
AtWRKY43	Potra2n14c27051	AT2G46130	(Geilen et al., 2017)
AtLTPG16	Potra2n2c5988	AT2G48140	(Debono et al., 2009)
AtLTPG20	Potra2n10c21704	AT3G22620	(Debono et al., 2009)
AtLMCO4	Potra2n1c2159	AT2G38080	(Wang et al., 2022)
AtIBM2	Potra2n6c13158	AT5G11470	(Saze et al., 2008)
AtGA20ox2	Potra2n5c12286	AT5G51810	(Yamaguchi, 2008).
AtGID1c	Potra2n13c26038	AT5G27320	(Nakajima et al., 2006)
AtCIP1	Potra2n3c7255	AT5G41790	(Matsui et al., 1995)
AtBAM1	Potra2n4c10378	AT5G65700	(DeYoung et al., 2006)
AtPCN	Potra2n14c26419	AT4G07410	(Xiang et al., 2011)
AtTPR1	Potra2n13c25577	AT1G80490	(Xiang et al., 2011)
AtCLF	Potra2n7c16246	AT2G23380	(Zhang et al., 2022)
AtLOF1	Potra2n17c31180	AT1G26780	(Lee et al., 2009)
AtLOF2	Potra2n8c17405	AT1G69560	(Lee et al., 2009)
AtCYCD3	Potra2n5c11567	AT3G50070	(Collins et al., 2015)
AtWOX4	Potra2n14c26506	AT1G46480	(Youngstrom et al., 2022)
AtIAA4	Potra2n13c25935	AT5G43700	(Dreher et al., 2006)
AtPYL2	Potra2n18c32757	AT2G26040	(Santiago et al., 2012)
AtPYL4	Potra2n6c14418	AT2G38310	(Santiago et al., 2012)
AtCRY1	Potra2n2c5532	AT4G08920	(F. Xu et al., 2016)
AtWRKY47	Potra2n14c27242	AT4G01720	(Cui et al., 2024)
AtTCP20	Potra2n1c2847	AT3G27010	(Noh et al., 2021)
